# Supplementary material for: Crystal structure of catena-poly[[[bis­(3-oxo-1,3-di­phenyl­prop-1-enolato-κ2 O,O′)zinc(II)]-μ2-tris­[4-(pyridin-3-yl)phen­yl]amine-κ2 N:N′] tetra­hydro­furan monosolvate]
Source: Acta Crystallogr E Crystallogr Commun. 2019 Sep 10;75(Pt 10):1432–5. doi: 10.1107/S2056989019012350 (PMC6775726; doi:10.1107/S2056989019012350)
Supplement: Supplementary file 1 [file e-75-01432-sup1.cif]

##############################################################################
#                                                                            #
# This CIF contains the data in a paper accepted for publication in          #
# Acta Crystallographica Section E. It conforms to the requirements of       #
# Notes for Authors for Acta Crystallographica Section E, and has been       #
# peer reviewed under the auspices of the IUCr Commission on Journals.       #
#                                                                            #
# Full details of the Crystallographic Information File format               #
# are given in the paper "The Crystallographic Information File (CIF):       #
# a New Standard Archive File for Crystallography" by S. R. Hall, F. H.      #
# Allen and I. D. Brown [Acta Cryst. (1991), A47, 655-685].                  #
#                                                                            #
# The current version of the core CIF dictionary is obtainable from          #
# ftp://ftp.iucr.org/pub/cif_core.dic.                                       #
#                                                                            #
# Software is freely available for graphical display of the structure(s)     #
# in this CIF. For information consult the CIF software page                 #
# http://www.iucr.org/resources/cif/software.                                #
#                                                                            #
# This file may be used for bona fide research purposes within the           #
# scientific community so long as proper attribution is given to the journal # 
# article from which it was obtained.                                        #
#                                                                            #
##############################################################################
data_global
_audit_creation_method     'by CrystalStructure 4.2.2'
_journal_date_recd_electronic     2019-08-22
_journal_date_accepted     2019-09-05
_journal_name_full     'Acta Crystallographica, Section E'
_journal_year     2019
_journal_volume     75
_journal_issue     10
_journal_page_first     1432
_journal_page_last     1435
_journal_paper_category     GM
_journal_paper_doi     10.1107/S2056989019012350
_journal_coeditor_code     IS5520
_publ_contact_author_name     'Yukiyasu Kashiwagi'
_publ_contact_author_address
;
 Osaka Research Institute of Industrial Science and Technology,
 1-6-50 Morinomiya, Joto-ku,
 Osaka 536-8553,
 Japan
;
_publ_contact_author_email     'kasiwagi@omtri.or.jp'
_publ_contact_author_fax     '+81-6-6963-8099'
_publ_contact_author_phone     '+81-6-6963-8093'
_publ_section_title
;\
Crystal structure of
<i>catena</i>-poly[[[bis(3-oxo-1,3-diphenylprop-1-enolato-\k^2^<i>O</i>,\
<i>O</i>')zinc(II)]-\m~2~-tris[4-(pyridin-3-yl)phenyl]amine-\k^2^<i>N</i>:\
<i>N</i>'] tetrahydrofuran monosolvate]
;
_publ_section_title_footnote     .
loop_
    _publ_author_name
    _publ_author_address
    ' Yukiyasu Kashiwagi '
;
 Osaka Research Institute of Industrial Science and Technology,
 1-6-50 Morinomiya,
 Joto-ku,
 Osaka 536-8553,
 Japan
;
    ' Koji Kubono '
;
 Osaka Kyoiku University,
 Kashiwara, 536-8553,
 Japan
;
    ' Toshiyuki Tamai '
;
 Osaka Research Institute of Industrial Science and Technology,
 1-6-50 Morinomiya,
 Joto-ku,
 Osaka 536-8553,
 Japan
;
_publ_section_synopsis
;
The synthesis and crystal structure of a coordination polymer composed of
<i>\b</i>-diketonato zinc(II) [Zn(dbm)~2~] and triarylamine-based bridging
ligands (T3PyA) is reported. The asymmetric unit in the crystal consists of
two independent halves of Zn(dbm)~2~, one T3PyA and one solvate THF. Each
Zn^II^ atom is located on an inversion centre and adopts an elongated
octahedral coordination geometry. In the crystal, the coordination polymer
chains are linked <i>via</i> C---H...\p interactions into a three-dimensional
framework.
;
data_I
_database_code_depnum_ccdc_archive 'CCDC 1951564'
_chemical_name_systematic
;\
<i>catena</i>-Poly[[[bis(3-oxo-1,3-diphenylprop-1-enolato-\
\k^2^<i>O</i>,<i>O</i>')zinc(II)]-\m~2~-tris[4-(pyridin-3-yl)phenyl]\
amine-\k^2^<i>N</i>:<i>N</i>'] tetrahydrofuran monosolvate]
;
_chemical_formula_moiety     'C63 H46 N4 O4 Zn, C4 H8 O'
_chemical_formula_sum     'C67 H54 N4 O5 Zn'
_chemical_formula_iupac     '[Zn (C15 H11 O2)2 (C33 H24 N4)], C4 H8 O'
_chemical_formula_weight     1060.53
_chemical_melting_point     ?
_space_group_crystal_system     monoclinic
_space_group_name_H-M_alt     'P 21/c'
_space_group_name_Hall     '-P 2ybc'
loop_
    _space_group_symop_id
    _space_group_symop_operation_xyz
    1 '+X,+Y,+Z'
    2 '-X,1/2+Y,1/2-Z'
    3 '-X,-Y,-Z'
    4 '+X,-1/2-Y,-1/2+Z'
_cell_length_a     27.2823(14)
_cell_length_b     19.7693(12)
_cell_length_c     9.9674(5)
_cell_angle_alpha     90.0000
_cell_angle_beta     94.614(7)
_cell_angle_gamma     90.0000
_cell_volume     5358.5(5)
_cell_formula_units_Z     4
_cell_measurement_reflns_used     32853
_cell_measurement_theta_min     3.00
_cell_measurement_theta_max     27.48
_cell_measurement_temperature     193
_exptl_crystal_description     block
_exptl_crystal_colour     colorless
_exptl_crystal_size_max     0.200
_exptl_crystal_size_mid     0.200
_exptl_crystal_size_min     0.100
_exptl_crystal_density_diffrn     1.315
_exptl_crystal_density_meas     ?
_exptl_crystal_density_method     'not measured'
_exptl_crystal_F_000     2216.00
_exptl_absorpt_coefficient_mu     0.515
_exptl_absorpt_correction_type     multi-scan
_exptl_absorpt_process_details
;
(ABSCOR; Higashi, 1995)
;
_exptl_absorpt_correction_T_min     0.669
_exptl_absorpt_correction_T_max     0.950
_diffrn_ambient_temperature     193
_diffrn_radiation_type     'Mo K\a'
_diffrn_radiation_wavelength     0.71075
_diffrn_measurement_device_type     'Rigaku R-AXIS RAPID'
_diffrn_measurement_method     \w
_diffrn_detector_area_resol_mean     10.000
_diffrn_reflns_number     51154
_diffrn_reflns_av_R_equivalents     0.0829
_diffrn_reflns_theta_min     2.996
_diffrn_reflns_theta_max     27.484
_diffrn_reflns_theta_full     25.242
_diffrn_measured_fraction_theta_max     0.996
_diffrn_measured_fraction_theta_full     0.998
_diffrn_reflns_limit_h_min     -35
_diffrn_reflns_limit_h_max     33
_diffrn_reflns_limit_k_min     -25
_diffrn_reflns_limit_k_max     25
_diffrn_reflns_limit_l_min     -12
_diffrn_reflns_limit_l_max     12
_diffrn_standards_number     0
_diffrn_standards_interval_count     .
_diffrn_standards_decay_%     ?
_refine_special_details
;
    Refinement was performed using all reflections. The weighted
    R-factor (wR) and goodness of fit (S) are based on F^2^.
    R-factor (gt) are based on F. The threshold expression of
    F^2^ > 2.0 sigma(F^2^) is used only for calculating R-factor (gt).
;
_reflns_number_total     12244
_reflns_number_gt     8421
_reflns_threshold_expression     F^2^>2.0\s(F^2^)
_refine_ls_structure_factor_coef     Fsqd
_refine_ls_R_factor_all     0.0959
_refine_ls_R_factor_gt     0.0575
_refine_ls_wR_factor_gt     0.1152
_refine_ls_wR_factor_ref     0.1284
_refine_ls_goodness_of_fit_ref     1.038
_refine_ls_number_reflns     12244
_refine_ls_number_parameters     713
_refine_ls_number_restraints     10
_refine_ls_hydrogen_treatment     constr
_refine_ls_weighting_scheme     calc
_refine_ls_weighting_details
            'w = 1/[\s^2^(Fo^2^)+(0.0403P)^2^+4.5060P] where P=(Fo^2^+2Fc^2^)/3'
_atom_sites_solution_hydrogens     geom
_atom_sites_solution_primary     direct
_atom_sites_solution_secondary     difmap
_refine_ls_shift/su_max     0.000
_refine_diff_density_max     0.51
_refine_diff_density_min     -0.55
_refine_ls_extinction_method     none
_refine_ls_extinction_coef     ?
loop_
    _atom_type_symbol
    _atom_type_description
    _atom_type_scat_dispersion_real
    _atom_type_scat_dispersion_imag
    _atom_type_scat_source
    'C' 'C' 0.0033 0.0016
;
International Tables for Crystallography
(Vol. C, Tables 4.2.6.8 and 6.1.1.4)
;
    'H' 'H' 0.0000 0.0000
;
International Tables for Crystallography
(Vol. C, Table 6.1.1.4)
;
    'N' 'N' 0.0061 0.0033
;
International Tables for Crystallography
(Vol. C, Tables 4.2.6.8 and 6.1.1.4)
;
    'O' 'O' 0.0106 0.0060
;
International Tables for Crystallography
(Vol. C, Tables 4.2.6.8 and 6.1.1.4)
;
    'Zn' 'Zn' 0.2839 1.4301
;
International Tables for Crystallography
(Vol. C, Tables 4.2.6.8 and 6.1.1.4)
;
_computing_data_collection
;
RAPID-AUTO (Rigaku, 2006)
;
_computing_cell_refinement
;
RAPID-AUTO (Rigaku, 2006)
;
_computing_data_reduction
;
RAPID-AUTO (Rigaku, 2006)
;
_computing_structure_solution
;
SIR92 (Altomare <i>et al.</i>, 1993)
;
_computing_structure_refinement
;
SHELXL2014 (Sheldrick, 2015)
;
_computing_molecular_graphics
;
PLATON (Spek, 2009)
;
_computing_publication_material
;
CrystalStructure (Rigaku, 2016)
;
loop_
    _atom_site_type_symbol
    _atom_site_label
    _atom_site_fract_x
    _atom_site_fract_y
    _atom_site_fract_z
    _atom_site_U_iso_or_equiv
    _atom_site_adp_type
    _atom_site_calc_flag
    _atom_site_occupancy
    _atom_site_disorder_assembly
    _atom_site_disorder_group
    Zn Zn1 0.5000 0.5000 1.0000 0.02737(11) Uani d 1 . .
    Zn Zn2 0.0000 0.5000 0.5000 0.02745(11) Uani d 1 . .
    O O3 0.46823(7) 0.41755(9) 0.90263(18) 0.0343(4) Uani d 1 . .
    O O4 0.45865(7) 0.56001(9) 0.86625(17) 0.0307(4) Uani d 1 . .
    O O5 0.06591(7) 0.50291(10) 0.41611(18) 0.0329(4) Uani d 1 . .
    O O6 -0.03477(7) 0.53567(9) 0.32255(18) 0.0304(4) Uani d 1 . .
    N N8 0.21836(8) 0.75706(11) 1.0755(2) 0.0303(5) Uani d 1 . .
    N N9 0.43981(8) 0.50191(11) 1.1341(2) 0.0302(5) Uani d 1 . .
    N N10 0.00979(8) 0.60638(11) 0.5743(2) 0.0308(5) Uani d 1 . .
    N N11 0.24217(12) 1.13638(14) 1.3238(3) 0.0608(9) Uani d 1 . .
    C C12 0.40705(12) 0.33603(15) 0.6141(3) 0.0412(7) Uani d 1 . .
    H H12 0.3861 0.3717 0.5807 0.049 Uiso calc 1 . .
    C C13 0.40264(14) 0.27253(17) 0.5561(3) 0.0517(9) Uani d 1 . .
    H H13 0.3790 0.2649 0.4824 0.062 Uiso calc 1 . .
    C C14 0.43237(13) 0.22048(16) 0.6048(4) 0.0535(9) Uani d 1 . .
    H H14 0.4299 0.1772 0.5634 0.064 Uiso calc 1 . .
    C C15 0.46578(13) 0.23118(16) 0.7136(4) 0.0526(9) Uani d 1 . .
    H H15 0.4858 0.1949 0.7487 0.063 Uiso calc 1 . .
    C C16 0.47034(11) 0.29448(15) 0.7719(3) 0.0413(7) Uani d 1 . .
    H H16 0.4932 0.3014 0.8477 0.050 Uiso calc 1 . .
    C C17 0.44182(10) 0.34795(13) 0.7208(3) 0.0310(6) Uani d 1 . .
    C C18 0.45079(10) 0.41676(14) 0.7820(3) 0.0304(6) Uani d 1 . .
    C C19 0.44048(10) 0.47457(14) 0.7012(3) 0.0314(6) Uani d 1 . .
    H H19 0.4296 0.4675 0.6093 0.038 Uiso calc 1 . .
    C C20 0.44503(9) 0.54118(13) 0.7465(3) 0.0274(6) Uani d 1 . .
    C C21 0.43292(9) 0.59851(13) 0.6508(3) 0.0264(6) Uani d 1 . .
    C C22 0.41197(10) 0.65671(14) 0.6995(3) 0.0328(6) Uani d 1 . .
    H H22 0.4040 0.6584 0.7905 0.039 Uiso calc 1 . .
    C C23 0.40258(12) 0.71197(15) 0.6173(3) 0.0441(8) Uani d 1 . .
    H H23 0.3871 0.7509 0.6505 0.053 Uiso calc 1 . .
    C C24 0.41568(14) 0.71056(18) 0.4867(4) 0.0576(10) Uani d 1 . .
    H H24 0.4101 0.7491 0.4306 0.069 Uiso calc 1 . .
    C C25 0.43677(14) 0.65346(18) 0.4373(3) 0.0541(9) Uani d 1 . .
    H H25 0.4457 0.6528 0.3471 0.065 Uiso calc 1 . .
    C C26 0.44509(11) 0.59711(16) 0.5176(3) 0.0384(7) Uani d 1 . .
    H H26 0.4591 0.5575 0.4823 0.046 Uiso calc 1 . .
    C C27 0.13575(10) 0.51169(13) 0.1293(3) 0.0322(6) Uani d 1 . .
    H H27 0.1099 0.5097 0.0597 0.039 Uiso calc 1 . .
    C C28 0.18406(11) 0.50517(15) 0.0978(3) 0.0389(7) Uani d 1 . .
    H H28 0.1911 0.4978 0.0072 0.047 Uiso calc 1 . .
    C C29 0.22161(11) 0.50935(16) 0.1968(4) 0.0449(8) Uani d 1 . .
    H H29 0.2547 0.5051 0.1749 0.054 Uiso calc 1 . .
    C C30 0.21144(11) 0.51977(18) 0.3292(4) 0.0480(8) Uani d 1 . .
    H H30 0.2376 0.5236 0.3978 0.058 Uiso calc 1 . .
    C C31 0.16317(10) 0.52457(15) 0.3615(3) 0.0374(7) Uani d 1 . .
    H H31 0.1563 0.5303 0.4527 0.045 Uiso calc 1 . .
    C C32 0.12475(10) 0.52116(13) 0.2621(3) 0.0284(6) Uani d 1 . .
    C C33 0.07303(10) 0.52595(13) 0.3015(3) 0.0279(6) Uani d 1 . .
    C C34 0.03721(10) 0.55579(14) 0.2102(3) 0.0304(6) Uani d 1 . .
    H H34 0.0486 0.5761 0.1320 0.037 Uiso calc 1 . .
    C C35 -0.01330(9) 0.55847(13) 0.2236(3) 0.0263(6) Uani d 1 . .
    C C36 -0.04605(10) 0.59145(13) 0.1145(3) 0.0283(6) Uani d 1 . .
    C C37 -0.09199(10) 0.61582(15) 0.1451(3) 0.0346(6) Uani d 1 . .
    H H37 -0.1020 0.6103 0.2336 0.042 Uiso calc 1 . .
    C C38 -0.12305(11) 0.64781(15) 0.0484(3) 0.0412(7) Uani d 1 . .
    H H38 -0.1540 0.6643 0.0711 0.049 Uiso calc 1 . .
    C C39 -0.10916(11) 0.65585(16) -0.0810(3) 0.0439(8) Uani d 1 . .
    H H39 -0.1302 0.6784 -0.1470 0.053 Uiso calc 1 . .
    C C40 -0.06450(12) 0.63083(16) -0.1134(3) 0.0420(7) Uani d 1 . .
    H H40 -0.0551 0.6353 -0.2027 0.050 Uiso calc 1 . .
    C C41 -0.03314(10) 0.59917(14) -0.0170(3) 0.0339(6) Uani d 1 . .
    H H41 -0.0024 0.5825 -0.0408 0.041 Uiso calc 1 . .
    C C42 0.25467(9) 0.70554(13) 1.1048(3) 0.0277(6) Uani d 1 . .
    C C43 0.27359(10) 0.66926(14) 1.0018(3) 0.0308(6) Uani d 1 . .
    H H43 0.2615 0.6770 0.9111 0.037 Uiso calc 1 . .
    C C44 0.31018(10) 0.62179(14) 1.0312(3) 0.0301(6) Uani d 1 . .
    H H44 0.3236 0.5981 0.9597 0.036 Uiso calc 1 . .
    C C45 0.32775(9) 0.60808(13) 1.1632(3) 0.0268(6) Uani d 1 . .
    C C46 0.30764(10) 0.64398(14) 1.2660(3) 0.0310(6) Uani d 1 . .
    H H46 0.3188 0.6353 1.3571 0.037 Uiso calc 1 . .
    C C47 0.27148(10) 0.69210(14) 1.2365(3) 0.0301(6) Uani d 1 . .
    H H47 0.2581 0.7161 1.3076 0.036 Uiso calc 1 . .
    C C48 0.17551(9) 0.74194(13) 0.9924(3) 0.0258(5) Uani d 1 . .
    C C49 0.15424(10) 0.78918(13) 0.9014(3) 0.0299(6) Uani d 1 . .
    H H49 0.1680 0.8332 0.8976 0.036 Uiso calc 1 . .
    C C50 0.11354(10) 0.77273(13) 0.8170(3) 0.0307(6) Uani d 1 . .
    H H50 0.0997 0.8058 0.7559 0.037 Uiso calc 1 . .
    C C51 0.09207(9) 0.70849(13) 0.8189(3) 0.0266(6) Uani d 1 . .
    C C52 0.11303(9) 0.66233(13) 0.9123(3) 0.0288(6) Uani d 1 . .
    H H52 0.0990 0.6185 0.9170 0.035 Uiso calc 1 . .
    C C53 0.15362(10) 0.67833(13) 0.9983(3) 0.0286(6) Uani d 1 . .
    H H53 0.1667 0.6459 1.0617 0.034 Uiso calc 1 . .
    C C54 0.22980(9) 0.82375(13) 1.1193(3) 0.0267(6) Uani d 1 . .
    C C55 0.27766(9) 0.84818(13) 1.1208(3) 0.0287(6) Uani d 1 . .
    H H55 0.3027 0.8203 1.0893 0.034 Uiso calc 1 . .
    C C56 0.28929(10) 0.91228(14) 1.1673(3) 0.0300(6) Uani d 1 . .
    H H56 0.3222 0.9280 1.1662 0.036 Uiso calc 1 . .
    C C57 0.25386(10) 0.95476(13) 1.2162(3) 0.0281(6) Uani d 1 . .
    C C58 0.20597(10) 0.92973(13) 1.2127(3) 0.0302(6) Uani d 1 . .
    H H58 0.1809 0.9576 1.2439 0.036 Uiso calc 1 . .
    C C59 0.19376(10) 0.86593(14) 1.1655(3) 0.0295(6) Uani d 1 . .
    H H59 0.1607 0.8506 1.1643 0.035 Uiso calc 1 . .
    C C60 0.36486(9) 0.55430(13) 1.1920(3) 0.0265(6) Uani d 1 . .
    C C61 0.40591(10) 0.55061(13) 1.1191(3) 0.0290(6) Uani d 1 . .
    H H61 0.4102 0.5849 1.0544 0.035 Uiso calc 1 . .
    C C62 0.43328(11) 0.45340(14) 1.2257(3) 0.0338(6) Uani d 1 . .
    H H62 0.4569 0.4181 1.2373 0.041 Uiso calc 1 . .
    C C63 0.39405(11) 0.45289(15) 1.3029(3) 0.0381(7) Uani d 1 . .
    H H63 0.3905 0.4177 1.3663 0.046 Uiso calc 1 . .
    C C64 0.35945(10) 0.50436(15) 1.2875(3) 0.0346(6) Uani d 1 . .
    H H64 0.3324 0.5054 1.3418 0.041 Uiso calc 1 . .
    C C65 0.05086(10) 0.69018(13) 0.7199(3) 0.0294(6) Uani d 1 . .
    C C66 0.04572(9) 0.62529(13) 0.6664(3) 0.0289(6) Uani d 1 . .
    H H66 0.0692 0.5922 0.6972 0.035 Uiso calc 1 . .
    C C67 -0.02290(11) 0.65327(15) 0.5312(3) 0.0383(7) Uani d 1 . .
    H H67 -0.0488 0.6408 0.4665 0.046 Uiso calc 1 . .
    C C68 -0.02076(12) 0.71905(16) 0.5767(3) 0.0450(8) Uani d 1 . .
    H H68 -0.0444 0.7512 0.5424 0.054 Uiso calc 1 . .
    C C69 0.01594(11) 0.73772(15) 0.6722(3) 0.0392(7) Uani d 1 . .
    H H69 0.0175 0.7828 0.7056 0.047 Uiso calc 1 . .
    C C70 0.26721(11) 1.02246(14) 1.2723(3) 0.0339(6) Uani d 1 . .
    C C71 0.23316(13) 1.07453(16) 1.2725(3) 0.0464(8) Uani d 1 . .
    H H71 0.2009 1.0657 1.2332 0.056 Uiso calc 1 . .
    C C72 0.28771(15) 1.14791(19) 1.3772(4) 0.0627(11) Uani d 1 . .
    H H72 0.2950 1.1912 1.4152 0.075 Uiso calc 1 . .
    C C73 0.32479(14) 1.10082(18) 1.3806(4) 0.0545(9) Uani d 1 . .
    H H73 0.3569 1.1117 1.4184 0.065 Uiso calc 1 . .
    C C74 0.31441(12) 1.03756(16) 1.3278(3) 0.0418(7) Uani d 1 . .
    H H74 0.3395 1.0042 1.3294 0.050 Uiso calc 1 . .
    O O7A 0.30876(19) 0.3309(4) 0.3809(5) 0.0718(15) Uani d 0.631(7) A 1
    C C75A 0.2656(4) 0.3526(8) 0.4433(8) 0.071(2) Uani d 0.631(7) A 1
    H H75A 0.2644 0.4026 0.4491 0.085 Uiso calc 0.631(7) A 1
    H H75B 0.2651 0.3335 0.5350 0.085 Uiso calc 0.631(7) A 1
    C C76A 0.2224(4) 0.3257(8) 0.3513(9) 0.071(2) Uani d 0.631(7) A 1
    H H76A 0.2103 0.2824 0.3859 0.085 Uiso calc 0.631(7) A 1
    H H76B 0.1949 0.3587 0.3443 0.085 Uiso calc 0.631(7) A 1
    C C77A 0.2426(3) 0.3159(7) 0.2184(9) 0.064(2) Uani d 0.631(7) A 1
    H H77A 0.2273 0.3479 0.1511 0.076 Uiso calc 0.631(7) A 1
    H H77B 0.2366 0.2692 0.1854 0.076 Uiso calc 0.631(7) A 1
    C C78A 0.2966(4) 0.3293(12) 0.2427(12) 0.072(3) Uani d 0.631(7) A 1
    H H78A 0.3154 0.2932 0.2010 0.087 Uiso calc 0.631(7) A 1
    H H78B 0.3049 0.3731 0.2020 0.087 Uiso calc 0.631(7) A 1
    O O7B 0.3004(4) 0.3737(6) 0.3829(10) 0.0718(15) Uani d 0.369(7) A 2
    C C75B 0.2723(7) 0.3464(15) 0.4837(14) 0.071(2) Uani d 0.369(7) A 2
    H H75C 0.2667 0.3807 0.5533 0.085 Uiso calc 0.369(7) A 2
    H H75D 0.2890 0.3067 0.5274 0.085 Uiso calc 0.369(7) A 2
    C C76B 0.2240(7) 0.3260(16) 0.4069(17) 0.071(2) Uani d 0.369(7) A 2
    H H76C 0.2128 0.2816 0.4389 0.085 Uiso calc 0.369(7) A 2
    H H76D 0.1982 0.3601 0.4196 0.085 Uiso calc 0.369(7) A 2
    C C77B 0.2343(7) 0.3219(14) 0.2619(18) 0.064(2) Uani d 0.369(7) A 2
    H H77C 0.2140 0.3549 0.2071 0.076 Uiso calc 0.369(7) A 2
    H H77D 0.2276 0.2759 0.2257 0.076 Uiso calc 0.369(7) A 2
    C C78B 0.2879(8) 0.339(2) 0.263(2) 0.072(3) Uani d 0.369(7) A 2
    H H78C 0.3077 0.2970 0.2592 0.087 Uiso calc 0.369(7) A 2
    H H78D 0.2940 0.3674 0.1845 0.087 Uiso calc 0.369(7) A 2
loop_
    _atom_site_aniso_label
    _atom_site_aniso_U_11
    _atom_site_aniso_U_22
    _atom_site_aniso_U_33
    _atom_site_aniso_U_12
    _atom_site_aniso_U_13
    _atom_site_aniso_U_23
    Zn1 0.0355(2) 0.0210(2) 0.0252(2) 0.00777(19) -0.00072(18) -0.00111(18)
    Zn2 0.0287(2) 0.0261(2) 0.0277(2) -0.00193(19) 0.00256(18) 0.00102(19)
    O3 0.0497(12) 0.0221(10) 0.0298(10) 0.0016(9) -0.0045(9) 0.0008(8)
    O4 0.0418(11) 0.0241(10) 0.0253(9) 0.0101(8) -0.0045(8) -0.0023(8)
    O5 0.0307(9) 0.0352(11) 0.0329(10) -0.0002(9) 0.0039(8) 0.0035(9)
    O6 0.0299(10) 0.0306(11) 0.0306(10) -0.0008(8) 0.0020(8) 0.0031(8)
    N8 0.0307(12) 0.0192(11) 0.0399(13) 0.0023(9) -0.0033(10) -0.0039(10)
    N9 0.0360(12) 0.0222(11) 0.0322(11) 0.0076(10) 0.0006(10) -0.0010(10)
    N10 0.0322(12) 0.0273(12) 0.0323(12) -0.0003(10) -0.0010(10) -0.0013(10)
    N11 0.067(2) 0.0284(15) 0.090(2) -0.0033(14) 0.0235(18) -0.0145(15)
    C12 0.0544(19) 0.0268(16) 0.0416(17) -0.0041(14) -0.0021(15) 0.0012(13)
    C13 0.073(2) 0.0350(18) 0.0444(18) -0.0114(17) -0.0111(18) -0.0035(15)
    C14 0.071(2) 0.0231(16) 0.066(2) -0.0053(16) 0.004(2) -0.0109(16)
    C15 0.053(2) 0.0221(16) 0.081(3) 0.0039(14) -0.0039(19) -0.0039(16)
    C16 0.0415(17) 0.0243(15) 0.0567(19) -0.0017(13) -0.0043(15) -0.0005(14)
    C17 0.0374(15) 0.0202(13) 0.0356(15) -0.0025(11) 0.0043(13) 0.0009(11)
    C18 0.0338(14) 0.0231(14) 0.0342(15) 0.0035(11) 0.0025(12) -0.0015(11)
    C19 0.0411(16) 0.0254(14) 0.0266(13) 0.0020(12) -0.0038(12) 0.0004(11)
    C20 0.0274(13) 0.0245(14) 0.0305(14) 0.0025(11) 0.0034(12) 0.0017(11)
    C21 0.0262(13) 0.0228(13) 0.0295(13) -0.0024(11) -0.0016(11) 0.0023(11)
    C22 0.0366(15) 0.0253(15) 0.0355(15) 0.0009(12) -0.0028(13) 0.0019(12)
    C23 0.0529(19) 0.0234(16) 0.053(2) 0.0018(14) -0.0120(16) 0.0046(14)
    C24 0.081(3) 0.0334(19) 0.055(2) -0.0125(18) -0.0185(19) 0.0205(16)
    C25 0.081(3) 0.049(2) 0.0326(16) -0.0166(19) 0.0001(17) 0.0128(15)
    C26 0.0490(18) 0.0347(17) 0.0319(15) -0.0063(14) 0.0062(14) 0.0018(13)
    C27 0.0342(14) 0.0247(15) 0.0379(15) 0.0009(11) 0.0036(13) 0.0044(11)
    C28 0.0400(16) 0.0296(16) 0.0489(17) -0.0017(13) 0.0153(14) 0.0032(14)
    C29 0.0298(15) 0.0380(19) 0.068(2) -0.0031(13) 0.0109(15) 0.0005(16)
    C30 0.0321(16) 0.055(2) 0.056(2) -0.0032(14) -0.0022(15) -0.0050(16)
    C31 0.0328(15) 0.0380(16) 0.0413(16) -0.0035(13) 0.0032(13) -0.0050(13)
    C32 0.0307(14) 0.0156(12) 0.0391(15) -0.0025(10) 0.0049(12) -0.0001(11)
    C33 0.0295(13) 0.0178(12) 0.0368(15) -0.0039(11) 0.0051(12) -0.0026(11)
    C34 0.0327(14) 0.0256(14) 0.0334(14) -0.0008(11) 0.0054(12) 0.0033(12)
    C35 0.0320(14) 0.0167(13) 0.0300(13) -0.0020(11) 0.0006(12) -0.0043(10)
    C36 0.0295(14) 0.0232(14) 0.0318(14) -0.0053(11) 0.0012(12) -0.0001(11)
    C37 0.0314(14) 0.0339(16) 0.0383(16) -0.0019(12) 0.0017(13) -0.0002(13)
    C38 0.0332(15) 0.0336(17) 0.0556(19) 0.0014(13) -0.0032(14) 0.0022(15)
    C39 0.0430(18) 0.0367(18) 0.0492(19) -0.0061(14) -0.0122(15) 0.0082(15)
    C40 0.0480(18) 0.0399(18) 0.0367(16) -0.0104(15) -0.0043(14) 0.0057(14)
    C41 0.0343(15) 0.0317(16) 0.0355(15) -0.0058(12) 0.0014(13) -0.0025(12)
    C42 0.0265(13) 0.0207(13) 0.0361(14) 0.0010(11) 0.0034(12) -0.0017(11)
    C43 0.0388(15) 0.0255(14) 0.0277(13) 0.0045(12) 0.0005(12) 0.0008(11)
    C44 0.0340(14) 0.0279(14) 0.0287(14) 0.0034(12) 0.0051(12) -0.0032(11)
    C45 0.0279(13) 0.0227(13) 0.0304(14) 0.0008(11) 0.0056(11) 0.0013(11)
    C46 0.0369(15) 0.0292(15) 0.0271(14) 0.0040(12) 0.0038(12) 0.0019(11)
    C47 0.0337(14) 0.0272(15) 0.0299(14) 0.0033(12) 0.0064(12) -0.0047(11)
    C48 0.0262(13) 0.0212(13) 0.0302(13) 0.0013(10) 0.0030(11) -0.0031(11)
    C49 0.0310(14) 0.0212(14) 0.0374(15) -0.0029(11) 0.0015(12) -0.0013(11)
    C50 0.0348(15) 0.0221(14) 0.0353(15) 0.0035(11) 0.0033(12) 0.0022(11)
    C51 0.0292(13) 0.0200(13) 0.0310(14) 0.0008(11) 0.0040(12) -0.0025(11)
    C52 0.0314(14) 0.0201(13) 0.0353(14) -0.0024(11) 0.0049(12) -0.0002(11)
    C53 0.0325(14) 0.0215(13) 0.0316(14) 0.0030(11) 0.0020(12) 0.0006(11)
    C54 0.0301(13) 0.0211(13) 0.0286(13) 0.0002(11) 0.0007(11) -0.0005(11)
    C55 0.0285(13) 0.0243(14) 0.0337(14) 0.0040(11) 0.0046(12) -0.0004(11)
    C56 0.0280(13) 0.0277(14) 0.0341(14) -0.0045(11) 0.0022(12) 0.0050(12)
    C57 0.0334(14) 0.0225(13) 0.0284(13) -0.0005(11) 0.0026(12) 0.0011(11)
    C58 0.0323(14) 0.0246(14) 0.0339(14) 0.0021(11) 0.0050(12) -0.0044(11)
    C59 0.0268(13) 0.0284(15) 0.0337(14) -0.0006(11) 0.0053(12) -0.0018(12)
    C60 0.0313(14) 0.0205(13) 0.0275(13) 0.0018(11) 0.0016(11) -0.0017(11)
    C61 0.0376(15) 0.0209(13) 0.0284(13) 0.0053(11) 0.0022(12) 0.0022(11)
    C62 0.0401(16) 0.0202(14) 0.0405(16) 0.0057(12) 0.0001(14) 0.0024(12)
    C63 0.0456(17) 0.0266(15) 0.0420(16) 0.0023(13) 0.0023(14) 0.0117(13)
    C64 0.0341(14) 0.0344(16) 0.0357(14) 0.0010(13) 0.0059(12) 0.0054(13)
    C65 0.0300(14) 0.0244(14) 0.0337(14) -0.0002(11) 0.0034(12) 0.0008(11)
    C66 0.0272(13) 0.0219(13) 0.0373(15) 0.0023(11) -0.0001(12) -0.0001(11)
    C67 0.0368(16) 0.0352(17) 0.0406(16) 0.0012(13) -0.0108(13) 0.0003(13)
    C68 0.0470(18) 0.0313(17) 0.0537(19) 0.0099(14) -0.0152(16) -0.0001(14)
    C69 0.0416(16) 0.0251(15) 0.0491(18) 0.0034(13) -0.0075(14) -0.0033(13)
    C70 0.0418(16) 0.0258(14) 0.0351(15) -0.0057(12) 0.0084(13) -0.0010(12)
    C71 0.0488(18) 0.0295(17) 0.062(2) -0.0036(14) 0.0134(17) -0.0065(15)
    C72 0.076(3) 0.037(2) 0.079(3) -0.0200(19) 0.024(2) -0.0221(19)
    C73 0.058(2) 0.044(2) 0.062(2) -0.0194(17) 0.0076(18) -0.0151(17)
    C74 0.0472(18) 0.0316(17) 0.0469(18) -0.0088(14) 0.0066(15) -0.0037(14)
    O7A 0.065(2) 0.092(5) 0.057(2) -0.002(3) -0.0053(19) 0.006(3)
    C75A 0.098(5) 0.070(4) 0.045(5) 0.005(4) 0.003(5) 0.015(5)
    C76A 0.072(3) 0.078(4) 0.066(8) -0.009(3) 0.023(5) -0.012(8)
    C77A 0.064(5) 0.057(4) 0.069(7) 0.002(3) 0.005(4) -0.013(5)
    C78A 0.070(5) 0.080(8) 0.067(5) 0.015(6) 0.007(3) -0.005(4)
    O7B 0.065(2) 0.092(5) 0.057(2) -0.002(3) -0.0053(19) 0.006(3)
    C75B 0.098(5) 0.070(4) 0.045(5) 0.005(4) 0.003(5) 0.015(5)
    C76B 0.072(3) 0.078(4) 0.066(8) -0.009(3) 0.023(5) -0.012(8)
    C77B 0.064(5) 0.057(4) 0.069(7) 0.002(3) 0.005(4) -0.013(5)
    C78B 0.070(5) 0.080(8) 0.067(5) 0.015(6) 0.007(3) -0.005(4)
_geom_special_details
;
 All esds (except the esd in the dihedral angle between two l.s. planes)
 are estimated using the full covariance matrix.  The cell esds are taken
 into account individually in the estimation of esds in distances, angles
 and torsion angles; correlations between esds in cell parameters are only
 used when they are defined by crystal symmetry.  An approximate (isotropic)
 treatment of cell esds is used for estimating esds involving l.s. planes.
;
loop_
    _geom_bond_atom_site_label_1
    _geom_bond_atom_site_label_2
    _geom_bond_site_symmetry_2
    _geom_bond_distance
    _geom_bond_publ_flag
    Zn1 O3 3_667 2.0528(19) ?
    Zn1 O3 . 2.0529(19) ?
    Zn1 O4 . 2.0531(18) ?
    Zn1 O4 3_667 2.0531(18) ?
    Zn1 N9 3_667 2.199(2) ?
    Zn1 N9 . 2.199(2) ?
    Zn2 O5 . 2.0440(17) ?
    Zn2 O5 3_566 2.0440(17) ?
    Zn2 O6 3_566 2.0628(18) ?
    Zn2 O6 . 2.0629(18) ?
    Zn2 N10 . 2.238(2) ?
    Zn2 N10 3_566 2.238(2) ?
    O3 C18 . 1.257(3) ?
    O4 C20 . 1.276(3) ?
    O5 C33 . 1.260(3) ?
    O6 C35 . 1.270(3) ?
    N8 C48 . 1.409(3) ?
    N8 C54 . 1.416(3) ?
    N8 C42 . 1.434(3) ?
    N9 C61 . 1.335(3) ?
    N9 C62 . 1.346(3) ?
    N10 C67 . 1.333(4) ?
    N10 C66 . 1.341(3) ?
    N11 C72 . 1.331(5) ?
    N11 C71 . 1.340(4) ?
    C12 C13 . 1.383(4) ?
    C12 C17 . 1.387(4) ?
    C12 H12 . 0.9500 ?
    C13 C14 . 1.374(5) ?
    C13 H13 . 0.9500 ?
    C14 C15 . 1.376(5) ?
    C14 H14 . 0.9500 ?
    C15 C16 . 1.381(4) ?
    C15 H15 . 0.9500 ?
    C16 C17 . 1.385(4) ?
    C16 H16 . 0.9500 ?
    C17 C18 . 1.503(4) ?
    C18 C19 . 1.413(4) ?
    C19 C20 . 1.395(4) ?
    C19 H19 . 0.9500 ?
    C20 C21 . 1.501(4) ?
    C21 C22 . 1.390(4) ?
    C21 C26 . 1.395(4) ?
    C22 C23 . 1.377(4) ?
    C22 H22 . 0.9500 ?
    C23 C24 . 1.377(5) ?
    C23 H23 . 0.9500 ?
    C24 C25 . 1.376(5) ?
    C24 H24 . 0.9500 ?
    C25 C26 . 1.380(4) ?
    C25 H25 . 0.9500 ?
    C26 H26 . 0.9500 ?
    C27 C28 . 1.385(4) ?
    C27 C32 . 1.394(4) ?
    C27 H27 . 0.9500 ?
    C28 C29 . 1.366(4) ?
    C28 H28 . 0.9500 ?
    C29 C30 . 1.386(5) ?
    C29 H29 . 0.9500 ?
    C30 C31 . 1.384(4) ?
    C30 H30 . 0.9500 ?
    C31 C32 . 1.385(4) ?
    C31 H31 . 0.9500 ?
    C32 C33 . 1.498(4) ?
    C33 C34 . 1.410(4) ?
    C34 C35 . 1.396(4) ?
    C34 H34 . 0.9500 ?
    C35 C36 . 1.500(4) ?
    C36 C41 . 1.392(4) ?
    C36 C37 . 1.399(4) ?
    C37 C38 . 1.384(4) ?
    C37 H37 . 0.9500 ?
    C38 C39 . 1.383(4) ?
    C38 H38 . 0.9500 ?
    C39 C40 . 1.377(4) ?
    C39 H39 . 0.9500 ?
    C40 C41 . 1.384(4) ?
    C40 H40 . 0.9500 ?
    C41 H41 . 0.9500 ?
    C42 C47 . 1.381(4) ?
    C42 C43 . 1.386(4) ?
    C43 C44 . 1.384(4) ?
    C43 H43 . 0.9500 ?
    C44 C45 . 1.390(4) ?
    C44 H44 . 0.9500 ?
    C45 C46 . 1.395(3) ?
    C45 C60 . 1.480(4) ?
    C46 C47 . 1.385(4) ?
    C46 H46 . 0.9500 ?
    C47 H47 . 0.9500 ?
    C48 C53 . 1.395(4) ?
    C48 C49 . 1.396(4) ?
    C49 C50 . 1.377(4) ?
    C49 H49 . 0.9500 ?
    C50 C51 . 1.399(4) ?
    C50 H50 . 0.9500 ?
    C51 C52 . 1.393(4) ?
    C51 C65 . 1.480(4) ?
    C52 C53 . 1.381(4) ?
    C52 H52 . 0.9500 ?
    C53 H53 . 0.9500 ?
    C54 C55 . 1.391(4) ?
    C54 C59 . 1.395(4) ?
    C55 C56 . 1.378(4) ?
    C55 H55 . 0.9500 ?
    C56 C57 . 1.397(4) ?
    C56 H56 . 0.9500 ?
    C57 C58 . 1.395(4) ?
    C57 C70 . 1.485(4) ?
    C58 C59 . 1.378(4) ?
    C58 H58 . 0.9500 ?
    C59 H59 . 0.9500 ?
    C60 C61 . 1.385(4) ?
    C60 C64 . 1.388(4) ?
    C61 H61 . 0.9500 ?
    C62 C63 . 1.367(4) ?
    C62 H62 . 0.9500 ?
    C63 C64 . 1.388(4) ?
    C63 H63 . 0.9500 ?
    C64 H64 . 0.9500 ?
    C65 C66 . 1.392(4) ?
    C65 C69 . 1.394(4) ?
    C66 H66 . 0.9500 ?
    C67 C68 . 1.377(4) ?
    C67 H67 . 0.9500 ?
    C68 C69 . 1.376(4) ?
    C68 H68 . 0.9500 ?
    C69 H69 . 0.9500 ?
    C70 C71 . 1.387(4) ?
    C70 C74 . 1.393(4) ?
    C71 H71 . 0.9500 ?
    C72 C73 . 1.373(5) ?
    C72 H72 . 0.9500 ?
    C73 C74 . 1.377(4) ?
    C73 H73 . 0.9500 ?
    C74 H74 . 0.9500 ?
    O7A C78A . 1.391(12) ?
    O7A C75A . 1.441(11) ?
    C75A C76A . 1.529(9) ?
    C75A H75A . 0.9900 ?
    C75A H75B . 0.9900 ?
    C76A C77A . 1.489(8) ?
    C76A H76A . 0.9900 ?
    C76A H76B . 0.9900 ?
    C77A C78A . 1.496(9) ?
    C77A H77A . 0.9900 ?
    C77A H77B . 0.9900 ?
    C78A H78A . 0.9900 ?
    C78A H78B . 0.9900 ?
    O7B C78B . 1.399(15) ?
    O7B C75B . 1.418(14) ?
    C75B C76B . 1.525(14) ?
    C75B H75C . 0.9900 ?
    C75B H75D . 0.9900 ?
    C76B C77B . 1.496(13) ?
    C76B H76C . 0.9900 ?
    C76B H76D . 0.9900 ?
    C77B C78B . 1.500(14) ?
    C77B H77C . 0.9900 ?
    C77B H77D . 0.9900 ?
    C78B H78C . 0.9900 ?
    C78B H78D . 0.9900 ?
loop_
    _geom_angle_atom_site_label_1
    _geom_angle_atom_site_label_2
    _geom_angle_atom_site_label_3
    _geom_angle_site_symmetry_1
    _geom_angle_site_symmetry_3
    _geom_angle
    _geom_angle_publ_flag
    O3 Zn1 O3 3_667 . 180.0 ?
    O3 Zn1 O4 3_667 . 92.14(8) ?
    O3 Zn1 O4 . . 87.87(8) ?
    O3 Zn1 O4 3_667 3_667 87.86(8) ?
    O3 Zn1 O4 . 3_667 92.14(8) ?
    O4 Zn1 O4 . 3_667 180.0 ?
    O3 Zn1 N9 3_667 3_667 89.62(8) ?
    O3 Zn1 N9 . 3_667 90.38(8) ?
    O4 Zn1 N9 . 3_667 90.77(8) ?
    O4 Zn1 N9 3_667 3_667 89.23(8) ?
    O3 Zn1 N9 3_667 . 90.38(8) ?
    O3 Zn1 N9 . . 89.62(8) ?
    O4 Zn1 N9 . . 89.23(8) ?
    O4 Zn1 N9 3_667 . 90.77(8) ?
    N9 Zn1 N9 3_667 . 180.00(7) ?
    O5 Zn2 O5 . 3_566 180.0 ?
    O5 Zn2 O6 . 3_566 90.08(7) ?
    O5 Zn2 O6 3_566 3_566 89.92(7) ?
    O5 Zn2 O6 . . 89.92(7) ?
    O5 Zn2 O6 3_566 . 90.08(7) ?
    O6 Zn2 O6 3_566 . 180.0 ?
    O5 Zn2 N10 . . 91.34(8) ?
    O5 Zn2 N10 3_566 . 88.66(8) ?
    O6 Zn2 N10 3_566 . 90.18(8) ?
    O6 Zn2 N10 . . 89.82(8) ?
    O5 Zn2 N10 . 3_566 88.66(8) ?
    O5 Zn2 N10 3_566 3_566 91.34(8) ?
    O6 Zn2 N10 3_566 3_566 89.82(8) ?
    O6 Zn2 N10 . 3_566 90.18(8) ?
    N10 Zn2 N10 . 3_566 180.0 ?
    C18 O3 Zn1 . . 125.10(17) ?
    C20 O4 Zn1 . . 122.82(16) ?
    C33 O5 Zn2 . . 125.89(18) ?
    C35 O6 Zn2 . . 125.35(17) ?
    C48 N8 C54 . . 122.0(2) ?
    C48 N8 C42 . . 119.7(2) ?
    C54 N8 C42 . . 117.8(2) ?
    C61 N9 C62 . . 117.5(2) ?
    C61 N9 Zn1 . . 119.27(18) ?
    C62 N9 Zn1 . . 123.11(18) ?
    C67 N10 C66 . . 117.4(2) ?
    C67 N10 Zn2 . . 119.21(19) ?
    C66 N10 Zn2 . . 123.32(18) ?
    C72 N11 C71 . . 116.5(3) ?
    C13 C12 C17 . . 120.4(3) ?
    C13 C12 H12 . . 119.8 ?
    C17 C12 H12 . . 119.8 ?
    C14 C13 C12 . . 120.2(3) ?
    C14 C13 H13 . . 119.9 ?
    C12 C13 H13 . . 119.9 ?
    C13 C14 C15 . . 119.9(3) ?
    C13 C14 H14 . . 120.1 ?
    C15 C14 H14 . . 120.1 ?
    C14 C15 C16 . . 120.2(3) ?
    C14 C15 H15 . . 119.9 ?
    C16 C15 H15 . . 119.9 ?
    C15 C16 C17 . . 120.5(3) ?
    C15 C16 H16 . . 119.7 ?
    C17 C16 H16 . . 119.7 ?
    C16 C17 C12 . . 118.8(3) ?
    C16 C17 C18 . . 118.2(3) ?
    C12 C17 C18 . . 123.0(3) ?
    O3 C18 C19 . . 125.3(3) ?
    O3 C18 C17 . . 115.9(2) ?
    C19 C18 C17 . . 118.8(2) ?
    C20 C19 C18 . . 124.8(2) ?
    C20 C19 H19 . . 117.6 ?
    C18 C19 H19 . . 117.6 ?
    O4 C20 C19 . . 126.1(2) ?
    O4 C20 C21 . . 114.0(2) ?
    C19 C20 C21 . . 119.9(2) ?
    C22 C21 C26 . . 119.0(3) ?
    C22 C21 C20 . . 118.6(2) ?
    C26 C21 C20 . . 122.2(2) ?
    C23 C22 C21 . . 120.7(3) ?
    C23 C22 H22 . . 119.6 ?
    C21 C22 H22 . . 119.6 ?
    C22 C23 C24 . . 119.7(3) ?
    C22 C23 H23 . . 120.1 ?
    C24 C23 H23 . . 120.1 ?
    C25 C24 C23 . . 120.2(3) ?
    C25 C24 H24 . . 119.9 ?
    C23 C24 H24 . . 119.9 ?
    C24 C25 C26 . . 120.6(3) ?
    C24 C25 H25 . . 119.7 ?
    C26 C25 H25 . . 119.7 ?
    C25 C26 C21 . . 119.7(3) ?
    C25 C26 H26 . . 120.1 ?
    C21 C26 H26 . . 120.1 ?
    C28 C27 C32 . . 120.6(3) ?
    C28 C27 H27 . . 119.7 ?
    C32 C27 H27 . . 119.7 ?
    C29 C28 C27 . . 120.2(3) ?
    C29 C28 H28 . . 119.9 ?
    C27 C28 H28 . . 119.9 ?
    C28 C29 C30 . . 120.0(3) ?
    C28 C29 H29 . . 120.0 ?
    C30 C29 H29 . . 120.0 ?
    C31 C30 C29 . . 119.9(3) ?
    C31 C30 H30 . . 120.0 ?
    C29 C30 H30 . . 120.0 ?
    C30 C31 C32 . . 120.7(3) ?
    C30 C31 H31 . . 119.7 ?
    C32 C31 H31 . . 119.7 ?
    C31 C32 C27 . . 118.5(2) ?
    C31 C32 C33 . . 119.0(2) ?
    C27 C32 C33 . . 122.5(3) ?
    O5 C33 C34 . . 125.9(2) ?
    O5 C33 C32 . . 115.6(2) ?
    C34 C33 C32 . . 118.4(2) ?
    C35 C34 C33 . . 126.4(2) ?
    C35 C34 H34 . . 116.8 ?
    C33 C34 H34 . . 116.8 ?
    O6 C35 C34 . . 125.5(2) ?
    O6 C35 C36 . . 115.6(2) ?
    C34 C35 C36 . . 118.9(2) ?
    C41 C36 C37 . . 117.8(3) ?
    C41 C36 C35 . . 123.3(2) ?
    C37 C36 C35 . . 118.9(2) ?
    C38 C37 C36 . . 121.0(3) ?
    C38 C37 H37 . . 119.5 ?
    C36 C37 H37 . . 119.5 ?
    C39 C38 C37 . . 120.3(3) ?
    C39 C38 H38 . . 119.9 ?
    C37 C38 H38 . . 119.9 ?
    C40 C39 C38 . . 119.4(3) ?
    C40 C39 H39 . . 120.3 ?
    C38 C39 H39 . . 120.3 ?
    C39 C40 C41 . . 120.6(3) ?
    C39 C40 H40 . . 119.7 ?
    C41 C40 H40 . . 119.7 ?
    C40 C41 C36 . . 121.0(3) ?
    C40 C41 H41 . . 119.5 ?
    C36 C41 H41 . . 119.5 ?
    C47 C42 C43 . . 119.3(2) ?
    C47 C42 N8 . . 120.1(2) ?
    C43 C42 N8 . . 120.6(2) ?
    C44 C43 C42 . . 120.0(3) ?
    C44 C43 H43 . . 120.0 ?
    C42 C43 H43 . . 120.0 ?
    C43 C44 C45 . . 121.4(2) ?
    C43 C44 H44 . . 119.3 ?
    C45 C44 H44 . . 119.3 ?
    C44 C45 C46 . . 118.0(2) ?
    C44 C45 C60 . . 120.1(2) ?
    C46 C45 C60 . . 121.8(2) ?
    C47 C46 C45 . . 120.6(2) ?
    C47 C46 H46 . . 119.7 ?
    C45 C46 H46 . . 119.7 ?
    C42 C47 C46 . . 120.7(2) ?
    C42 C47 H47 . . 119.7 ?
    C46 C47 H47 . . 119.7 ?
    C53 C48 C49 . . 118.2(2) ?
    C53 C48 N8 . . 120.3(2) ?
    C49 C48 N8 . . 121.5(2) ?
    C50 C49 C48 . . 120.8(2) ?
    C50 C49 H49 . . 119.6 ?
    C48 C49 H49 . . 119.6 ?
    C49 C50 C51 . . 121.6(3) ?
    C49 C50 H50 . . 119.2 ?
    C51 C50 H50 . . 119.2 ?
    C52 C51 C50 . . 117.0(2) ?
    C52 C51 C65 . . 122.3(2) ?
    C50 C51 C65 . . 120.6(2) ?
    C53 C52 C51 . . 122.0(2) ?
    C53 C52 H52 . . 119.0 ?
    C51 C52 H52 . . 119.0 ?
    C52 C53 C48 . . 120.3(2) ?
    C52 C53 H53 . . 119.8 ?
    C48 C53 H53 . . 119.8 ?
    C55 C54 C59 . . 118.3(2) ?
    C55 C54 N8 . . 120.7(2) ?
    C59 C54 N8 . . 121.0(2) ?
    C56 C55 C54 . . 120.9(2) ?
    C56 C55 H55 . . 119.6 ?
    C54 C55 H55 . . 119.6 ?
    C55 C56 C57 . . 121.5(2) ?
    C55 C56 H56 . . 119.2 ?
    C57 C56 H56 . . 119.2 ?
    C58 C57 C56 . . 116.8(2) ?
    C58 C57 C70 . . 122.0(2) ?
    C56 C57 C70 . . 121.2(2) ?
    C59 C58 C57 . . 122.2(2) ?
    C59 C58 H58 . . 118.9 ?
    C57 C58 H58 . . 118.9 ?
    C58 C59 C54 . . 120.2(2) ?
    C58 C59 H59 . . 119.9 ?
    C54 C59 H59 . . 119.9 ?
    C61 C60 C64 . . 117.2(2) ?
    C61 C60 C45 . . 120.3(2) ?
    C64 C60 C45 . . 122.4(2) ?
    N9 C61 C60 . . 124.2(2) ?
    N9 C61 H61 . . 117.9 ?
    C60 C61 H61 . . 117.9 ?
    N9 C62 C63 . . 122.7(3) ?
    N9 C62 H62 . . 118.7 ?
    C63 C62 H62 . . 118.7 ?
    C62 C63 C64 . . 119.2(3) ?
    C62 C63 H63 . . 120.4 ?
    C64 C63 H63 . . 120.4 ?
    C60 C64 C63 . . 119.2(2) ?
    C60 C64 H64 . . 120.4 ?
    C63 C64 H64 . . 120.4 ?
    C66 C65 C69 . . 116.5(3) ?
    C66 C65 C51 . . 121.9(2) ?
    C69 C65 C51 . . 121.6(2) ?
    N10 C66 C65 . . 124.4(2) ?
    N10 C66 H66 . . 117.8 ?
    C65 C66 H66 . . 117.8 ?
    N10 C67 C68 . . 122.8(3) ?
    N10 C67 H67 . . 118.6 ?
    C68 C67 H67 . . 118.6 ?
    C69 C68 C67 . . 119.4(3) ?
    C69 C68 H68 . . 120.3 ?
    C67 C68 H68 . . 120.3 ?
    C68 C69 C65 . . 119.6(3) ?
    C68 C69 H69 . . 120.2 ?
    C65 C69 H69 . . 120.2 ?
    C71 C70 C74 . . 116.0(3) ?
    C71 C70 C57 . . 121.7(3) ?
    C74 C70 C57 . . 122.3(3) ?
    N11 C71 C70 . . 125.1(3) ?
    N11 C71 H71 . . 117.4 ?
    C70 C71 H71 . . 117.4 ?
    N11 C72 C73 . . 123.7(3) ?
    N11 C72 H72 . . 118.1 ?
    C73 C72 H72 . . 118.1 ?
    C72 C73 C74 . . 118.5(3) ?
    C72 C73 H73 . . 120.7 ?
    C74 C73 H73 . . 120.7 ?
    C73 C74 C70 . . 120.1(3) ?
    C73 C74 H74 . . 119.9 ?
    C70 C74 H74 . . 119.9 ?
    C78A O7A C75A . . 107.2(7) ?
    O7A C75A C76A . . 104.8(8) ?
    O7A C75A H75A . . 110.8 ?
    C76A C75A H75A . . 110.8 ?
    O7A C75A H75B . . 110.8 ?
    C76A C75A H75B . . 110.8 ?
    H75A C75A H75B . . 108.9 ?
    C77A C76A C75A . . 104.7(6) ?
    C77A C76A H76A . . 110.8 ?
    C75A C76A H76A . . 110.8 ?
    C77A C76A H76B . . 110.8 ?
    C75A C76A H76B . . 110.8 ?
    H76A C76A H76B . . 108.9 ?
    C76A C77A C78A . . 105.3(7) ?
    C76A C77A H77A . . 110.7 ?
    C78A C77A H77A . . 110.7 ?
    C76A C77A H77B . . 110.7 ?
    C78A C77A H77B . . 110.7 ?
    H77A C77A H77B . . 108.8 ?
    O7A C78A C77A . . 108.5(8) ?
    O7A C78A H78A . . 110.0 ?
    C77A C78A H78A . . 110.0 ?
    O7A C78A H78B . . 110.0 ?
    C77A C78A H78B . . 110.0 ?
    H78A C78A H78B . . 108.4 ?
    C78B O7B C75B . . 108.0(16) ?
    O7B C75B C76B . . 103.9(11) ?
    O7B C75B H75C . . 111.0 ?
    C76B C75B H75C . . 111.0 ?
    O7B C75B H75D . . 111.0 ?
    C76B C75B H75D . . 111.0 ?
    H75C C75B H75D . . 109.0 ?
    C77B C76B C75B . . 106.1(11) ?
    C77B C76B H76C . . 110.5 ?
    C75B C76B H76C . . 110.5 ?
    C77B C76B H76D . . 110.5 ?
    C75B C76B H76D . . 110.5 ?
    H76C C76B H76D . . 108.7 ?
    C76B C77B C78B . . 103.9(12) ?
    C76B C77B H77C . . 111.0 ?
    C78B C77B H77C . . 111.0 ?
    C76B C77B H77D . . 111.0 ?
    C78B C77B H77D . . 111.0 ?
    H77C C77B H77D . . 109.0 ?
    O7B C78B C77B . . 106.7(12) ?
    O7B C78B H78C . . 110.4 ?
    C77B C78B H78C . . 110.4 ?
    O7B C78B H78D . . 110.4 ?
    C77B C78B H78D . . 110.4 ?
    H78C C78B H78D . . 108.6 ?
loop_
    _geom_torsion_atom_site_label_1
    _geom_torsion_atom_site_label_2
    _geom_torsion_atom_site_label_3
    _geom_torsion_atom_site_label_4
    _geom_torsion_site_symmetry_1
    _geom_torsion_site_symmetry_2
    _geom_torsion_site_symmetry_3
    _geom_torsion_site_symmetry_4
    _geom_torsion
    _geom_torsion_publ_flag
    C17 C12 C13 C14 . . . . 0.7(5) ?
    C12 C13 C14 C15 . . . . 1.6(5) ?
    C13 C14 C15 C16 . . . . -1.6(5) ?
    C14 C15 C16 C17 . . . . -0.7(5) ?
    C15 C16 C17 C12 . . . . 3.0(4) ?
    C15 C16 C17 C18 . . . . -175.8(3) ?
    C13 C12 C17 C16 . . . . -3.0(4) ?
    C13 C12 C17 C18 . . . . 175.7(3) ?
    Zn1 O3 C18 C19 . . . . -14.1(4) ?
    Zn1 O3 C18 C17 . . . . 164.23(17) ?
    C16 C17 C18 O3 . . . . -26.9(4) ?
    C12 C17 C18 O3 . . . . 154.4(3) ?
    C16 C17 C18 C19 . . . . 151.6(3) ?
    C12 C17 C18 C19 . . . . -27.1(4) ?
    O3 C18 C19 C20 . . . . -4.6(5) ?
    C17 C18 C19 C20 . . . . 177.1(3) ?
    Zn1 O4 C20 C19 . . . . 22.9(4) ?
    Zn1 O4 C20 C21 . . . . -157.62(16) ?
    C18 C19 C20 O4 . . . . -0.5(5) ?
    C18 C19 C20 C21 . . . . -180.0(2) ?
    O4 C20 C21 C22 . . . . -33.9(3) ?
    C19 C20 C21 C22 . . . . 145.6(3) ?
    O4 C20 C21 C26 . . . . 141.5(3) ?
    C19 C20 C21 C26 . . . . -39.0(4) ?
    C26 C21 C22 C23 . . . . 1.0(4) ?
    C20 C21 C22 C23 . . . . 176.6(3) ?
    C21 C22 C23 C24 . . . . -2.3(5) ?
    C22 C23 C24 C25 . . . . 1.9(5) ?
    C23 C24 C25 C26 . . . . -0.1(6) ?
    C24 C25 C26 C21 . . . . -1.3(5) ?
    C22 C21 C26 C25 . . . . 0.8(4) ?
    C20 C21 C26 C25 . . . . -174.6(3) ?
    C32 C27 C28 C29 . . . . -1.3(4) ?
    C27 C28 C29 C30 . . . . 0.3(5) ?
    C28 C29 C30 C31 . . . . 1.3(5) ?
    C29 C30 C31 C32 . . . . -2.0(5) ?
    C30 C31 C32 C27 . . . . 1.0(4) ?
    C30 C31 C32 C33 . . . . 179.5(3) ?
    C28 C27 C32 C31 . . . . 0.6(4) ?
    C28 C27 C32 C33 . . . . -177.7(2) ?
    Zn2 O5 C33 C34 . . . . 1.8(4) ?
    Zn2 O5 C33 C32 . . . . -178.96(16) ?
    C31 C32 C33 O5 . . . . -30.8(4) ?
    C27 C32 C33 O5 . . . . 147.5(3) ?
    C31 C32 C33 C34 . . . . 148.5(3) ?
    C27 C32 C33 C34 . . . . -33.1(4) ?
    O5 C33 C34 C35 . . . . -7.6(5) ?
    C32 C33 C34 C35 . . . . 173.1(2) ?
    Zn2 O6 C35 C34 . . . . 8.4(4) ?
    Zn2 O6 C35 C36 . . . . -170.81(16) ?
    C33 C34 C35 O6 . . . . 1.9(4) ?
    C33 C34 C35 C36 . . . . -178.9(3) ?
    O6 C35 C36 C41 . . . . -158.3(3) ?
    C34 C35 C36 C41 . . . . 22.5(4) ?
    O6 C35 C36 C37 . . . . 21.6(3) ?
    C34 C35 C36 C37 . . . . -157.6(3) ?
    C41 C36 C37 C38 . . . . -1.4(4) ?
    C35 C36 C37 C38 . . . . 178.7(3) ?
    C36 C37 C38 C39 . . . . 0.4(5) ?
    C37 C38 C39 C40 . . . . 1.0(5) ?
    C38 C39 C40 C41 . . . . -1.4(5) ?
    C39 C40 C41 C36 . . . . 0.4(4) ?
    C37 C36 C41 C40 . . . . 1.0(4) ?
    C35 C36 C41 C40 . . . . -179.1(3) ?
    C48 N8 C42 C47 . . . . -128.3(3) ?
    C54 N8 C42 C47 . . . . 58.8(3) ?
    C48 N8 C42 C43 . . . . 52.4(3) ?
    C54 N8 C42 C43 . . . . -120.5(3) ?
    C47 C42 C43 C44 . . . . -2.2(4) ?
    N8 C42 C43 C44 . . . . 177.1(2) ?
    C42 C43 C44 C45 . . . . 1.7(4) ?
    C43 C44 C45 C46 . . . . -0.4(4) ?
    C43 C44 C45 C60 . . . . 176.5(2) ?
    C44 C45 C46 C47 . . . . -0.4(4) ?
    C60 C45 C46 C47 . . . . -177.3(3) ?
    C43 C42 C47 C46 . . . . 1.4(4) ?
    N8 C42 C47 C46 . . . . -178.0(2) ?
    C45 C46 C47 C42 . . . . -0.1(4) ?
    C54 N8 C48 C53 . . . . -151.5(2) ?
    C42 N8 C48 C53 . . . . 35.9(3) ?
    C54 N8 C48 C49 . . . . 29.4(4) ?
    C42 N8 C48 C49 . . . . -143.2(2) ?
    C53 C48 C49 C50 . . . . -1.8(4) ?
    N8 C48 C49 C50 . . . . 177.3(2) ?
    C48 C49 C50 C51 . . . . -0.1(4) ?
    C49 C50 C51 C52 . . . . 1.4(4) ?
    C49 C50 C51 C65 . . . . -175.0(2) ?
    C50 C51 C52 C53 . . . . -0.9(4) ?
    C65 C51 C52 C53 . . . . 175.5(2) ?
    C51 C52 C53 C48 . . . . -0.9(4) ?
    C49 C48 C53 C52 . . . . 2.3(4) ?
    N8 C48 C53 C52 . . . . -176.8(2) ?
    C48 N8 C54 C55 . . . . -138.1(3) ?
    C42 N8 C54 C55 . . . . 34.6(4) ?
    C48 N8 C54 C59 . . . . 43.6(4) ?
    C42 N8 C54 C59 . . . . -143.6(3) ?
    C59 C54 C55 C56 . . . . 0.3(4) ?
    N8 C54 C55 C56 . . . . -177.9(2) ?
    C54 C55 C56 C57 . . . . 0.8(4) ?
    C55 C56 C57 C58 . . . . -1.4(4) ?
    C55 C56 C57 C70 . . . . 177.0(3) ?
    C56 C57 C58 C59 . . . . 0.9(4) ?
    C70 C57 C58 C59 . . . . -177.5(3) ?
    C57 C58 C59 C54 . . . . 0.2(4) ?
    C55 C54 C59 C58 . . . . -0.8(4) ?
    N8 C54 C59 C58 . . . . 177.4(2) ?
    C44 C45 C60 C61 . . . . 47.1(4) ?
    C46 C45 C60 C61 . . . . -136.1(3) ?
    C44 C45 C60 C64 . . . . -130.2(3) ?
    C46 C45 C60 C64 . . . . 46.6(4) ?
    C62 N9 C61 C60 . . . . 0.2(4) ?
    Zn1 N9 C61 C60 . . . . 175.8(2) ?
    C64 C60 C61 N9 . . . . 0.9(4) ?
    C45 C60 C61 N9 . . . . -176.6(3) ?
    C61 N9 C62 C63 . . . . -0.5(4) ?
    Zn1 N9 C62 C63 . . . . -175.9(2) ?
    N9 C62 C63 C64 . . . . -0.3(5) ?
    C61 C60 C64 C63 . . . . -1.7(4) ?
    C45 C60 C64 C63 . . . . 175.7(3) ?
    C62 C63 C64 C60 . . . . 1.5(4) ?
    C52 C51 C65 C66 . . . . -32.2(4) ?
    C50 C51 C65 C66 . . . . 144.0(3) ?
    C52 C51 C65 C69 . . . . 149.8(3) ?
    C50 C51 C65 C69 . . . . -34.0(4) ?
    C67 N10 C66 C65 . . . . 0.3(4) ?
    Zn2 N10 C66 C65 . . . . -176.1(2) ?
    C69 C65 C66 N10 . . . . -0.3(4) ?
    C51 C65 C66 N10 . . . . -178.4(2) ?
    C66 N10 C67 C68 . . . . 0.4(4) ?
    Zn2 N10 C67 C68 . . . . 177.0(2) ?
    N10 C67 C68 C69 . . . . -1.2(5) ?
    C67 C68 C69 C65 . . . . 1.1(5) ?
    C66 C65 C69 C68 . . . . -0.4(4) ?
    C51 C65 C69 C68 . . . . 177.7(3) ?
    C58 C57 C70 C71 . . . . -27.2(4) ?
    C56 C57 C70 C71 . . . . 154.5(3) ?
    C58 C57 C70 C74 . . . . 152.7(3) ?
    C56 C57 C70 C74 . . . . -25.6(4) ?
    C72 N11 C71 C70 . . . . 0.7(5) ?
    C74 C70 C71 N11 . . . . -1.5(5) ?
    C57 C70 C71 N11 . . . . 178.5(3) ?
    C71 N11 C72 C73 . . . . 0.7(6) ?
    N11 C72 C73 C74 . . . . -1.1(6) ?
    C72 C73 C74 C70 . . . . 0.2(5) ?
    C71 C70 C74 C73 . . . . 1.0(4) ?
    C57 C70 C74 C73 . . . . -179.0(3) ?
    C78A O7A C75A C76A . . . . 31.5(15) ?
    O7A C75A C76A C77A . . . . -22.7(14) ?
    C75A C76A C77A C78A . . . . 6.4(17) ?
    C75A O7A C78A C77A . . . . -28.1(18) ?
    C76A C77A C78A O7A . . . . 12.8(19) ?
    C78B O7B C75B C76B . . . . -33(3) ?
    O7B C75B C76B C77B . . . . 19(3) ?
    C75B C76B C77B C78B . . . . 1(3) ?
    C75B O7B C78B C77B . . . . 35(3) ?
    C76B C77B C78B O7B . . . . -21(4) ?
loop_
    _geom_hbond_atom_site_label_D
    _geom_hbond_atom_site_label_H
    _geom_hbond_atom_site_label_A
    _geom_hbond_site_symmetry_D
    _geom_hbond_site_symmetry_H
    _geom_hbond_site_symmetry_A
    _geom_hbond_distance_DH
    _geom_hbond_distance_HA
    _geom_hbond_distance_DA
    _geom_hbond_angle_DHA
    _geom_hbond_publ_flag
    C13 H13 O7A . . . 0.95 2.47 3.197(7) 134 yes
    C40 H40 Cg1 . . 1_554 0.95 2.74 3.594(3) 150 yes
    C43 H43 Cg2 . . 4_564 0.95 2.78 3.572(3) 142 yes
    C68 H68 Cg3 . . 4_565 0.95 2.65 3.513(3) 152 yes
    C75B H75C Cg4 . . 4_564 0.99 2.78 3.649(17) 146 yes
_shelx_hkl_file
;
   0   0  -2 2755.89  135.94
   0   0  -2 2565.97  137.31
   0   0   2 2584.44  138.45
   0   0   3   -7.90    3.65
   0   0  -3   -5.69    2.33
   0   0  -3   -5.75    3.06
   0   0  -4   79.45    6.02
   0   0   4   90.22    4.12
   0   0  -4   86.28    3.57
   0   0  -5   -7.33    4.34
   0   0  -5  -12.38    5.70
   0   0  -6  232.05    8.12
   0   0  -6  219.01    9.38
   0   0  -7   -2.29    4.58
   0   0  -7    7.24    5.79
   0   0  -8  774.80   46.08
   0   0  -8  676.60   31.12
   0   0  -9    9.93    7.76
   0   0  -9   -0.47    6.32
   0   0 -10  657.17   49.74
   0   0 -10  607.14   41.56
   0   0 -11  -11.25   13.32
   0   0 -11   -0.67    6.66
   0   0 -12   56.71   12.30
   0   0 -12   57.73   13.79
   0   1   2 4705.94  345.68
   0   1  -2 4258.45  323.76
   0   1  -2 4080.25  306.72
   0  -1  -2 4534.87  335.01
   0  -1   2 4571.73  356.42
   0   1  -3    6.32    3.34
   0   1   3    5.19    1.89
   0   1  -3    5.38    2.54
   0  -1  -3    2.99    2.96
   0  -1  -3    0.64    3.51
   0  -1   3    8.83    2.61
   0   1  -4  115.53    4.88
   0   1   4  118.30    3.85
   0   1  -4  116.08    6.01
   0  -1  -4  118.04    4.04
   0  -1  -4  121.36    6.66
   0  -1   4  126.34    7.21
   0   1  -5  300.34   15.09
   0   1  -5  294.98    9.19
   0   1   5  295.26   11.28
   0  -1  -5  323.19   14.73
   0  -1  -5  322.12   12.00
   0  -1   5  313.99   14.84
   0   1  -6   26.32    3.64
   0   1  -6   23.30    6.96
   0   1   6   22.34    5.00
   0  -1  -6   27.02    5.41
   0  -1  -6   22.81    6.53
   0  -1   6   28.29    6.50
   0   1  -7  111.02   10.62
   0   1  -7   94.36    8.99
   0  -1  -7   97.83    8.29
   0  -1  -7   91.48    7.02
   0   1  -8   -8.02    8.91
   0   1  -8    4.15    7.16
   0  -1  -8    5.67    8.74
   0  -1  -8   10.73    6.68
   0   1  -9  132.64   16.44
   0   1  -9  141.45   13.34
   0  -1  -9  136.26    8.87
   0  -1  -9  140.28   10.65
   0   1 -10    4.98   12.90
   0   1 -10   11.07   10.03
   0  -1 -10   24.49    9.46
   0  -1 -10   23.40   12.15
   0   1 -11   12.91    6.98
   0   1 -11    1.18    9.09
   0  -1 -11    3.37    7.89
   0  -1 -11   13.08    6.59
   0  -1 -11   23.89   13.48
   0   1 -12   10.95    7.94
   0   1 -12   11.63   15.77
   0  -1 -12    1.64   13.66
   0  -1 -12    9.26    9.80
   0  -1 -12    4.01   11.17
   0   2  -2 2186.81   98.35
   0   2   2 2004.89   84.12
   0  -2  -2 2153.88   98.06
   0  -2   2 1906.36   88.84
   0   2  -3  231.15    5.97
   0   2  -3  248.27    9.21
   0   2   3  215.37    6.56
   0  -2   3  218.42    9.06
   0  -2  -3  214.34    6.63
   0   2  -4  599.43   23.06
   0   2  -4  625.81   20.99
   0   2   4  560.00   17.70
   0  -2   4  537.71   18.13
   0  -2  -4  553.93   16.70
   0  -2  -4  597.53   18.86
   0   2  -5   44.93    5.74
   0   2   5   48.49    3.22
   0  -2  -5   42.08    3.47
   0   2   6  827.57   38.24
   0   2  -6  917.74   40.51
   0   2  -6  995.22   38.74
   0  -2  -6  922.02   35.12
   0  -2   6  985.20   41.02
   0  -2  -6 1007.27   47.85
   0   2   7   29.94    5.63
   0   2  -7   22.15    8.42
   0   2  -7   23.73    4.34
   0  -2  -7   31.80    6.14
   0  -2  -7   18.70    7.70
   0  -2   7    9.02    5.29
   0   2  -8  217.47   13.13
   0   2  -8  216.94   15.75
   0  -2  -8  233.99   18.11
   0  -2  -8  239.37   13.61
   0   2  -9   -5.21    6.88
   0   2  -9    4.34    8.24
   0  -2  -9    7.35    9.78
   0  -2  -9    1.52    7.21
   0   2 -10  122.28   12.38
   0   2 -10  133.20   14.88
   0  -2 -10  116.31   17.34
   0  -2 -10  101.38   15.98
   0  -2 -10  135.70   13.26
   0   2 -11   -7.41   14.25
   0   2 -11   11.60   11.19
   0  -2 -11   12.94   12.13
   0  -2 -11   -0.27    9.51
   0  -2 -11   10.15    8.19
   0   2 -12    6.63   12.06
   0   2 -12   -9.74   16.15
   0  -2 -12    9.82   14.85
   0  -2 -12    5.47   10.87
   0  -2 -12    2.04    8.90
   0   3   0    7.80    2.09
   0  -3   0    1.04    2.63
   0   3   1  238.01    6.66
   0  -3  -1  234.33    5.08
   0  -3   1  242.43    6.07
   0   3   2 4377.25  314.53
   0   3  -2 3872.55  302.70
   0  -3   2 3905.72  323.56
   0  -3  -2 4253.42  316.84
   0   3   3  240.95    6.93
   0   3  -3  244.63   10.11
   0  -3   3  239.74    7.28
   0  -3  -3  226.88    6.11
   0   3  -4  528.44   18.46
   0   3   4  524.21   13.59
   0   3  -4  518.21   18.51
   0  -3  -4  509.78   19.13
   0  -3  -4  491.11   15.89
   0  -3   4  470.46   17.02
   0   3  -5  311.10   12.71
   0   3   5  266.11   10.18
   0   3  -5  274.02   11.68
   0  -3  -5  273.42    9.70
   0  -3   5  302.54   11.55
   0  -3  -5  285.99    9.81
   0  -3  -5  285.23   10.97
   0   3  -6  136.78    9.12
   0   3   6  123.64    5.15
   0   3  -6  135.97    7.55
   0  -3  -6  129.35    6.53
   0  -3   6  128.16   10.86
   0  -3  -6  123.85    8.98
   0  -3  -6  129.91    7.52
   0   3  -7   38.60   10.00
   0   3   7   28.20    6.14
   0   3  -7   33.42    5.21
   0  -3   7   36.53    6.08
   0  -3  -7   26.61    8.56
   0  -3  -7   43.60    7.57
   0  -3  -7   46.70    4.16
   0   3  -8   -2.80    6.19
   0   3   8   11.61    5.82
   0   3  -8    6.96    4.57
   0  -3   8   -0.20    5.74
   0  -3  -8    4.71    8.50
   0  -3  -8   -8.11    4.87
   0  -3  -8    2.10    6.25
   0   3  -9    5.94    8.82
   0   3  -9   -3.54   11.53
   0  -3  -9    2.91    9.64
   0  -3  -9   17.21    6.53
   0  -3  -9    7.42    7.56
   0   3 -10    9.90   13.01
   0   3 -10   15.14   10.41
   0  -3 -10   22.63   10.99
   0  -3 -10   17.33   11.49
   0  -3 -10   -1.49    8.64
   0   3 -11   53.56   18.51
   0   3 -11   84.20   14.33
   0  -3 -11   77.25   16.66
   0  -3 -11   53.25   15.65
   0   3 -12   -0.38   13.08
   0   3 -12   27.95   16.47
   0  -3 -12   13.48   13.99
   0  -3 -12   19.15   15.31
   0   4   0 1196.98   40.28
   0  -4   0 1276.92   42.55
   0   4  -1 4383.85  302.96
   0   4   1 3978.69  273.07
   0  -4   1 3413.67  261.68
   0  -4  -1 3764.11  272.34
   0   4   2   70.93    4.84
   0  -4  -2   72.25    3.33
   0  -4   2   71.70    6.88
   0   4   3  100.76    5.51
   0   4  -3  105.96    5.33
   0   4   3  101.26    4.51
   0  -4   3   93.88    5.07
   0  -4  -3  112.60    3.82
   0   4  -4 1549.61   84.17
   0   4   4 1526.59   66.29
   0  -4  -4 1490.12   71.91
   0  -4   4 1474.79   70.49
   0   4   5  139.62    6.98
   0   4  -5  143.34   11.13
   0  -4  -5  151.19    8.73
   0  -4   5  168.06   10.98
   0   4  -6  281.78   11.29
   0   4  -6  306.47   18.78
   0   4   6  305.37   10.05
   0  -4  -6  301.28   15.40
   0  -4  -6  325.16   15.53
   0  -4   6  343.93   18.77
   0   4  -7   21.52    7.34
   0   4   7   10.71    5.51
   0   4  -7   27.84    9.59
   0  -4  -7   32.28    8.19
   0  -4   7   27.73    5.85
   0  -4  -7   28.92    7.47
   0   4   8   97.47    8.51
   0   4  -8   99.79    7.48
   0   4  -8   85.00   14.09
   0  -4  -8   91.65    8.12
   0  -4  -8   81.11   11.15
   0  -4   8   86.21    8.75
   0   4  -9   78.21   11.76
   0   4  -9   77.91   10.14
   0  -4  -9   91.26    8.83
   0  -4   9   71.76    9.37
   0  -4  -9   76.47    8.28
   0   4 -10  342.51   22.38
   0   4 -10  315.44   26.64
   0  -4 -10  326.08   28.49
   0  -4 -10  274.38   26.39
   0   4 -11   28.68   15.48
   0   4 -11   17.54    8.16
   0  -4 -11   23.61   13.88
   0  -4 -11   31.95   13.07
   0   4 -12   50.47   20.14
   0   4 -12   56.92   10.41
   0  -4 -12   36.73   16.40
   0  -4 -12   53.71   17.47
   0   5  -1  924.37   33.29
   0   5   1 1010.11   32.75
   0  -5  -1 1010.42   33.18
   0  -5   1 1078.62   43.22
   0   5  -2  102.84    6.93
   0   5   2  103.83    3.85
   0  -5   2  100.24    7.08
   0  -5  -2   98.70    3.75
   0   5  -3  178.13    9.75
   0   5   3  169.12    5.29
   0  -5   3  166.87    6.61
   0  -5  -3  159.03    5.41
   0   5  -4   28.35    8.19
   0   5   4   26.18    4.39
   0  -5   4   30.39    5.12
   0  -5  -4   16.17    5.16
   0   5  -5   68.25    6.07
   0   5   5   86.61    5.35
   0  -5  -5   73.63    4.85
   0  -5   5   88.55    8.78
   0   5  -6   49.27    4.73
   0   5  -6   53.89    9.30
   0   5   6   39.76    3.73
   0  -5   6   41.64    9.24
   0  -5  -6   46.00    7.17
   0  -5  -6   49.65    4.79
   0   5  -7   47.79    7.08
   0   5  -7   54.34    5.81
   0   5   7   53.36    4.57
   0  -5   7   45.91    7.04
   0  -5  -7   49.95    5.61
   0  -5  -7   45.24    8.86
   0   5  -8  514.69   37.40
   0   5   8  501.08   24.80
   0   5  -8  525.96   31.85
   0  -5  -8  545.06   25.25
   0  -5   8  495.72   35.84
   0  -5  -8  462.38   23.42
   0   5   9   16.76    7.16
   0   5  -9   43.94   12.44
   0   5  -9   17.57    6.25
   0  -5  -9    6.92    6.37
   0  -5  -9   22.55   10.50
   0  -5   9   10.29   12.14
   0   5 -10   -2.03   13.10
   0   5 -10    8.34    6.80
   0  -5  10    4.62   12.68
   0  -5 -10    1.70    7.20
   0  -5 -10    2.72   10.49
   0   5 -11    5.70   12.28
   0   5 -11   15.75   10.01
   0  -5 -11   14.62    8.59
   0  -5 -11    6.95    7.83
   0   5 -12   11.51   13.88
   0   5 -12   11.00   11.33
   0  -5 -12   15.89    9.18
   0  -5 -12    6.60   15.11
   0   6   0 7771.57 1010.24
   0  -6   0 7826.01  999.46
   0   6   1  544.45   15.29
   0   6  -1  549.39   16.50
   0  -6  -1  512.69   18.64
   0  -6   1  588.30   21.78
   0   6  -2  490.80   21.38
   0   6   2  529.68   18.04
   0  -6  -2  503.93   17.74
   0  -6   2  525.91   16.82
   0   6   3   15.41    4.55
   0   6  -3   13.16    4.28
   0  -6   3   19.43    4.28
   0  -6  -3   20.76    4.77
   0   6  -4  632.16   30.41
   0   6   4  613.65   23.09
   0   6   4  577.74   19.89
   0  -6  -4  546.50   18.40
   0  -6   4  540.90   21.41
   0   6  -5   39.52    5.59
   0   6   5   31.90    4.81
   0  -6  -5   37.58    6.10
   0  -6   5   19.41    8.21
   0   6  -6  148.46   10.14
   0   6  -6  124.75   13.26
   0   6   6  113.02    7.50
   0  -6  -6  105.97    9.49
   0  -6   6  123.37    8.26
   0   6  -7   60.75    9.42
   0   6   7   48.45    6.46
   0   6  -7   46.84    7.63
   0  -6  -7   53.52    8.89
   0  -6   7   49.97   11.24
   0  -6  -7   42.83    8.95
   0   6  -8  468.14   27.03
   0   6   8  384.49   22.27
   0   6  -8  481.01   22.82
   0  -6  -8  478.12   29.57
   0  -6  -8  435.72   28.84
   0  -6   8  501.61   25.51
   0   6  -9   31.86    9.16
   0   6  -9   61.52   11.39
   0   6   9   23.00    7.54
   0  -6  -9   45.35   10.57
   0  -6   9   19.12   13.29
   0  -6  -9   33.94    7.25
   0   6  10  142.38   12.21
   0   6 -10  148.07   21.94
   0   6 -10  129.22   16.98
   0  -6 -10  126.02   16.91
   0  -6  10  121.98   20.58
   0  -6 -10  139.08   18.37
   0   6 -11   24.66   15.92
   0   6 -11   -0.92    7.94
   0  -6 -11  -13.97   13.32
   0  -6 -11   13.91    7.96
   0   6 -12   41.22   16.02
   0   6 -12   57.70   12.97
   0  -6 -12   37.80   10.96
   0  -6 -12   -2.92   15.29
   0   7   0   -4.05    2.93
   0  -7   0   -0.81    4.76
   0   7  -1   28.41    6.38
   0   7   1   36.55    5.56
   0  -7  -1   46.17    3.61
   0   7   2 1221.02   46.48
   0   7  -2 1170.72   56.85
   0  -7   2 1093.98   46.72
   0  -7  -2 1284.91   48.82
   0   7   3  619.44   19.33
   0   7  -3  581.34   23.14
   0  -7   3  512.10   28.14
   0  -7  -3  588.72   24.03
   0   7  -4   -7.27    7.41
   0   7   4    5.25    3.31
   0   7   4   11.24    4.30
   0  -7  -4    9.54    3.41
   0  -7   4    2.18    7.11
   0   7   5   65.42    6.04
   0   7  -5   55.38    6.80
   0  -7  -5   53.45    4.83
   0  -7   5   75.04    6.23
   0   7   6   32.12    5.62
   0   7  -6   26.13    6.64
   0  -7   6   36.59    9.80
   0  -7  -6   27.81    7.44
   0   7   7  102.50    8.94
   0   7  -7  113.12   15.48
   0  -7   7  118.55    9.66
   0  -7  -7   96.98   11.28
   0   7   8   66.51    8.15
   0   7  -8   66.95   14.69
   0  -7   8   35.16   13.91
   0  -7  -8   63.82   10.75
   0  -7  -8   55.42   10.38
   0   7   9   81.17    9.21
   0   7  -9   84.33   17.40
   0   7  -9   70.59    9.20
   0  -7  -9   97.30   13.73
   0  -7  -9   85.98   12.68
   0  -7   9   83.31   10.63
   0   7  10   81.42    7.29
   0   7 -10   99.00   15.81
   0   7 -10  100.24   13.12
   0  -7 -10   81.65   10.66
   0  -7  10   98.26   11.62
   0  -7 -10   75.17   14.50
   0   7 -11   22.41   14.03
   0   7 -11   43.13   17.81
   0  -7 -11   16.18   13.07
   0  -7 -11   17.79   13.94
   0  -7  11   19.37   15.83
   0   7 -12   14.82   12.05
   0   7 -12   14.11    9.42
   0  -7 -12   15.45    9.86
   0  -7 -12    5.76   14.17
   0   8   0 1697.96   89.24
   0  -8   0 1738.93   92.67
   0   8   1  426.61   13.20
   0   8  -1  407.04   14.07
   0  -8   1  424.81   14.65
   0  -8  -1  401.21   17.12
   0   8   2 3733.44  276.53
   0   8  -2 3428.94  272.99
   0  -8   2 3676.30  291.49
   0  -8  -2 3544.65  269.28
   0   8   3   21.32    5.54
   0   8  -3   20.29    5.25
   0  -8  -3   12.24    5.76
   0  -8   3    9.45    7.84
   0   8  -4  -13.83    7.53
   0   8   4    6.82    5.39
   0  -8   4    8.87    7.19
   0  -8  -4    6.48    5.60
   0   8  -5   48.29    7.07
   0   8   5   62.43    6.01
   0  -8   5   44.58    6.89
   0  -8  -5   54.00    4.89
   0   8  -6  960.88   47.97
   0   8   6  896.90   41.04
   0  -8  -6  841.59   39.20
   0  -8   6  888.40   45.36
   0   8  -7  224.92   16.97
   0   8   7  201.84    8.93
   0   8  -7  243.67   15.01
   0  -8  -7  184.01   15.59
   0  -8   7  203.20   14.21
   0   8  -8   44.43   11.03
   0   8  -8   37.61    9.03
   0   8   8   28.28    7.17
   0  -8  -8   37.63   10.12
   0  -8   8   40.23   13.17
   0  -8  -8   30.62    6.56
   0   8   9    6.38    4.53
   0   8  -9    5.48   10.38
   0   8  -9    4.38    8.77
   0  -8  -9   -6.06    6.67
   0  -8  -9   -7.68    9.96
   0  -8   9    8.44    8.13
   0   8 -10   16.14    8.20
   0   8  10   10.93    8.46
   0   8 -10   25.12   10.91
   0  -8 -10    8.27   12.18
   0  -8 -10   26.01   12.63
   0  -8  10   29.86    9.73
   0   8 -11   -1.77   12.93
   0   8  11    7.60    8.33
   0   8 -11    0.79   17.05
   0  -8 -11    3.79   13.58
   0  -8 -11    5.05   12.91
   0  -8  11    1.97    9.94
   0   8 -12  154.91   28.55
   0   8 -12  149.56   15.48
   0  -8 -12  112.06   14.73
   0  -8 -12  104.79   15.72
   0   9   1   51.21    4.65
   0   9  -1   54.77    5.22
   0  -9  -1   36.65    7.11
   0  -9   1   30.29    5.35
   0   9   2  324.73   11.16
   0   9  -2  318.73   19.15
   0  -9   2  328.96   19.75
   0  -9  -2  329.64   11.79
   0   9   3  152.08    6.67
   0   9  -3  166.92   12.54
   0  -9   3  143.18    8.29
   0  -9  -3  156.53   10.00
   0   9  -4   92.61    7.40
   0   9   4   84.24    7.92
   0  -9   4   86.73   10.45
   0  -9  -4   86.37    5.66
   0   9   5    4.01    5.22
   0   9  -5   19.56    9.44
   0   9   5   -3.12    6.30
   0  -9  -5    0.71    6.55
   0  -9   5   -0.25    5.50
   0   9   6   -1.74    5.86
   0   9  -6   29.09   10.52
   0  -9   6    6.39    6.26
   0  -9  -6   -0.77    7.57
   0   9   7   56.07    7.47
   0   9  -7   41.57   13.96
   0  -9  -7   50.33    6.58
   0  -9   7   48.01   13.74
   0   9   8  258.16   16.04
   0   9  -8  274.48   28.50
   0   9  -8  287.65   23.00
   0  -9  -8  252.09   14.66
   0  -9   8  313.26   26.57
   0   9  -9   13.42   12.21
   0   9  -9   21.43   10.25
   0   9   9   21.37    8.04
   0  -9  -9   42.14   11.57
   0  -9   9   20.46   14.55
   0  -9  -9   24.98   11.23
   0   9  10   25.37    5.77
   0   9 -10   26.01    8.48
   0   9 -10   22.05   17.23
   0  -9  10   21.22   10.46
   0  -9 -10   28.89   12.75
   0  -9 -10   34.43   12.67
   0   9 -11   38.64   14.85
   0   9 -11   -2.41   18.37
   0   9  11   10.19    9.20
   0  -9  11   18.97   10.99
   0  -9 -11   25.02   14.77
   0  -9 -11   11.97   13.73
   0   9 -12   21.28   15.52
   0   9 -12   -4.21   18.67
   0  -9 -12   -2.63    9.89
   0  -9  12  -18.76   17.36
   0  -9 -12   14.20   14.31
   0  10   0  248.16   15.20
   0 -10   0  249.03   15.20
   0  10  -1  883.15   37.31
   0  10   1  889.35   34.90
   0 -10   1  874.18   38.04
   0 -10  -1  858.03   35.43
   0  10  -2 1566.11   82.92
   0  10   2 1607.79   87.63
   0 -10  -2 1625.04   89.12
   0 -10   2 1549.14   82.33
   0  10   3   24.20    4.11
   0  10  -3   11.74    5.08
   0 -10   3   13.54    5.50
   0 -10  -3   18.12    6.47
   0  10  -4   47.25   10.84
   0  10   4   68.03    7.92
   0 -10   4   51.02   11.10
   0 -10  -4   55.64    5.63
   0  10   5   39.83    6.83
   0  10   5   42.17    5.23
   0  10  -5   41.42    7.54
   0 -10  -5   45.94    8.13
   0 -10   5   41.06    7.33
   0  10  -6  332.97   19.10
   0  10   6  339.41   17.79
   0 -10  -6  317.25   20.45
   0 -10   6  332.60   18.71
   0  10  -7   62.91   10.08
   0  10   7   73.30    8.62
   0 -10  -7   66.97    7.25
   0 -10   7   60.05    9.64
   0  10  -8  473.86   39.19
   0  10  -8  348.65   31.21
   0  10   8  408.07   23.03
   0 -10   8  447.82   36.77
   0 -10  -8  392.52   21.64
   0  10  -9    3.22    7.51
   0  10  -9   -4.14   15.04
   0  10   9    4.95    7.26
   0 -10  -9   -1.61   10.64
   0 -10   9  -13.15    9.14
   0 -10  -9   15.51   10.38
   0  10 -10  115.14   22.44
   0  10 -10  102.31   11.76
   0  10  10   77.92   11.19
   0 -10  10   94.18   13.58
   0 -10 -10   72.65   16.69
   0 -10 -10   61.95   16.44
   0  10 -11   -7.42   11.98
   0  10 -11   29.41   14.29
   0  10  11    4.08    8.79
   0 -10  11   13.51   17.22
   0 -10 -11    6.45   13.64
   0 -10 -11    1.33   13.83
   0  11   0    2.59    4.18
   0 -11   0   -0.84    4.27
   0  11   1  197.67    9.17
   0  11  -1  218.78    9.82
   0 -11   1  217.76   10.49
   0 -11  -1  187.61    9.14
   0  11   2    2.19    4.14
   0  11  -2    9.85    5.12
   0 -11  -2    2.34    4.24
   0  11   3    8.27    4.13
   0  11  -3    9.92    8.44
   0 -11   3   15.33    8.79
   0 -11  -3   -0.45    7.05
   0  11   4  139.57   11.43
   0  11  -4  147.79   10.19
   0 -11   4  144.50    9.84
   0 -11  -4  134.11    8.13
   0  11   5   18.08    5.06
   0  11  -5   14.58   11.16
   0 -11   5   28.89   11.07
   0 -11  -5   24.57    8.11
   0  11   6  147.43    7.30
   0  11  -6  145.10   12.55
   0 -11  -6  143.29   13.35
   0 -11   6  110.75   11.66
   0  11  -7   -4.79   12.88
   0  11   7    7.26    6.80
   0 -11   7   -1.13    7.85
   0 -11  -7    1.10    5.95
   0  11  -8    3.63    9.42
   0  11  -8   12.80   11.27
   0  11   8   11.64    7.53
   0 -11  -8   -4.12    6.63
   0 -11   8    4.13   13.29
   0  11  -9    4.57    8.06
   0  11  -9    1.68   15.80
   0  11   9    2.47    7.97
   0 -11   9    5.17    9.57
   0 -11  -9   11.01    7.07
   0 -11  -9   12.05   11.18
   0  11  10   -0.10    8.44
   0  11 -10   -7.64   17.14
   0  11 -10   -0.36   13.66
   0 -11 -10    2.47    7.73
   0 -11  10   -4.55   15.94
   0 -11 -10  -17.78   12.58
   0  11 -11   19.65   15.43
   0  11  11    0.82    5.94
   0  11 -11    9.78   12.27
   0 -11 -11    0.52    8.86
   0 -11  11    7.35   17.60
   0 -11 -11   12.18   14.32
   0  12   0 1087.23   59.66
   0 -12   0 1072.93   60.32
   0  12   1  442.01   17.88
   0  12  -1  456.20   24.83
   0 -12   1  450.11   19.64
   0 -12  -1  441.70   24.36
   0  12  -2 2189.04  164.09
   0  12   2 2280.26  155.87
   0 -12  -2 2241.38  141.42
   0 -12   2 2231.04  146.23
   0  12   3   40.56    7.79
   0  12  -3   17.56   10.42
   0 -12  -3   18.93    5.02
   0 -12   3   28.99   10.67
   0  12  -4  391.78   28.98
   0 -12   4  393.38   29.14
   0  12  -5  190.65   19.61
   0 -12   5  170.35   18.45
   0 -12  -5  137.10   14.02
   0  12   6   93.31    9.79
   0  12  -6   93.00   16.65
   0  12   6   84.58    7.75
   0 -12   6   91.82   15.74
   0 -12  -6   78.55   12.15
   0  12   7    7.43    8.03
   0  12  -7   27.12   14.79
   0 -12  -7   17.17    6.69
   0 -12   7   24.16   13.45
   0  12   8  281.71   19.39
   0  12  -8  350.05   24.33
   0  12  -8  310.63   19.83
   0 -12  -8  270.53   18.31
   0 -12   8  326.53   23.05
   0  12  -9   13.96   10.57
   0  12   9    2.12    5.31
   0  12  -9   24.28   12.80
   0 -12  -9   -7.26    7.56
   0 -12   9  -11.98    9.79
   0  12  10  151.20   10.86
   0  12 -10  197.00   20.50
   0  12 -10  151.87   23.45
   0 -12  10  193.59   28.60
   0 -12 -10  163.49   21.64
   0 -12 -10  120.77   22.22
   0  12 -11   -2.30   12.95
   0  12 -11    6.91   10.05
   0  12  11    5.64    9.33
   0 -12 -11   18.72   14.68
   0 -12 -11   10.75   14.06
   0 -12  11  -25.42   18.65
   0  13   0   13.14    5.42
   0 -13   0    4.56    5.46
   0  13  -1   -4.67    8.73
   0 -13   1  -13.84    9.42
   0 -13  -1   -0.74    8.62
   0  13  -2   16.73   10.43
   0  13   2   23.82    8.35
   0 -13   2   21.12    6.88
   0 -13  -2   35.63    8.95
   0  13  -3   12.61    6.57
   0  13   3    5.46    4.85
   0 -13  -3   -4.73    5.37
   0  13   4   67.20   10.55
   0  13  -4   75.80   14.83
   0 -13   4   90.60   14.32
   0 -13  -4   81.75   11.31
   0  13  -5   10.01    8.22
   0  13   5   24.90    6.10
   0 -13   5   24.53    8.13
   0 -13  -5   32.57    6.43
   0  13  -6  205.67   16.86
   0  13   6  214.86   14.87
   0  13   6  202.85   12.45
   0 -13  -6  187.81   17.97
   0 -13   6  187.38   15.54
   0  13  -7    0.55    9.47
   0  13   7   -8.16    8.33
   0 -13   7  -24.87   14.23
   0 -13  -7    0.35   10.40
   0  13  -8   19.94   16.58
   0  13   8    9.62    8.65
   0 -13   8   17.10   10.05
   0 -13  -8    0.64   11.77
   0  13  -9   33.19   11.91
   0  13  -9   10.18   14.59
   0  13   9    5.94    9.30
   0 -13  -9   10.16    8.17
   0 -13   9   26.91   16.68
   0  13  10    6.63    9.16
   0  13 -10    0.99   13.01
   0  13 -10   25.16    9.83
   0 -13 -10   25.98   14.09
   0 -13  10    4.81   12.23
   0 -13 -10    8.97   13.30
   0  13  11   11.88    9.59
   0  13 -11   -0.53   13.61
   0  13 -11  -24.17   16.76
   0 -13 -11   15.62   15.19
   0 -13 -11    9.54   15.20
   0 -13  11    7.67   12.38
   0  14   0 1035.84   64.37
   0 -14   0 1016.00   65.32
   0  14  -1  131.97   15.01
   0  14   1  143.63   13.82
   0 -14   1  144.60   10.56
   0 -14  -1  130.89   14.53
   0  14   2  359.15   22.70
   0  14  -2  348.77   26.60
   0 -14   2  348.40   19.12
   0 -14  -2  351.67   23.63
   0  14  -3   71.45    8.79
   0  14   3   43.32    6.59
   0 -14  -3   65.26   10.95
   0 -14   3   40.73    9.08
   0  14  -4   74.19   10.12
   0  14   4   65.35    7.27
   0 -14   4   71.73    9.60
   0 -14  -4   71.53    7.65
   0  14  -5   12.87    8.81
   0  14   5   15.39    9.65
   0 -14   5   39.04    8.76
   0 -14  -5   12.97   10.25
   0  14   6   10.16    8.06
   0  14   6   -5.86   10.01
   0  14  -6    7.07    9.13
   0 -14   6   13.61   13.69
   0 -14  -6    5.94    6.95
   0  14   7   21.18    9.23
   0  14  -7   30.44   11.11
   0 -14  -7   35.19   12.02
   0 -14   7   25.51    9.65
   0  14   8   76.90   11.87
   0  14  -8   88.34   21.77
   0 -14  -8   82.96   15.87
   0 -14   8  103.97   21.17
   0  14  -9    1.12    9.31
   0  14  -9   -6.81   11.45
   0  14   9    5.49    9.13
   0 -14  -9   -6.23   12.80
   0 -14   9    9.85   10.76
   0  14 -10  132.42   24.31
   0  14 -10  150.00   19.42
   0  14  10  102.38   14.44
   0 -14  10  144.49   28.08
   0 -14 -10  123.66   14.17
   0 -14 -10  117.84   20.51
   0  15   0   12.64   10.03
   0 -15   0   -2.34    6.47
   0  15  -1  132.55   10.99
   0  15   1  144.04    9.96
   0 -15   1  137.92   11.44
   0 -15  -1  137.02   10.50
   0  15  -2   79.80   13.39
   0  15   2   62.57   11.37
   0 -15   2   50.57    9.06
   0 -15  -2   54.20   12.19
   0  15   3  345.31   25.48
   0  15  -3  383.24   21.94
   0 -15   3  392.44   22.17
   0 -15  -3  343.53   26.34
   0  15  -4   94.32   10.70
   0  15   4   70.16   11.84
   0 -15   4   65.27   10.35
   0 -15  -4   50.88   12.84
   0  15   5    3.70    9.62
   0  15  -5   10.82   13.79
   0 -15   5    7.21   13.40
   0 -15  -5   -8.35   10.29
   0  15   6   71.46   13.41
   0  15  -6   60.04   11.97
   0  15   6   72.49    7.60
   0 -15  -6   61.52   13.92
   0 -15   6   56.94   11.75
   0  15   7    0.26    9.05
   0  15  -7    1.98   10.10
   0 -15   7   16.30   15.44
   0 -15  -7   -9.39    7.72
   0  15   8   11.90    9.56
   0  15  -8   21.83   17.70
   0 -15  -8   13.36    8.53
   0 -15   8    1.60   10.98
   0  15  -9   18.41   19.46
   0  15  -9  -26.34   15.62
   0  15   9   12.22    9.94
   0 -15   9   26.98   18.86
   0 -15  -9   17.08   13.72
   0  15 -10   18.15   11.51
   0  15  10   14.97   10.96
   0  15 -10   26.23   14.00
   0 -15 -10    7.22   15.52
   0 -15  10    8.66   20.73
   0  16   0    8.88    7.26
   0 -16   0   30.62   11.87
   0  16  -1  637.46   34.60
   0  16   1  645.35   32.04
   0 -16   1  597.06   47.28
   0 -16  -1  640.11   33.49
   0  16  -2  161.78   13.66
   0  16   2  173.59   11.50
   0 -16  -2  165.38   18.49
   0 -16   2  194.64   20.59
   0  16  -3   13.56    8.57
   0  16   3   13.95   10.34
   0 -16  -3   21.68    7.13
   0 -16   3    3.28    8.61
   0  16   4  300.99   23.57
   0  16  -4  306.49   21.39
   0 -16  -4  277.99   24.94
   0 -16   4  264.28   20.26
   0  16   5  195.18   19.45
   0  16  -5  172.08   27.79
   0 -16   5  211.57   26.03
   0 -16  -5  206.61   20.94
   0  16   6  170.26   13.73
   0  16  -6  212.82   18.91
   0 -16  -6  195.41   14.03
   0 -16   6  169.36   17.76
   0  16   7  114.30   14.25
   0  16   7  122.49   17.25
   0  16  -7  111.55   24.24
   0 -16  -7  112.97   18.31
   0 -16   7  113.11   23.73
   0  16  -8  191.25   31.37
   0  16   8  165.60   17.21
   0 -16   8  154.88   28.71
   0 -16  -8  155.18   22.30
   0  16   9   12.60   10.31
   0  16  -9  -22.24   19.85
   0  16  -9    4.32   16.24
   0 -16  -9   -2.17   14.61
   0 -16   9   11.19   12.09
   0  16  10   26.55   12.15
   0  16 -10   51.70   19.93
   0  16 -10   30.29   15.46
   0 -16  10   35.65   22.49
   0 -16 -10   38.62   17.69
   0  17   0    4.09   11.60
   0 -17   0    0.08   11.99
   0  17   1   87.91   15.07
   0  17  -1   72.50   16.58
   0 -17   1   90.80   11.10
   0 -17  -1   97.96   15.83
   0  17   2    4.56    7.15
   0  17  -2   30.48    8.33
   0 -17   2   17.16   14.04
   0 -17  -2   12.15   11.88
   0 -17   2   12.73   13.35
   0  17  -3    8.64    8.37
   0  17   3    8.59   10.51
   0 -17   3  -12.70    9.08
   0 -17  -3    6.00    7.40
   0  17  -4   14.00    9.04
   0  17   4    0.25    7.08
   0 -17   4    1.84   14.27
   0 -17  -4    2.60    7.50
   0  17   5  180.69   13.38
   0  17  -5  167.41   26.92
   0 -17  -5  174.31   13.96
   0 -17   5  173.32   17.37
   0  17   6   19.63   12.03
   0  17  -6   -1.68   17.84
   0 -17  -6   10.60   12.58
   0 -17   6   10.68   16.68
   0  17   7   58.66    8.22
   0  17  -7   69.79   22.52
   0  17   7   70.99   10.04
   0 -17   7   53.22   14.02
   0 -17  -7   63.06   10.67
   0  17  -8   13.57   13.67
   0  17   8   29.86    7.71
   0 -17  -8   17.72    9.76
   0 -17   8   33.71   20.16
   0  17   9    8.07    7.43
   0  17  -9   17.21   20.94
   0  17  -9    4.28   11.84
   0 -17  -9   29.29   15.36
   0 -17   9   42.98   21.03
   0  18   0  590.31   33.04
   0 -18   0  556.77   34.61
   0  18  -1    1.19   12.74
   0  18   1   15.14    7.64
   0 -18   1  -11.33   13.43
   0 -18  -1    8.03   12.49
   0  18  -2  583.85   34.41
   0  18   2  551.53   30.69
   0 -18   2  527.47   35.20
   0 -18  -2  522.75   31.04
   0  18   3   19.35   12.60
   0  18  -3   22.21   10.36
   0 -18   3   58.53   16.99
   0 -18  -3   26.88    8.96
   0  18  -4   23.47   10.81
   0  18   4   37.92    8.33
   0 -18   4   20.41   10.99
   0 -18  -4   32.26    9.08
   0  18   5   44.66   13.25
   0  18  -5   28.06   18.42
   0 -18   5   16.87   11.67
   0 -18  -5   37.94   14.05
   0  18  -6  103.64   26.66
   0  18   6  131.36   12.65
   0 -18   6  126.45   26.10
   0 -18  -6  125.55   20.05
   0  18  -7   -9.80   19.74
   0  18   7   12.14   11.14
   0  18   7   10.36   13.11
   0 -18   7   -8.93   11.97
   0 -18  -7   24.86   14.05
   0  18  -8  118.24   18.48
   0  18   8   94.21   16.70
   0 -18   8  101.38   18.24
   0 -18  -8   81.03   20.64
   0  18  -9  -14.13   22.01
   0  18   9   -0.55   11.69
   0 -18   9    3.98   21.16
   0 -18  -9   27.01   15.64
   0  19   0   -7.30   13.36
   0 -19   0   34.65   14.36
   0  19   1   16.27   12.86
   0  19  -1    0.91    9.08
   0 -19  -1   -0.13    8.80
   0 -19   1   30.50   14.50
   0  19  -2   67.29   18.53
   0  19   2   54.55   15.73
   0 -19   2   73.13   12.54
   0 -19  -2   69.26   10.75
   0  19  -3  251.44   30.16
   0  19   3  222.44   25.27
   0 -19   3  236.20   30.76
   0 -19  -3  238.30   18.35
   0  19   4   -0.67    8.18
   0  19  -4    2.40   10.67
   0 -19  -4    4.98    8.57
   0 -19   4   12.50   10.41
   0  19  -5   -7.18   17.26
   0  19   5    8.04   12.55
   0 -19  -5    1.46   13.53
   0 -19   5    4.40   11.02
   0  19  -6   36.76   20.48
   0 -19  -6   16.21    9.74
   0 -19   6   11.94   19.62
   0  19   7    6.57    7.63
   0  19   7   17.87   14.50
   0  19  -7    4.05   20.80
   0 -19   7   -4.69   19.70
   0 -19  -7    7.21    9.80
   0  19   8    2.80   12.45
   0  19  -8   -6.54   13.80
   0 -19  -8   10.31    9.85
   0 -19   8   -2.89   12.94
   0  20   0  555.49   35.44
   0 -20   0  556.75   37.47
   0  20   1   59.48   10.44
   0  20  -1   54.79   17.82
   0 -20   1   34.88   11.36
   0 -20  -1   47.24   11.04
   0  20   2  174.15   15.62
   0  20  -2  188.04   27.16
   0 -20   2  175.63   27.26
   0 -20  -2  187.45   16.36
   0  20  -3    4.82   17.52
   0  20   3   23.64    9.27
   0 -20   3   40.18   18.01
   0 -20  -3   34.60    9.82
   0  20   4   90.11   12.12
   0  20  -4   88.53   15.39
   0 -20  -4   77.62   12.74
   0 -20   4   91.76   14.72
   0  20   5   34.76   13.48
   0  20  -5    8.18   18.85
   0 -20  -5  -14.64   14.39
   0 -20   5  -20.66   12.07
   0  20   6   23.00   15.35
   0  20  -6   32.01   21.41
   0 -20  -6   28.45   17.01
   0 -20   6   57.10   21.80
   0  20   7    3.61   12.22
   0  20  -7  -14.82   21.25
   0  20   7   -4.56    9.53
   0 -20   7   12.28   19.53
   0 -20  -7    2.44    9.99
   0  20  -8   64.72   18.88
   0  20   8   87.87   16.35
   0 -20  -8   87.41   21.37
   0 -20   8   57.35   17.91
   0  21   0    7.79   15.01
   0 -21   0  -16.52   15.95
   0  21   1   15.32   15.25
   0  21  -1   23.82   16.88
   0 -21   1   24.69   17.00
   0 -21  -1   18.14   16.80
   0  21  -2   25.81   17.81
   0  21   2   20.75    9.33
   0 -21   2   23.29   11.87
   0 -21  -2   32.49   16.39
   0  21  -3   10.12   17.91
   0  21   3   22.35    9.35
   0 -21  -3    5.92   10.17
   0 -21   3   25.19   11.96
   0  21  -4   12.75   11.48
   0  21   4    0.11    9.49
   0 -21  -4   10.56   10.02
   0 -21   4    8.18   11.48
   0  21   5   21.21   14.54
   0  21  -5  -11.23   18.65
   0 -21  -5    1.64   15.33
   0 -21   5  -21.17   19.24
   0  21   6   10.54   15.75
   0  21  -6   30.01   22.98
   0 -21  -6   33.89   17.43
   0 -21   6   19.23   22.37
   0  21   7   18.47   13.55
   0  21   7   23.29   16.89
   0  21  -7   -9.39   23.55
   0 -21   7    4.86   23.20
   0 -21  -7   34.12   17.51
   0  22   0  121.63   24.01
   0 -22   0  129.29   16.86
   0  22   1   18.99   11.02
   0  22  -1   27.97   11.33
   0 -22  -1   31.93   11.56
   0 -22   1   25.08   12.35
   0  22   2   59.04   19.89
   0  22  -2   80.25   15.69
   0 -22  -2   67.81   21.57
   0 -22   2  115.77   15.66
   0  22  -3   22.33   12.43
   0  22   3   38.39   15.86
   0 -22  -3   -6.17   17.24
   0 -22   3   15.57   20.02
   0  22  -4   72.49   25.15
   0  22   4   60.79   19.84
   0 -22   4   90.91   24.57
   0 -22  -4   80.10   13.65
   0  22   5    6.04   15.60
   0  22  -5    2.29   21.02
   0 -22  -5   10.92   17.16
   0 -22   5    0.54   19.94
   0  22   6   80.81   20.71
   0  22  -6   85.88   19.23
   0 -22  -6   95.49   23.16
   0 -22   6   76.93   28.21
   0  23   0   -0.17   10.91
   0 -23   0   16.41   18.03
   0  23  -1  -16.17   18.29
   0  23   1   31.08   17.36
   0 -23  -1   17.20   11.74
   0 -23   1   10.37   19.59
   0  23   2   25.23   11.66
   0  23  -2   47.38   14.14
   0 -23   2   34.32   22.14
   0 -23  -2   41.16   13.06
   0  23  -3   -9.11   12.69
   0  23   3    8.61   16.08
   0 -23   3    9.47   19.61
   0 -23  -3   23.90   17.22
   0  23  -4   21.89   20.64
   0  23   4   -9.76   16.79
   0 -23   4   35.25   20.67
   0 -23  -4    5.26   11.21
   0  23  -5  -15.84   13.94
   0  23   5   -4.49   16.36
   0 -23   5   38.16   21.57
   0 -23  -5    6.94   11.17
   0  24   0  173.07   29.92
   0 -24   0  161.15   30.58
   0  24  -1   21.31   19.42
   0  24   1   15.02   11.90
   0 -24   1    8.06   13.41
   0 -24  -1   22.17   19.34
   0  24  -2  145.41   32.42
   0  24   2  213.46   29.17
   0 -24  -2  161.97   20.37
   0 -24   2  158.02   22.35
   0  24   3   24.26   11.12
   0  24  -3   11.56   14.30
   0 -24   3    3.06   13.67
   0 -24  -3   14.95   19.25
   0  24   4    4.59   17.43
   0  24  -4   16.40   21.96
   0 -24  -4    7.09   12.27
   0 -24   4    2.98   14.60
   0  25   0   15.34   13.10
   0 -25   0   11.06   13.60
   0  25   1   22.01   19.34
   0  25  -1   -2.59   13.41
   0 -25   1   34.54   22.56
   0 -25  -1   48.01   21.52
   0  25  -2   63.38   24.98
   0  25   2   61.53   22.70
   0 -25   2   50.64   25.62
   0 -25  -2   58.26   24.26
   1   0 -12   75.77   19.06
   1   0 -12   68.72   15.23
   1   0 -11   -3.81    6.83
   1   0 -11   -0.10   12.85
   1   0 -10   12.31    7.78
   1   0 -10   15.90    9.92
   1   0  -9   -0.91    5.19
   1   0  -9   -0.62    9.84
   1   0  -8  289.45   17.35
   1   0  -8  264.27   20.22
   1   0  -7    2.27    3.93
   1   0  -7    4.96    4.50
   1   0  -6   21.38    5.72
   1   0  -6   23.67    4.05
  -1   0   5   -6.33    4.18
   1   0  -5   -1.62    3.32
   1   0  -5   -1.33    4.58
   1   0  -4  114.19    4.43
  -1   0   4   96.41    6.01
  -1   0   4  111.41    4.28
  -1   0   3   -8.40    3.49
   1   0  -3   -3.47    2.05
   1   0  -3   -0.96    2.09
  -1   0   3   -0.57    3.34
   1   0  -2 1471.80   58.75
  -1   0   2 1589.98   60.83
  -1   0   2 1512.77   52.94
   1   0  -2 1603.67   58.79
  -1   0  -2  369.68   11.32
   1   0   2  399.58    9.24
   1   0   3   -9.21    3.84
  -1   0  -3   -1.52    3.82
  -1   0  -3   -0.67    2.75
  -1   0  -4   -0.88    2.02
  -1   0  -4    4.38    2.94
  -1   0  -5   -9.86    5.54
  -1   0  -5    2.22    3.95
  -1   0  -6   17.10    4.36
  -1   0  -6   16.85    5.01
  -1   0  -7  -11.34    5.68
  -1   0  -7   -2.52    8.12
  -1   0  -8  151.99    8.00
  -1   0  -8  145.18   15.14
  -1   0  -9   -3.07    6.59
  -1   0  -9   -0.62    7.41
  -1   0 -10    2.79    8.67
  -1   0 -10   11.27   12.21
  -1   0 -11   -0.10    8.74
  -1   0 -11    3.67    6.23
  -1   0 -12   11.20   16.05
  -1   0 -12    4.88   11.01
   1   1 -12  105.78   12.09
   1   1 -12  113.33   14.41
   1  -1 -12  103.18   16.87
   1  -1 -12   96.36   18.91
   1  -1 -12  109.28   20.55
   1   1 -11   89.14   19.20
   1   1 -11  109.43   10.66
   1  -1 -11  108.45    9.90
   1  -1 -11  102.86   11.38
   1  -1 -11  121.18   12.59
   1   1 -10   14.92   12.18
   1   1 -10   19.64   10.18
   1  -1 -10   21.49   11.59
   1  -1 -10    8.35    9.96
   1   1  -9   72.50   12.05
   1   1  -9   85.90   14.17
   1  -1  -9  108.77    7.92
   1  -1  -9   92.87    9.17
   1   1  -8    1.44    8.78
   1   1  -8    8.66    4.81
   1  -1  -8   -0.37    8.31
   1  -1  -8    3.23    4.50
   1   1  -7  485.03   23.69
   1   1  -7  439.23   25.66
   1  -1  -7  457.97   18.99
   1  -1  -7  466.97   22.15
   1   1  -6   -0.26    5.90
   1   1  -6    3.42    5.36
  -1   1   6    5.56    4.84
   1  -1  -6    2.86    3.22
   1  -1  -6   -0.02    5.54
  -1  -1   6   -1.99    3.71
  -1   1   5  150.33    5.50
   1   1  -5  148.53    6.49
   1   1  -5  149.20    8.18
   1  -1  -5  145.43    5.43
  -1  -1   5  153.59    6.32
  -1   1   4   26.52    3.93
   1   1  -4   18.56    4.79
   1   1  -4   17.00    2.78
   1  -1  -4   18.75    4.23
  -1  -1   4   18.01    4.58
   1  -1  -4   20.80    2.68
  -1   1   3    8.90    1.99
   1   1  -3   11.64    3.65
   1   1  -3    6.47    3.67
  -1  -1   3   -1.41    3.79
   1  -1  -3    3.14    3.33
  -1   1   2   16.47    2.90
   1   1  -2   16.26    3.09
   1   1  -2    8.15    2.25
   1  -1  -2   13.85    3.05
  -1  -1   2   18.44    3.24
   1  -1  -2   10.49    1.49
   1   1   2  298.44    6.32
  -1  -1  -2  308.27    5.43
   1  -1   2  297.33    7.62
   1   1   3  631.13   16.55
  -1   1  -3  585.61   17.54
  -1   1  -3  639.85   18.40
  -1  -1  -3  626.19   16.73
   1  -1   3  624.00   17.95
  -1  -1  -3  606.40   19.91
  -1   1  -4  191.44    9.52
   1   1   4  202.52    6.49
  -1   1  -4  180.29    5.29
   1  -1   4  168.24    6.15
  -1  -1  -4  192.04    6.56
  -1  -1  -4  183.44    6.40
   1   1   5  536.64   16.99
  -1   1  -5  464.79   17.98
  -1   1  -5  486.08   22.59
  -1  -1  -5  468.60   16.29
   1  -1   5  471.68   21.42
  -1  -1  -5  453.23   22.04
  -1   1  -6  378.63   12.44
  -1   1  -6  363.53   19.94
  -1  -1  -6  386.45   19.48
  -1  -1  -6  389.09   15.06
   1  -1   6  386.48   14.60
  -1   1  -7  359.98   17.14
  -1   1  -7  346.90   21.81
  -1  -1  -7  312.59   15.16
  -1  -1  -7  353.75   15.99
  -1   1  -8    3.41    7.16
  -1   1  -8    7.24    9.30
  -1  -1  -8   16.16    5.92
  -1  -1  -8    7.34    6.40
  -1   1  -9  100.57   11.17
  -1   1  -9   69.04   14.32
  -1  -1  -9  101.48   14.17
  -1  -1  -9   85.11    7.08
  -1   1 -10   42.53    7.17
  -1   1 -10   51.36    9.50
  -1  -1 -10   47.78    9.63
  -1  -1 -10   34.94    8.74
  -1   1 -11  152.97   11.40
  -1   1 -11  163.07   23.21
  -1  -1 -11  135.79   13.66
  -1  -1 -11  161.02   22.17
  -1  -1 -11  138.46   15.66
  -1   1 -12    0.93    7.66
  -1   1 -12    1.29   15.87
  -1  -1 -12   13.57   15.40
  -1  -1 -12    6.99   13.67
  -1  -1 -12    0.41   10.60
   1   2 -12   17.49   12.96
   1   2 -12    0.43   10.02
   1  -2 -12    7.60    8.86
   1  -2 -12    9.59   14.55
   1  -2 -12    4.58   11.50
   1   2 -11    8.98   11.97
   1   2 -11   24.38    9.15
   1  -2 -11   30.13   12.33
   1  -2 -11   15.35   13.29
   1  -2 -11    8.82    6.75
   1   2 -10   18.56    7.84
   1   2 -10    8.45   10.12
   1  -2 -10   -5.49   10.08
   1  -2 -10    4.85    7.02
   1  -2 -10   11.68    8.92
   1   2  -9   57.65   10.64
   1   2  -9   53.52    8.41
   1  -2  -9   76.47   11.67
   1  -2  -9   51.15    9.59
   1   2  -8   23.01    6.21
   1   2  -8   20.02    8.21
   1  -2  -8    6.94    8.93
   1  -2  -8   20.18    7.20
   1   2  -7    9.74    8.37
   1   2  -7   27.95    7.22
  -1   2   7   21.51    4.01
   1  -2  -7   34.53    6.52
   1  -2  -7    9.24    7.40
  -1  -2   7   29.22    7.81
  -1   2   6   62.56    6.08
   1   2  -6   52.73    5.20
   1   2  -6   51.09    6.74
   1  -2  -6   57.88    6.50
  -1  -2   6   64.32    7.76
   1  -2  -6   66.57    7.08
  -1   2   5  176.01    8.39
   1   2  -5  162.64    9.54
   1   2  -5  179.51    7.88
   1  -2  -5  174.49    6.88
   1  -2  -5  191.35    6.37
  -1  -2   5  185.92   10.74
   1   2  -4   -5.29    2.64
  -1   2   4   -3.11    2.19
   1   2  -4    6.38    4.76
   1  -2  -4   -1.02    3.87
   1  -2  -4    1.23    2.46
  -1  -2   4   -2.56    4.46
   1   2  -3 5573.13  553.94
  -1   2   3 6057.44  584.66
   1   2  -3 5950.09  579.25
  -1  -2   3 5325.00  531.85
   1  -2  -3 5762.04  562.17
   1   2  -2   -6.46    3.50
  -1   2   2    2.77    2.94
   1  -2  -2   -4.47    2.65
  -1  -2   2   -1.14    3.62
   1  -2  -2    0.34    3.00
   1   2   1  655.04   14.40
  -1  -2  -1  662.82   16.72
   1  -2   1  670.12   15.80
  -1   2  -2  143.14    7.17
   1   2   2  157.94    4.00
   1  -2   2  170.71    7.59
  -1  -2  -2  158.01    4.65
  -1   2  -3  433.61   14.96
   1   2   3  400.72   10.01
   1  -2   3  387.85   14.42
  -1  -2  -3  393.92    9.97
   1   2   4  115.82    4.80
  -1   2  -4  113.22    5.38
  -1  -2  -4  103.09    6.58
  -1  -2  -4  109.29    5.02
   1  -2   4  107.77    7.82
   1   2   5  276.62    9.91
  -1   2  -5  268.09   14.99
  -1   2  -5  267.89   11.46
  -1  -2  -5  281.20   14.08
  -1  -2  -5  295.91   10.29
   1  -2   5  299.66   15.55
   1   2   6  133.60    7.23
  -1   2  -6  128.38    6.13
  -1   2  -6  115.13   11.01
  -1  -2  -6  129.85    6.88
  -1  -2  -6  134.93    5.31
   1  -2   6  127.47   10.49
  -1   2  -7   36.87    9.11
  -1   2  -7   27.96    6.67
  -1  -2  -7   23.17    6.02
  -1  -2  -7   35.93    5.48
   1  -2   7   23.71    8.68
  -1   2  -8   16.02   10.69
  -1   2  -8   31.16    8.09
  -1  -2  -8   29.56    6.44
  -1  -2  -8   24.21    6.66
  -1   2  -9   28.73    5.91
  -1   2  -9   27.62   12.16
  -1  -2  -9   19.40    7.63
  -1  -2  -9   21.56    7.28
  -1   2 -10   -5.39    6.12
  -1   2 -10   19.79   12.88
  -1  -2 -10   -8.02    5.21
  -1  -2 -10  -13.16   10.78
  -1  -2 -10   15.55   11.86
  -1   2 -11    9.45    7.06
  -1   2 -11   -2.84   14.54
  -1  -2 -11   14.61    9.60
  -1  -2 -11    8.52   12.58
  -1  -2 -11   11.04   13.75
  -1   2 -12   20.28   17.42
  -1   2 -12   25.08    8.20
  -1  -2 -12   24.91   11.46
  -1  -2 -12   18.58   10.17
  -1  -2 -12   25.12   10.55
   1   3 -12   14.23   13.28
   1   3 -12   19.93   15.59
   1  -3 -12    0.37   13.29
   1  -3 -12    3.77   14.79
   1   3 -11   48.91   14.19
   1   3 -11   52.26   16.45
   1  -3 -11   58.43    7.80
   1  -3 -11   37.87   14.13
   1  -3 -11   59.66   15.11
   1   3 -10   40.52   12.53
   1   3 -10   65.25   14.83
   1  -3 -10   49.51    6.91
   1  -3 -10   48.81   13.09
   1  -3 -10   50.46   12.42
   1   3  -9  371.44   28.92
   1   3  -9  359.58   24.66
   1  -3  -9  389.83   26.58
   1  -3  -9  309.65   23.88
   1  -3  -9  339.04   16.09
  -1   3   8    0.65    6.42
   1   3  -8   -0.15    7.90
   1   3  -8    3.53    5.98
   1  -3  -8   15.12    8.10
   1  -3  -8   13.33    6.56
   1  -3  -8   -1.88    4.80
  -1  -3   8   16.99    8.68
   1   3  -7  477.97   24.06
   1   3  -7  490.25   28.57
  -1   3   7  419.99   19.68
  -1  -3   7  425.80   19.47
   1  -3  -7  455.50   20.86
   1  -3  -7  394.18   22.13
   1  -3  -7  438.66   24.18
   1   3  -6  164.95   11.71
  -1   3   6  148.50    8.46
   1   3  -6  162.75   10.23
   1  -3  -6  154.47    9.66
   1  -3  -6  154.07    8.72
   1  -3  -6  143.11    9.14
  -1  -3   6  154.33   11.28
  -1   3   5 1494.65   72.28
   1   3  -5 1577.07   89.73
   1   3  -5 1492.83   80.25
   1  -3  -5 1548.64   70.76
   1  -3  -5 1571.21   79.53
  -1  -3   5 1600.04   76.85
   1  -3  -5 1532.55   74.98
  -1   3   4  115.92    4.09
   1   3  -4  109.40    8.27
   1  -3  -4  115.06    5.94
   1  -3  -4  104.72    6.14
  -1  -3   4  106.55    8.12
  -1   3   3   29.87    2.30
   1   3  -3   28.65    4.70
   1  -3  -3   24.69    3.48
  -1  -3   3   27.01    3.06
   1   3  -2   11.88    3.15
  -1   3   2    7.27    2.13
  -1   3   2   10.31    3.12
  -1   3   1 3792.93  252.47
  -1  -3   1 3795.72  258.90
   1  -3  -1 3919.22  253.11
  -1   3   0  226.55    4.52
  -1  -3   0  218.59    4.71
   1  -3   0  227.67    6.18
  -1   3  -1 6409.59  901.47
   1   3   111440.90 1492.91
   1  -3   111194.25 1479.91
  -1  -3  -111298.06 1478.17
  -1   3  -2 1103.95   38.93
   1   3   2 1129.58   37.00
   1  -3   2  950.39   35.98
  -1  -3  -2 1148.97   36.82
  -1   3  -3 2241.15  129.36
   1   3   3 2282.51  109.55
   1  -3   3 2166.47  117.51
  -1  -3  -3 2372.75  127.75
   1   3   4   31.94    3.48
  -1  -3  -4   29.56    3.53
  -1  -3  -4   25.14    3.55
  -1   3  -5  109.61    6.50
  -1   3  -5   95.01    7.00
   1   3   5  101.44    5.54
  -1  -3  -5   92.46    5.25
  -1  -3  -5   98.74    5.62
  -1  -3  -5  111.34    8.16
   1  -3   5   97.08    6.26
   1   3   6   14.69    4.23
  -1   3  -6    8.82    5.65
  -1   3  -6   10.63    4.90
  -1  -3  -6   16.80    6.37
   1  -3   6   14.63    7.41
  -1  -3  -6   14.58    2.88
  -1  -3  -6   24.78    6.22
  -1   3  -7  811.39   47.29
  -1   3  -7  703.85   31.55
   1   3   7  764.98   32.66
  -1  -3  -7  803.36   35.35
   1  -3   7  780.35   45.37
  -1  -3  -7  712.44   39.82
  -1  -3  -7  738.88   27.88
  -1   3  -8   31.00    8.39
  -1   3  -8   43.25    7.49
  -1  -3  -8   44.04    6.65
  -1  -3  -8   39.33    6.27
   1  -3   8   51.48   10.80
  -1  -3  -8   52.62    7.19
  -1   3  -9  119.64    9.18
  -1   3  -9  119.79   11.57
  -1  -3  -9   97.68   14.90
  -1  -3  -9  123.30   10.84
  -1  -3  -9  132.15   10.24
  -1   3 -10   15.95    6.44
  -1   3 -10   -1.77    8.79
  -1  -3 -10   10.88    7.88
  -1  -3 -10   21.79   11.13
  -1  -3 -10   14.54    8.25
  -1   3 -11  200.19   20.10
  -1   3 -11  199.89   17.47
  -1  -3 -11  174.49   15.91
  -1  -3 -11  154.95   23.11
  -1   3 -12   26.81   13.74
  -1   3 -12   35.36   11.42
  -1  -3 -12   31.49   15.39
  -1  -3 -12   12.19   10.59
   1   4 -12   -3.31    8.70
   1   4 -12   12.79   15.51
   1  -4 -12   12.05   12.78
   1  -4 -12   -4.52    8.77
   1   4 -11   10.47    7.99
   1   4 -11    9.29   14.67
   1  -4 -11   12.49   11.80
   1  -4 -11   16.03    8.27
   1   4 -10   21.24    7.34
   1   4 -10    5.84   13.12
   1  -4 -10   21.54    7.43
   1  -4 -10    8.43   10.51
  -1   4   9  114.16    7.24
   1   4  -9  126.55   11.08
   1   4  -9  100.83    9.24
   1  -4  -9   89.47    9.08
   1  -4  -9  132.04    9.19
  -1  -4   9  129.27   15.30
   1   4  -8  171.89   13.82
   1   4  -8  175.57   16.55
  -1   4   8  134.12   11.36
   1  -4  -8  156.94   13.41
   1  -4  -8  171.70   14.33
   1  -4  -8  154.58    8.37
  -1  -4   8  178.01   15.59
   1   4  -7    9.06    9.28
   1   4  -7    9.65    7.17
  -1   4   7   13.39    5.70
   1  -4  -7   15.58    6.68
   1  -4  -7   10.58    3.88
  -1  -4   7   12.90    5.57
   1   4  -6   44.09    8.25
  -1   4   6   29.95    3.52
  -1  -4   6   39.08    8.00
   1  -4  -6   32.97    4.19
   1  -4  -6   39.45    4.20
   1   4  -5  294.18   11.53
  -1   4   5  308.29    9.29
   1   4  -5  294.31   14.11
  -1  -4   5  316.35   15.71
   1  -4  -5  295.02    9.76
   1   4  -4  407.89   18.86
  -1   4   4  362.30    9.97
   1  -4  -4  350.49   10.43
   1   4  -3   62.39    4.45
  -1   4   3   72.79    4.40
  -1   4   3   72.75    4.42
   1  -4  -3   70.12    2.96
  -1  -4   3   77.57    4.41
  -1   4   2    8.41    3.32
  -1  -4   2   24.96    3.73
   1  -4  -2   14.65    2.17
   1   4  -1 4069.08  296.97
  -1   4   1 4224.32  304.24
   1  -4  -1 3849.89  284.39
   1   4   0   15.81    3.68
   1  -4   0    9.51    2.26
  -1  -4   0    9.35    4.04
   1   4   1 1244.81   49.33
  -1   4  -1 1279.96   46.29
   1  -4   1 1375.13   49.28
  -1  -4  -1 1274.90   50.92
   1   4   2  384.61   12.17
   1  -4   2  335.44   10.81
  -1  -4  -2  370.37   12.82
   1   4   3  470.93   12.25
   1   4   3  481.65   13.17
  -1   4  -3  435.84   14.47
  -1  -4  -3  464.44   12.94
   1  -4   3  442.91   14.33
  -1   4  -4  479.04   17.26
   1   4   4  466.43   14.26
   1  -4   4  454.49   23.12
  -1  -4  -4  466.25   14.71
  -1   4  -5   74.53    4.44
  -1   4  -5   78.03    8.88
   1   4   5   79.80    3.35
   1  -4   5   82.87    8.98
  -1  -4  -5   71.98    7.16
   1   4   6   77.39    5.80
  -1   4  -6   86.37    6.94
  -1   4  -6   64.66    7.63
   1  -4   6   74.08    6.55
  -1  -4  -6   78.84    5.55
  -1  -4  -6   67.14    8.23
   1   4   7    1.42    4.87
  -1   4  -7   15.05    4.47
  -1   4  -7    1.22    9.44
  -1  -4  -7   -4.35    8.03
  -1  -4  -7   12.68    7.48
   1   4   8    4.14    5.68
  -1   4  -8   -5.57    7.79
  -1   4  -8    6.92    6.76
  -1  -4  -8   21.11    8.70
   1  -4   8    9.42    9.90
  -1  -4  -8   -1.51    8.71
  -1   4  -9    4.11    5.41
  -1   4  -9    6.80   11.84
  -1  -4  -9  -17.78   10.29
  -1  -4  -9   -1.37    6.21
   1  -4   9   16.41   10.82
  -1   4 -10    2.92    8.69
  -1   4 -10    4.68   10.15
  -1  -4 -10   21.57   12.03
  -1  -4 -10    5.42   11.10
  -1   4 -11   12.53   11.30
  -1   4 -11   -3.08    9.61
  -1  -4 -11   13.63   13.41
  -1  -4 -11   -0.27    8.10
  -1   4 -12   23.47   13.71
  -1   4 -12   10.74   11.20
  -1  -4 -12   30.29   16.17
  -1  -4 -12   20.48    9.85
   1   5 -12    9.35   13.75
   1   5 -12   17.86   17.46
   1  -5 -12    6.22    8.56
   1  -5 -12    9.65    9.27
   1   5 -11   55.95   15.13
   1   5 -11   65.92   18.52
   1  -5 -11   59.83   15.01
   1  -5 -11   48.23   14.13
  -1   5  10    5.18    5.21
   1   5 -10   17.81    8.70
   1   5 -10   23.43   11.32
   1  -5 -10   30.63   10.34
  -1  -5  10   16.12   12.43
   1  -5 -10   14.09   11.11
   1   5  -9  263.11   20.49
  -1   5   9  262.90   16.21
   1   5  -9  251.17   25.48
   1  -5  -9  267.19   21.13
   1  -5  -9  220.71   19.18
  -1  -5   9  243.51   16.67
   1   5  -8   37.03    6.43
  -1   5   8   27.07    7.13
   1   5  -8   23.82   11.26
  -1  -5   8   31.18    7.43
   1  -5  -8   31.54    5.81
   1  -5  -8   23.29    9.35
  -1   5   7  854.25   37.09
   1   5  -7  958.15   45.55
   1   5  -7  851.77   50.48
   1  -5  -7  924.77   49.21
   1  -5  -7  874.61   47.54
  -1  -5   7  943.58   57.46
  -1   5   6   19.32    5.52
   1   5  -6   32.23    8.61
  -1  -5   6   27.18    8.38
   1  -5  -6   39.23    6.36
   1   5  -5 1037.75   53.68
   1   5  -5  896.48   45.89
  -1   5   5 1040.67   42.65
  -1  -5   5 1027.16   52.06
   1  -5  -5  993.13   44.23
  -1   5   4  452.89   16.50
  -1  -5   4  398.76   21.82
   1  -5  -4  474.56   17.33
  -1   5   3  280.71    9.50
   1   5  -3  275.14   12.63
  -1   5   3  271.23    7.31
   1  -5  -3  262.80    9.43
  -1  -5   3  270.38    9.17
   1   5  -2   14.94    4.85
  -1   5   2   13.88    3.42
  -1  -5   2   19.71    3.32
   1  -5  -2   12.65    2.20
   1   5  -1  332.92   10.37
  -1  -5   1  375.27   15.14
   1  -5  -1  338.21    9.23
  -1   5   0 1997.96   97.95
   1   5   0 2199.84  114.92
   1  -5   0 2092.25  110.47
  -1  -5   0 2038.22   99.54
   1   5   112462.98 2404.35
  -1   5  -112671.35 2471.97
  -1  -5  -112699.62 2430.70
   1  -5   113476.98 2569.62
   1   5   2   63.62    4.86
  -1   5  -2   69.66    4.15
  -1  -5  -2   60.75    5.10
   1  -5   2   58.33    6.18
   1   5   3  564.22   20.91
  -1   5  -3  590.67   19.54
  -1  -5  -3  569.43   17.36
   1  -5   3  607.34   25.10
   1   5   4   22.94    2.56
  -1  -5  -4   36.02    5.69
   1   5   5  427.74   14.80
  -1   5  -5  431.95   17.24
  -1  -5  -5  433.68   19.70
   1  -5   5  488.11   23.57
   1   5   6   43.60    3.29
  -1   5  -6   66.17    9.69
  -1   5  -6   48.34    7.03
   1  -5   6   28.52    9.59
  -1  -5  -6   35.45    7.60
  -1   5  -7  246.22   13.63
  -1   5  -7  231.65   10.85
   1   5   7  234.61    8.48
  -1  -5  -7  250.57   16.44
  -1  -5  -7  220.30   11.30
   1  -5   7  264.84   13.52
  -1   5  -8   41.81    6.48
  -1   5  -8   56.52   13.27
   1   5   8   49.49    7.15
   1  -5   8   47.31    8.05
  -1  -5  -8   49.25   10.23
  -1  -5  -8   59.69   10.87
  -1   5  -9  205.25   19.64
  -1   5  -9  223.54   17.30
   1   5   9  257.27   14.20
  -1  -5  -9  221.37   14.61
   1  -5   9  243.14   16.70
  -1  -5  -9  253.65   15.17
  -1   5 -10   22.49   11.38
  -1   5 -10   25.18   14.45
   1  -5  10   30.22    8.92
  -1  -5 -10   14.87   12.72
  -1  -5 -10   23.58   11.87
  -1   5 -11   58.08    9.45
  -1   5 -11   51.70   18.28
  -1  -5 -11   53.99   16.48
  -1  -5 -11   52.80    9.72
  -1   5 -12   15.25   14.37
  -1   5 -12   43.20   18.97
  -1  -5 -12   10.64   15.35
  -1  -5 -12   31.21   16.03
   1   6 -12   27.05   16.07
   1   6 -12   55.46   19.48
   1  -6 -12   53.80   15.85
   1  -6 -12   16.54    9.48
   1   6 -11   22.00   13.49
   1   6 -11   21.16   10.60
  -1  -6  11   11.64    9.55
   1  -6 -11   16.73   12.18
   1  -6 -11   19.21   13.28
  -1   6  10   27.80    8.77
   1   6 -10   -1.07   15.26
   1   6 -10   29.30    7.93
   1  -6 -10   22.87   11.38
   1  -6 -10   24.72    7.76
  -1  -6  10   33.82    9.12
   1   6  -9   -2.41    6.60
  -1   6   9    7.19    7.34
   1   6  -9    4.67    7.93
   1  -6  -9    7.35    9.63
  -1  -6   9  -10.26   11.76
   1  -6  -9   10.41    8.97
   1   6  -8   13.62    9.22
   1   6  -8   18.44    7.70
  -1   6   8   20.02    6.93
   1  -6  -8   12.50    8.45
  -1  -6   8    9.27   11.16
   1  -6  -8   24.36    9.05
  -1   6   7  160.74   10.06
   1   6  -7  146.85    9.14
   1   6  -7  160.04   10.86
  -1  -6   7  160.19   15.82
   1  -6  -7  170.08   12.01
  -1   6   6  232.29   11.51
   1   6  -6  206.88   17.32
   1   6  -6  230.10   14.11
  -1  -6   6  261.76   12.53
   1  -6  -6  220.16    9.26
   1   6  -5   53.00    8.86
  -1   6   5   47.46    3.58
  -1  -6   5   46.95    8.15
   1  -6  -5   46.30    4.04
  -1   6   4   83.48    5.74
   1   6  -4   62.51    5.91
  -1   6   4   71.61    6.01
  -1  -6   4   64.88    5.58
   1  -6  -4   78.48    6.15
  -1   6   3   73.48    5.27
   1   6  -3   84.59    5.25
   1  -6  -3   64.13    3.80
  -1  -6   3   73.80    8.05
  -1   6   2   47.29    4.51
   1   6  -2   41.29    6.83
  -1  -6   2   42.94    4.35
   1  -6  -2   46.60    4.77
  -1   6   1 1101.58   36.84
   1   6  -1 1000.76   42.74
  -1  -6   1 1037.73   44.28
   1  -6  -1 1116.39   37.18
  -1   6   0  485.79   13.07
   1   6   0  465.95   17.48
   1  -6   0  436.44   12.98
  -1  -6   0  443.16   13.63
  -1   6  -1 2279.65  115.13
   1   6   1 2190.87  110.89
  -1  -6  -1 2149.12  109.99
   1  -6   1 2174.73  112.87
   1   6   2  726.00   23.32
  -1   6  -2  816.94   33.34
  -1  -6  -2  753.08   28.27
   1  -6   2  758.23   26.30
  -1   6  -3  136.33   10.57
  -1  -6  -3  120.29    7.87
   1   6   4   71.89    6.94
  -1   6  -4   82.90    6.55
   1   6   4   74.05    5.08
  -1  -6  -4   87.19    5.31
   1   6   5   27.45    2.87
  -1   6  -5   33.46    5.33
  -1  -6  -5   24.15    6.15
   1  -6   5   23.49    5.23
  -1   6  -6   30.27    6.46
   1   6   6   44.40    5.11
   1  -6   6   45.04    9.84
  -1  -6  -6   35.07    4.98
  -1   6  -7    3.38    6.38
   1   6   7   -3.22    4.85
  -1   6  -7   -1.91    7.45
  -1  -6  -7    0.82    7.77
   1  -6   7   12.26    6.19
  -1  -6  -7   10.42    7.53
  -1   6  -8   11.43    8.86
   1   6   8   21.55    6.10
  -1   6  -8   19.12    7.54
  -1  -6  -8   13.56    6.13
  -1  -6  -8   20.50    9.61
   1  -6   8   22.60   11.44
  -1   6  -9    9.66    6.40
  -1   6  -9   -1.88   12.87
   1   6   9   11.44    6.45
   1  -6   9    7.48   12.27
  -1  -6  -9    6.85    6.24
  -1  -6  -9    2.09   10.73
  -1   6 -10   24.43   10.14
  -1   6 -10   21.97   11.40
  -1  -6 -10   33.74    8.42
   1  -6  10   25.31    9.50
  -1  -6 -10   37.27   12.50
  -1   6 -11  -10.74   12.07
  -1   6 -11   29.17   15.94
  -1  -6 -11  -16.53   13.45
  -1  -6 -11   -1.51   12.62
  -1   6 -12   -0.48    8.80
  -1   6 -12    3.30   18.02
  -1  -6 -12   -9.80   14.08
  -1  -6 -12   -3.69   15.30
   1   7 -12    6.96   12.08
   1   7 -12   18.07   15.40
   1  -7 -12   21.87   15.06
   1  -7 -12   14.18   14.28
   1   7 -11  112.98   15.74
   1   7 -11  122.32   13.04
  -1   7  11  104.12    9.07
   1  -7 -11   88.66   11.49
  -1  -7  11  131.92   14.07
   1  -7 -11  131.56   18.50
   1   7 -10   31.75   16.30
  -1   7  10   34.12    6.16
   1   7 -10   26.33    8.32
   1  -7 -10   24.61   11.51
   1  -7 -10   52.37   12.65
  -1  -7  10   39.27   14.76
   1   7  -9   18.27   11.01
  -1   7   9   21.88    7.68
   1   7  -9   22.89   13.89
   1  -7  -9   16.79    6.78
   1  -7  -9   20.53    9.58
  -1  -7   9    4.73   12.58
   1   7  -8   70.06   14.72
  -1   7   8   64.06    8.45
   1   7  -8   76.81    7.90
   1  -7  -8   73.45    7.11
   1  -7  -8   67.35    6.89
  -1  -7   8   68.78    9.31
   1   7  -7 1094.69   67.39
  -1   7   7 1079.22   56.64
   1   7  -7 1100.54   78.41
  -1  -7   7 1057.89   72.47
   1  -7  -7  998.94   61.24
  -1   7   6   64.21    6.91
   1   7  -6   71.12    7.56
   1   7  -6   71.18    6.12
   1  -7  -6   58.02    5.42
  -1  -7   6   70.69   10.80
   1   7  -5  598.67   34.44
  -1   7   5  661.10   27.02
   1  -7  -5  643.03   23.06
  -1  -7   5  610.22   25.80
  -1   7   4  106.46    4.76
  -1   7   4  101.59    4.69
   1   7  -4   92.49    6.92
  -1  -7   4   87.65    9.86
   1  -7  -4   95.06    4.78
   1   7  -3 2581.47  187.06
  -1   7   3 2723.05  172.28
  -1  -7   3 2727.78  173.29
   1  -7  -3 2611.15  159.19
   1   7  -2  133.40    9.20
  -1   7   2  134.23    7.19
  -1  -7   2  125.02    6.38
   1  -7  -2  152.97    7.63
  -1   7   1   20.87    4.45
  -1  -7   1    5.11    3.63
   1  -7  -1    7.11    3.02
  -1   7   0  132.17    5.06
   1   7   0  130.41    5.46
  -1  -7   0  120.82    7.86
   1  -7   0  132.39    5.28
   1   7   1 1421.84   60.44
  -1   7  -1 1459.42   72.75
  -1  -7  -1 1434.52   62.12
   1  -7   1 1589.56   67.63
   1   7   2  193.10    6.70
  -1   7  -2  196.71    8.18
  -1  -7  -2  207.74    9.70
   1  -7   2  202.69   11.80
  -1   7  -3 2431.27  170.76
   1   7   3 2406.03  138.21
  -1  -7  -3 2491.96  155.54
   1  -7   3 2216.29  144.37
   1   7   4   -1.20    3.90
   1   7   4    2.06    5.35
  -1   7  -4  -18.26    7.69
   1  -7   4   -0.66    4.48
  -1  -7  -4    3.85    3.67
  -1   7  -5 2273.03  135.71
   1   7   5 1946.95  102.02
   1  -7   5 1960.69  136.02
  -1  -7  -5 1902.70  126.42
   1   7   6   18.68    4.90
  -1   7  -6   16.74    6.14
  -1  -7  -6   11.23    4.70
   1  -7   6   13.66    5.96
  -1   7  -7 1061.45   48.78
   1   7   7  956.05   45.07
  -1   7  -7  879.89   68.86
   1  -7   7  976.90   53.23
  -1  -7  -7  830.41   55.46
  -1   7  -8  119.14   17.32
  -1   7  -8  102.93    8.52
   1   7   8   94.77    8.99
   1  -7   8  100.36   11.18
  -1  -7  -8  125.32    9.01
  -1  -7  -8  101.69   12.83
  -1   7  -9   91.98   17.89
  -1   7  -9   70.13   13.20
   1   7   9   66.90    8.64
  -1  -7  -9   84.34    9.02
   1  -7   9   80.96   16.67
  -1  -7  -9   80.30    9.25
  -1   7 -10  237.37   20.41
   1   7  10  200.34   15.07
  -1   7 -10  253.14   16.35
   1  -7  10  230.56   26.90
  -1  -7 -10  252.99   24.56
  -1  -7 -10  209.57   23.19
  -1   7 -11   73.84   15.98
  -1   7 -11   77.89   22.13
  -1  -7 -11   80.40   16.54
  -1  -7 -11   67.24   11.55
   1  -7  11   97.35   19.55
  -1   7 -12   32.70   19.99
  -1   7 -12   23.51   15.35
  -1  -7 -12   36.37   16.36
  -1  -7 -12   23.52    9.83
   1   8 -12   10.57   12.42
   1   8 -12    4.05   10.27
  -1  -8  12   13.97   11.25
   1  -8 -12   33.54   15.33
   1  -8 -12   10.98   14.43
   1   8 -11   54.76    9.95
   1   8 -11   52.20   19.13
  -1   8  11   40.74   10.09
   1  -8 -11   36.51    9.71
   1  -8 -11   28.99    9.56
  -1  -8  11   41.75   11.38
   1   8 -10   31.49   10.31
   1   8 -10   39.12   13.68
  -1   8  10   19.06    9.25
   1  -8 -10   18.44   12.27
  -1  -8  10   58.48   15.42
   1  -8 -10   30.66   12.63
  -1   8   9   31.79    8.67
   1   8  -9   32.60   12.50
   1   8  -9   36.14   14.88
   1  -8  -9   40.88    7.32
   1  -8  -9   34.64   11.32
  -1  -8   9   42.60   14.36
   1   8  -8   78.64   15.47
  -1   8   8   57.16    8.94
   1   8  -8   83.56    8.33
   1  -8  -8   74.25   11.05
   1  -8  -8   67.25   11.26
  -1  -8   8   65.90   14.63
  -1   8   7   -7.07    6.53
   1   8  -7   23.55    7.49
   1   8  -7    9.86    8.74
   1  -8  -7   -1.26    4.77
   1   8  -6   54.51    7.86
  -1   8   6   51.19    4.70
  -1  -8   6   59.81    7.34
   1  -8  -6   57.96    8.20
  -1   8   5  187.09    9.51
   1   8  -5  183.89   10.35
  -1  -8   5  196.84   10.81
   1  -8  -5  174.23   10.91
  -1   8   4   27.05    3.75
   1   8  -4   31.25    5.46
  -1  -8   4   24.38    7.88
   1  -8  -4   30.22    5.87
   1   8  -3  453.27   24.43
  -1   8   3  440.30   18.17
  -1  -8   3  475.43   18.33
   1  -8  -3  458.64   19.09
  -1   8   2   96.77    7.73
   1  -8  -2   92.22    7.89
   1   8  -1   29.03    6.31
  -1   8   1   22.59    5.64
   1  -8  -1   37.03    5.70
  -1  -8   1   26.46    4.33
   1   8   0 1144.10   45.82
  -1   8   0 1134.93   51.86
   1  -8   0 1148.57   45.55
  -1  -8   0 1196.79   54.70
  -1   8  -1  365.37   12.73
   1   8   1  404.36   16.46
  -1  -8  -1  381.68   12.58
   1  -8   1  368.72   17.78
  -1   8  -2   11.44    7.53
   1  -8   2    6.99    7.54
  -1   8  -3   14.31    9.39
  -1  -8  -3   36.70    4.32
  -1   8  -4  794.33   33.90
   1   8   4  788.10   35.50
   1  -8   4  819.12   42.41
  -1  -8  -4  762.59   35.61
  -1   8  -5   70.90   11.46
   1   8   5   54.49    5.85
   1  -8   5   79.17    6.98
  -1   8  -6   39.12   11.29
   1  -8   6   26.61    6.81
  -1  -8  -6   24.38    8.03
  -1   8  -7  103.96   10.08
  -1   8  -7   77.48    7.59
   1   8   7   85.79    7.91
  -1  -8  -7   82.09    7.49
   1  -8   7  105.94   14.31
  -1   8  -8   21.06    9.11
  -1   8  -8   25.82   10.38
   1   8   8   31.71    6.30
  -1  -8  -8    4.71   10.48
   1  -8   8   37.97    8.45
  -1  -8  -8   32.86    9.94
  -1   8  -9    6.06   10.34
  -1   8  -9   13.37    8.86
   1   8   9   -1.57    4.22
  -1  -8  -9   17.31   10.87
  -1  -8  -9    1.48    6.85
   1  -8   9    7.61   13.09
   1   8  10   20.05    7.87
  -1   8 -10   19.83   12.59
  -1   8 -10    8.93   17.11
  -1  -8 -10    0.27   13.28
   1  -8  10   53.82   15.80
  -1  -8 -10   24.20    8.33
  -1   8 -11    4.82   12.86
  -1   8 -11   11.60   11.42
   1  -8  11   18.72   16.10
  -1  -8 -11   13.79   13.74
  -1  -8 -11   15.22    9.33
  -1   8 -12    3.25   18.74
  -1   8 -12    2.85   14.52
  -1  -8 -12   -2.16   14.69
  -1  -8 -12    3.57   14.99
   1   9 -12   15.59   12.24
   1   9 -12    9.12   10.12
   1  -9 -12    6.91   14.62
   1  -9 -12   -1.90   13.91
  -1  -9  12   -4.00   11.30
   1   9 -11   37.28   19.94
   1   9 -11   44.09   10.34
  -1   9  11   38.36   10.59
   1  -9 -11   28.64    9.31
   1  -9 -11   46.60   15.35
  -1  -9  11   41.45   11.85
   1   9 -10    4.00   12.83
  -1   9  10    0.17    5.50
   1   9 -10   10.00   10.04
  -1  -9  10  -14.31   14.99
   1  -9 -10   16.82    7.43
   1  -9 -10    0.91   10.94
  -1   9   9  162.43   14.13
   1   9  -9  161.97   19.54
   1   9  -9  179.33   16.30
   1  -9  -9  168.24   12.27
  -1  -9   9  180.28   15.59
   1  -9  -9  171.93   12.19
  -1   9   8    4.62    7.10
   1   9  -8   10.45    8.13
   1   9  -8   -4.40    6.55
   1  -9  -8    0.32    8.85
  -1  -9   8  -18.55   11.75
   1   9  -7   25.68   11.59
  -1   9   7    1.58    6.94
   1   9  -7   22.54    9.54
  -1  -9   7   22.99    7.20
   1  -9  -7   -0.72    8.20
   1   9  -6   62.40   13.06
  -1   9   6   77.49    8.35
  -1  -9   6   60.49    8.04
   1  -9  -6   67.39    6.14
   1   9  -5  341.59   25.68
  -1   9   5  405.61   19.26
  -1   9   5  380.45   17.53
   1  -9  -5  377.73   19.55
  -1  -9   5  352.10   17.30
  -1   9   4    4.41    3.45
   1   9  -4    4.05    7.84
   1  -9  -4   -3.71    3.61
  -1  -9   4  -10.68    7.51
   1   9  -3  152.87    8.15
  -1  -9   3  124.04   11.61
   1  -9  -3  148.90    6.54
  -1   9   2  118.99    5.70
   1   9  -2  107.78    7.38
  -1  -9   2  117.19    7.42
   1  -9  -2  112.32    8.62
   1   9  -1  298.99   16.62
  -1   9   1  309.46   14.34
  -1  -9   1  265.88   11.64
   1  -9  -1  303.38   14.67
  -1   9   0    5.27    6.56
   1   9   0    9.63    7.04
  -1   9  -1 3009.66  241.27
   1   9   1 3269.02  230.25
  -1  -9  -1 3245.49  229.76
   1  -9   1 3179.94  255.01
   1   9   2   22.53    3.94
  -1   9  -2   17.63    7.87
  -1  -9  -2   24.58    6.65
   1  -9   2    4.63    4.94
  -1   9  -3  547.41   23.24
   1   9   3  544.26   24.48
   1  -9   3  650.88   24.17
  -1  -9  -3  543.46   25.83
  -1   9  -4   34.83    5.86
   1   9   4   21.62    4.22
  -1  -9  -4   25.63    4.53
   1  -9   4   29.62    8.46
   1   9   5  148.48    7.79
   1   9   5  151.87    8.75
  -1   9  -5  163.76   15.03
   1  -9   5  156.35   10.29
  -1  -9  -5  143.87   11.55
  -1   9  -6  -17.70   10.50
   1   9   6    2.42    5.33
   1  -9   6    3.47    6.55
  -1  -9  -6    6.68    7.66
   1   9   7   21.89    6.31
  -1   9  -7   18.18    8.16
   1  -9   7   24.73   12.24
  -1  -9  -7   24.70    8.94
   1   9   8   12.37    6.72
  -1   9  -8   14.92   14.08
  -1   9  -8   17.35   10.54
  -1  -9  -8   19.03   10.09
   1  -9   8   12.11    8.57
  -1   9  -9   97.96    9.99
  -1   9  -9  123.98   20.17
   1   9   9   91.49    9.77
   1  -9   9   93.79   18.61
  -1  -9  -9   97.53   15.18
  -1  -9  -9   77.56    9.80
  -1   9 -10   -8.09   16.27
  -1   9 -10   -2.06   11.91
   1   9  10    3.64    4.83
  -1  -9 -10   11.95    7.67
  -1  -9 -10    4.54    8.11
   1  -9  10    0.35   15.30
  -1   9 -11  228.65   18.51
  -1   9 -11  250.70   23.46
   1   9  11  201.05   16.86
  -1  -9 -11  204.12   18.24
   1  -9  11  247.61   32.32
  -1  -9 -11  219.87   19.46
  -1   9 -12    8.96   15.20
  -1   9 -12    2.56   20.02
   1  -9  12   14.00   17.95
  -1  -9 -12   11.17   15.99
  -1  -9 -12   -8.42   14.93
  -1  10  11   -2.10    9.50
   1  10 -11   32.55   19.04
   1  10 -11   20.50   10.10
  -1 -10  11   18.77   11.27
   1 -10 -11   18.32   13.26
   1 -10 -11   29.26   14.28
   1  10 -10   13.91   13.48
   1  10 -10   -9.32   16.44
  -1  10  10   17.27    8.77
   1 -10 -10    4.03   12.25
   1 -10 -10    7.28   11.70
  -1 -10  10  -12.32   15.62
  -1  10   9    1.77    5.08
   1  10  -9    2.74   14.36
   1  10  -9  -11.69   11.65
  -1 -10   9  -12.96   13.97
   1 -10  -9    5.81    6.60
   1 -10  -9    8.46   10.31
  -1  10   8   41.33    9.06
   1  10  -8   59.75    8.92
   1  10  -8   47.77   15.78
  -1 -10   8   43.99   15.25
   1 -10  -8   50.67   11.05
   1  10  -7   -6.24    7.72
  -1  10   7   -0.35    4.34
   1 -10  -7    3.91    8.11
  -1 -10   7   -3.22    7.40
   1  10  -6  167.21   12.32
  -1  10   6  137.81   11.36
  -1 -10   6  121.19   11.13
   1 -10  -6  149.43   12.52
  -1  10   5   28.29    4.75
  -1  10   5   19.31    6.51
   1  10  -5   30.08    6.89
  -1 -10   5   23.01    6.78
   1 -10  -5   21.94    7.55
  -1  10   4    0.63    3.85
   1  10  -4    4.30    5.44
  -1 -10   4    4.66    8.46
   1 -10  -4   12.72    6.32
  -1  10   3  120.34    5.98
   1  10  -3  113.45    7.42
   1 -10  -3   99.25    6.12
  -1 -10   3  114.21    7.76
   1  10  -2   34.86    8.48
  -1  10   2   20.16    6.48
  -1 -10   2   24.63    5.37
   1 -10  -2   27.38    4.32
  -1  10   1  397.62   19.27
   1 -10  -1  390.25   20.94
  -1  10   0   56.25    5.67
   1  10   0   78.48    6.12
  -1 -10   0   72.63    6.20
   1  10   1   11.23    4.47
  -1 -10  -1   30.28    7.61
   1  10   2   95.76    8.73
  -1  10  -2   91.65   10.61
   1 -10   2   97.10   10.95
  -1 -10  -2  102.39    6.23
  -1  10  -3   36.01    5.95
   1  10   3   37.75    7.29
   1 -10   3   35.14    8.98
  -1 -10  -3   33.93    7.50
   1  10   4   34.13    7.44
  -1  10  -4   35.16   10.06
  -1 -10  -4   32.73    5.02
   1 -10   4   35.38    6.60
  -1  10  -5    0.70    6.30
   1  10   5   13.34    5.39
   1  10   5    8.46    7.02
  -1 -10  -5   -2.98    7.29
   1 -10   5  -14.61    6.14
  -1  10  -6   94.06    9.95
   1  10   6   74.24    5.48
  -1 -10  -6   82.25   10.99
   1 -10   6   79.11    9.36
  -1  10  -7  115.39   11.89
   1  10   7  111.29    6.54
   1 -10   7  115.97   17.46
  -1 -10  -7  120.33   13.21
   1  10   8   49.39    8.10
  -1  10  -8   34.20   10.81
  -1  10  -8   58.13   12.56
   1 -10   8   59.12   10.33
  -1 -10  -8   54.04   12.18
   1  10   9    9.18    7.52
  -1  10  -9    7.82    9.81
  -1  10  -9   19.02   11.59
  -1 -10  -9    8.49    7.09
   1 -10   9    6.16   14.49
  -1 -10  -9    0.76    7.21
   1  10  10    7.98    7.67
  -1  10 -10   11.76   12.68
  -1  10 -10    3.49   10.39
  -1 -10 -10    0.08    8.02
   1 -10  10   -4.69   15.87
  -1 -10 -10    5.01   12.58
  -1  10 -11   -2.46   18.07
  -1  10 -11    6.52    9.18
   1  10  11    0.58    8.34
  -1 -10 -11   -3.94   14.39
  -1 -10 -11    1.89   13.54
   1 -10  11   18.01   17.36
   1  11 -11   79.57   24.17
   1  11 -11   88.41   13.18
  -1  11  11   66.36    8.39
   1 -11 -11   71.51   16.94
   1 -11 -11   67.56   17.75
  -1 -11  11   95.74   15.16
  -1  11  10   -1.32    9.25
   1  11 -10    6.60   17.27
   1  11 -10   -0.92    8.89
   1 -11 -10   -3.52   11.56
   1 -11 -10   13.19   12.06
  -1 -11  10    6.72   10.18
   1  11  -9  219.61   23.02
   1  11  -9  198.04   26.92
  -1  11   9  182.43   15.75
  -1 -11   9  206.40   25.47
   1 -11  -9  160.07   13.51
   1 -11  -9  193.05   19.04
   1  11  -8   19.83    7.32
  -1  11   8   -0.17    8.16
   1  11  -8   -0.13   14.71
  -1 -11   8   12.93    8.84
   1 -11  -8   14.84   10.08
  -1  11   7    2.96    7.45
   1  11  -7   16.22   12.87
   1 -11  -7    2.52    8.67
  -1 -11   7    3.66   11.79
  -1  11   6    6.42    4.36
  -1  11   6    6.05    4.81
   1  11  -6   10.78    7.39
  -1 -11   6  -16.63   11.17
   1 -11  -6    4.20    8.20
   1  11  -5  205.14   19.51
  -1  11   5  199.52   13.78
   1 -11  -5  199.07   14.33
  -1 -11   5  214.09   18.94
  -1  11   4  144.09   11.02
   1  11  -4  163.74   10.51
  -1 -11   4  162.11   10.46
   1 -11  -4  147.53   12.03
  -1  11   3 1121.71   54.98
   1  11  -3 1007.60   63.92
   1 -11  -3 1116.46   56.84
  -1 -11   3 1028.01   64.55
  -1  11   2   22.47    4.36
   1  11  -2   19.41    8.69
  -1 -11   2    9.89    8.31
   1 -11  -2   23.95    4.55
   1  11  -1   88.26    6.57
  -1  11   1   73.39    8.73
   1 -11  -1   76.38    6.09
  -1 -11   1   83.74   10.45
  -1  11   0  189.61    8.79
   1  11   0  200.09   13.29
  -1 -11   0  198.17   13.09
   1 -11   0  175.29   13.16
   1  11   1  938.66   39.50
  -1  11  -1  996.47   50.64
  -1 -11  -1  932.82   47.99
   1 -11   1  931.47   51.00
  -1  11  -2  208.44   10.91
   1  11   2  226.21    9.62
  -1 -11  -2  228.32   13.92
   1 -11   2  214.97   16.41
   1  11   3  747.53   30.12
  -1  11  -3  707.92   32.82
   1 -11   3  746.93   33.11
  -1 -11  -3  722.37   29.99
  -1  11  -4   27.39    6.94
   1  11   4   42.14    7.99
  -1 -11  -4   30.24    5.50
   1 -11   4   22.04    7.00
   1  11   5  144.80    8.58
  -1  11  -5  151.82   17.58
  -1 -11  -5  143.84   12.96
   1 -11   5  133.15   11.49
  -1  11  -6   55.62   13.75
   1  11   6   43.33    7.35
  -1 -11  -6   44.06    6.74
   1 -11   6   33.11    8.53
   1  11   7   35.02    7.18
  -1  11  -7    1.94   14.20
  -1 -11  -7   27.89   10.54
   1 -11   7   36.90   14.01
   1  11   8    5.93    7.16
  -1  11  -8    5.55    7.64
  -1  11  -8   19.60    9.51
  -1 -11  -8    9.83   10.62
   1 -11   8   11.93    8.93
   1  11   9  204.23   14.83
  -1  11  -9  244.79   24.07
  -1  11  -9  238.50   21.02
  -1 -11  -9  229.02   15.75
  -1 -11  -9  209.14   15.66
   1 -11   9  218.11   29.36
   1  11  10   40.55    9.89
  -1  11 -10   63.57   10.85
  -1  11 -10   51.60   13.77
   1 -11  10   22.95   19.50
  -1 -11 -10   54.71   10.12
  -1 -11 -10   74.15   15.11
   1  11  11    1.92    5.55
  -1  11 -11    1.34   19.86
  -1  11 -11   -1.02   14.68
  -1 -11 -11   19.90   14.17
   1 -11  11   10.11   11.60
  -1 -11 -11   10.97   14.55
   1  12 -11   14.10   16.78
   1  12 -11   28.81   21.16
  -1  12  11   23.13    6.72
  -1 -12  11  -15.45   19.31
   1 -12 -11    6.59   14.67
   1 -12 -11   18.51   14.90
   1  12 -10   17.30    9.76
  -1  12  10   18.49    9.61
   1  12 -10   44.07   18.93
   1 -12 -10    9.69   13.21
  -1 -12  10    9.53   11.40
   1 -12 -10   23.59   13.10
  -1  12   9    3.89    8.82
   1  12  -9   11.49   16.29
   1  12  -9   -8.72    8.86
   1 -12  -9   17.79   11.18
  -1 -12   9   19.04   14.76
  -1  12   8   45.15    9.86
   1  12  -8   54.83   11.29
   1  12  -8   56.27   14.31
  -1 -12   8   37.69   10.85
   1 -12  -8   44.01   12.06
  -1  12   7    7.62    8.42
   1  12  -7   43.80   14.16
  -1 -12   7   -7.81   13.10
   1 -12  -7   15.62    9.83
   1  12  -6   87.04   16.92
  -1  12   6   94.16    7.37
  -1  12   6   90.48    9.96
   1 -12  -6  100.97   11.98
  -1 -12   6   89.63   10.54
   1  12  -5   39.31   11.65
  -1  12   5   19.11    7.84
  -1 -12   5   11.54    7.37
   1 -12  -5   -3.67    8.81
   1  12  -4   21.77   10.81
  -1  12   4   29.43    7.68
   1  12  -3  186.42   17.52
  -1  12   3  201.60    9.37
   1 -12  -3  203.79    9.82
  -1 -12   3  173.20   17.53
  -1  12   2  238.50   10.85
   1  12  -2  235.26   17.93
  -1 -12   2  237.34   18.34
   1 -12  -2  251.07   15.93
  -1  12   1   37.41    5.27
   1  12  -1   36.55    5.92
   1 -12  -1   37.08    5.51
  -1 -12   1   34.02    5.96
  -1  12   0   10.28    7.70
   1  12   0   15.91    8.06
   1 -12   0   19.81    5.00
  -1 -12   0   17.23    5.33
  -1  12  -1   -3.06    8.00
   1  12   1    9.69    4.59
   1 -12   1   15.31    8.18
  -1 -12  -1    5.24    7.78
   1  12   2   35.20    8.56
  -1  12  -2   38.09    6.46
  -1 -12  -2   49.14    5.80
   1 -12   2   39.29    6.75
  -1  12  -3   27.56   11.00
   1  12   3   38.49    8.38
  -1 -12  -3   39.74    8.66
   1 -12   3   22.47   10.71
   1  12   4  156.50    8.81
  -1  12  -4  130.82   17.28
  -1 -12  -4  148.98    9.44
   1 -12   4  150.66   16.37
  -1  12  -5   17.71    7.61
   1  12   5    8.94    5.45
   1 -12   5   21.13   11.77
  -1 -12  -5   14.11    8.89
   1  12   6    4.76    4.42
  -1  12  -6   -3.86   12.94
   1  12   6   12.48    8.62
   1 -12   6   10.77   11.99
  -1 -12  -6    4.83    9.19
  -1  12  -7    7.28    9.15
   1  12   7    5.35    6.98
   1 -12   7   -7.94    8.49
  -1 -12  -7   10.02   10.29
   1  12   8   12.22    7.63
  -1  12  -8    1.16   15.95
   1 -12   8    6.36   14.77
  -1 -12  -8   -2.87   11.37
  -1  12  -9   -0.06   10.82
  -1  12  -9   -3.77   12.68
   1  12   9   10.68    7.94
   1 -12   9   10.80   15.96
  -1 -12  -9   -4.01   12.08
   1  12  10   17.86    8.75
  -1  12 -10   11.19   18.89
  -1  12 -10    7.63    9.32
  -1 -12 -10    6.45    9.08
  -1 -12 -10   12.74   13.60
   1 -12  10   16.05   11.59
  -1  12 -11  -20.91   20.22
  -1  12 -11    7.12   15.27
   1 -12  11  -15.77   12.06
  -1 -12 -11    4.42   14.53
  -1 -12 -11   -4.85    9.48
  -1  13  11   76.89   14.22
   1  13 -11   66.09   22.03
   1  13 -11   92.59   26.99
   1 -13 -11  101.11   19.64
  -1 -13  11  106.66   25.60
   1 -13 -11   77.93   12.69
  -1  13  10   -3.61    9.35
   1  13 -10   23.96   15.40
   1  13 -10   -2.68   18.90
  -1 -13  10   13.12   17.88
   1 -13 -10    6.56    8.35
   1 -13 -10   -7.67   12.89
   1  13  -9  155.04   15.28
   1  13  -9  113.10   27.11
  -1  13   9  138.82   14.78
   1 -13  -9  127.98   19.21
  -1 -13   9  142.04   16.41
   1  13  -8   -5.30   10.45
   1  13  -8   17.59    8.53
  -1  13   8   14.98    9.12
  -1 -13   8   27.21   15.14
   1 -13  -8   19.83   11.06
   1  13  -7  371.62   35.20
  -1  13   7  336.13   16.84
   1 -13  -7  310.32   25.66
  -1 -13   7  345.60   23.46
  -1  13   6  123.68    9.42
   1  13  -6  118.65   19.26
  -1  13   6  132.81   12.47
  -1 -13   6  121.28   12.71
   1 -13  -6  138.05    9.71
   1  13  -5  249.96   16.74
  -1  13   5  254.32   17.55
   1 -13  -5  258.57   13.19
  -1 -13   5  216.39   24.41
  -1  13   4    3.73    5.12
  -1 -13   4   10.93   10.62
   1 -13  -4   10.83    8.40
  -1  13   3  492.01   27.69
   1  13  -3  482.75   24.99
   1 -13  -3  459.68   28.75
  -1 -13   3  537.17   26.17
   1  13  -2  186.08   16.48
  -1  13   2  180.33    9.31
  -1 -13   2  174.91   11.51
   1 -13  -2  159.58   14.36
   1  13  -1  472.19   31.01
  -1  13   1  488.42   27.96
  -1 -13   1  513.83   32.66
   1 -13  -1  497.66   21.46
   1  13   0   41.62    6.82
  -1  13   0   60.12    6.27
   1 -13   0   51.89    6.89
  -1 -13   0   49.94    6.88
  -1  13  -1  266.17   19.52
   1  13   1  277.05   13.01
  -1 -13  -1  244.70   19.23
   1 -13   1  264.28   19.90
  -1  13  -2   16.64    9.95
   1  13   2   26.38    8.45
  -1 -13  -2   19.63    5.89
   1 -13   2   19.50    6.64
  -1  13  -3  494.15   24.68
   1  13   3  482.01   20.58
  -1 -13  -3  452.82   21.35
   1 -13   3  462.68   24.62
   1  13   4    0.73    5.37
  -1  13  -4   24.29   11.27
   1 -13   4    7.25    7.25
  -1 -13  -4   21.21    8.93
   1  13   5  145.62   13.59
  -1  13  -5  118.73   12.92
   1 -13   5  136.53   12.15
  -1 -13  -5  144.33   14.86
   1  13   6   -7.63    7.07
  -1  13  -6    4.72    8.52
   1  13   6   -2.87    9.41
  -1 -13  -6    6.27    9.77
   1 -13   6    8.90    7.79
   1  13   7  391.08   23.68
  -1  13  -7  422.61   28.84
   1 -13   7  391.73   38.24
  -1 -13  -7  355.06   21.86
  -1  13  -8    5.10   16.57
   1  13   8    6.80    5.09
   1 -13   8    2.58   15.73
  -1 -13  -8    8.57    7.67
  -1  13  -9   66.35   11.50
   1  13   9   62.77   10.64
  -1  13  -9  113.64   22.71
   1 -13   9   87.75   13.61
  -1 -13  -9   64.02   16.41
  -1  13 -10    5.61   15.62
  -1  13 -10   30.81   19.96
   1  13  10   11.84    9.28
  -1 -13 -10   18.01    9.51
  -1 -13 -10   29.59    9.05
   1 -13  10    9.57   19.08
  -1  13 -11   35.40   12.70
  -1 -13 -11   56.34   18.19
   1 -13  11   77.92   22.99
  -1 -13 -11   43.81   11.95
  -1  14  10   -0.07    6.59
   1  14 -10   28.37   19.92
   1  14 -10   -1.26   10.89
   1 -14 -10   22.96   13.39
   1 -14 -10   -1.36   13.70
  -1 -14  10   22.83   18.41
  -1  14   9    3.20    9.93
   1  14  -9    9.46   15.34
   1  14  -9   14.18   11.69
  -1 -14   9    8.66   17.16
   1 -14  -9   12.03   12.73
  -1  14   8    4.01    8.98
   1  14  -8   -7.36   10.19
  -1 -14   8   14.02    9.72
   1 -14  -8   -7.11    7.36
  -1  14   7    4.98    5.56
   1  14  -7   -0.79    9.44
   1 -14  -7    4.60   10.86
  -1 -14   7   -0.00   14.24
  -1  14   6   95.22    7.88
   1  14  -6   92.41   12.08
  -1  14   6   90.43    8.90
   1 -14  -6   85.13    9.21
  -1 -14   6  105.94   12.10
  -1  14   5   65.84    6.90
   1  14  -5   60.83   10.72
   1 -14  -5   42.96   11.40
  -1 -14   5   53.30    9.81
   1  14  -4    5.81   11.59
  -1  14   4   15.40    8.14
  -1 -14   4   -4.42    7.25
   1 -14  -4    5.90    5.81
   1  14  -3  167.96   12.22
  -1  14   3  142.93    9.34
  -1 -14   3  143.65   12.25
   1 -14  -3  126.90   14.62
  -1  14   2    9.05    5.57
   1  14  -2   -0.32   10.36
  -1 -14   2    5.46    6.96
   1 -14  -2   11.53    8.90
  -1  14   1   34.41    9.86
   1  14  -1   38.89   11.09
   1 -14  -1   36.15   10.30
  -1 -14   1   51.85   11.94
   1  14   0   97.25   12.58
  -1  14   0   74.82    8.02
  -1 -14   0   89.95   12.53
   1 -14   0  100.05   12.74
  -1  14  -1   18.72   10.07
   1  14   1   19.46    9.45
   1 -14   1   25.26    6.85
  -1 -14  -1   28.58    9.94
  -1  14  -2  -13.55   10.10
   1  14   2   -0.01    8.61
  -1 -14  -2    1.67    9.15
   1 -14   2   -1.07    6.96
  -1  14  -3   33.97    7.92
   1  14   3   31.66   10.05
  -1 -14  -3   49.63   10.25
   1 -14   3   32.59    8.37
  -1  14  -4   11.08    7.90
   1  14   4   13.45    8.55
  -1 -14  -4    2.75    5.97
   1 -14   4   -3.97    7.90
   1  14   5   63.36   11.41
  -1  14  -5   40.74   16.36
   1 -14   5   61.42   16.07
  -1 -14  -5   71.06    8.14
  -1  14  -6   21.97    9.37
   1  14   6   23.09   10.69
   1  14   6   13.70    8.28
  -1 -14  -6   13.10    7.45
   1 -14   6   25.15   14.29
  -1  14  -7   33.54   17.28
   1  14   7   22.87    8.75
  -1 -14  -7   25.82   12.58
   1 -14   7   46.47   10.64
   1  14   8   26.20    9.21
  -1  14  -8   32.95   11.84
  -1 -14  -8   22.43   13.47
   1 -14   8   34.09   11.26
  -1  14  -9   14.64   14.63
   1  14   9    7.67    8.79
  -1  14  -9   -3.20   19.50
   1 -14   9    2.64   17.47
  -1 -14  -9   10.04    8.65
  -1  14 -10    0.09   21.07
   1  14  10    3.28    8.87
  -1  14 -10    7.11   10.64
   1 -14  10    0.62   18.97
  -1 -14 -10   12.03    8.87
  -1 -14 -10    8.69   14.45
  -1  15  10    3.28   10.87
   1  15 -10  -14.29   17.40
   1  15 -10  -16.47   20.04
  -1 -15  10  -11.01   19.12
   1 -15 -10   -2.56   14.48
   1  15  -9  150.34   16.02
  -1  15   9  126.83   15.98
   1  15  -9  136.76   18.41
   1 -15  -9  110.21   13.70
  -1 -15   9  112.22   18.10
  -1  15   8   30.30   11.07
   1  15  -8   20.52   19.06
   1 -15  -8   36.53   13.87
  -1 -15   8   62.84   18.03
  -1  15   7  555.18   35.52
   1  15  -7  581.73   40.36
   1 -15  -7  542.65   31.73
  -1 -15   7  521.13   37.98
   1  15  -6    9.64    9.91
  -1  15   6   12.10   10.30
  -1  15   6    6.60    5.97
  -1 -15   6  -11.62   14.56
   1 -15  -6    9.42   10.64
   1  15  -5   35.88   10.15
  -1  15   5   34.62   10.94
  -1 -15   5   48.45    9.61
   1 -15  -5   40.78    7.52
   1  15  -4  243.48   17.62
  -1  15   4  233.88   13.46
   1 -15  -4  244.95   20.33
  -1 -15   4  229.66   17.06
  -1  15   3  165.30   10.64
   1  15  -3  175.34   13.72
  -1 -15   3  154.58   13.83
   1 -15  -3  147.74   16.66
   1  15  -2    5.03    7.26
  -1  15   2    5.57    5.93
   1 -15  -2   11.85    9.92
  -1 -15   2   13.19    7.50
  -1  15   1  434.72   20.83
   1  15  -1  432.67   22.44
   1 -15  -1  452.78   30.11
  -1 -15   1  407.81   23.42
  -1  15   0   -0.71    9.69
   1 -15   0    0.02    6.31
   1  15   1  933.23   60.45
  -1  15  -1  903.04   49.15
  -1 -15  -1  952.83   50.24
   1 -15   1 1014.24   52.42
  -1  15  -2  221.16   21.34
   1  15   2  218.07   18.49
   1 -15   2  212.24   15.06
  -1 -15  -2  246.33   20.10
   1  15   3 1071.47   68.39
  -1  15  -3 1031.36   61.78
   1 -15   3 1077.67   64.04
  -1 -15  -3 1026.14   70.83
   1  15   4    8.68    5.95
  -1  15  -4   -1.94    8.59
  -1 -15  -4   13.90   10.18
   1 -15   4   -7.81   13.07
   1  15   5  197.88   12.64
  -1  15  -5  195.50   26.02
   1 -15   5  190.14   25.53
  -1 -15  -5  211.05   19.61
  -1  15  -6   -5.12   15.19
   1  15   6    3.90    6.73
   1  15   6    6.11    5.61
   1 -15   6    9.86    9.43
  -1 -15  -6   11.58   11.45
  -1  15  -7  123.51   23.60
   1  15   7  115.63   12.75
   1 -15   7  126.70   22.61
  -1 -15  -7  109.79   18.39
  -1  15  -8   12.80   11.67
   1  15   8   19.90    9.33
   1 -15   8   24.05   17.63
  -1 -15  -8   30.64   13.80
  -1  15  -9  137.24   15.52
   1  15   9  112.57   14.36
  -1  15  -9  170.28   28.79
   1 -15   9  120.11   17.62
  -1 -15  -9  116.52   21.28
  -1  15 -10   -2.42   16.36
   1  15  10    7.28    9.45
  -1  15 -10   -6.59   20.63
  -1 -15 -10   15.26    9.87
   1 -15  10  -21.98   12.72
   1  16 -10   36.32   21.49
   1  16 -10   -6.94   12.07
  -1  16  10   15.62   11.22
  -1 -16  10    0.19   13.06
   1 -16 -10   14.38   10.07
  -1  16   9    8.25   11.12
   1  16  -9   24.33   12.81
   1  16  -9   15.58   10.95
  -1 -16   9   14.27   19.31
   1 -16  -9    6.88   14.50
  -1  16   8    9.93   10.58
   1  16  -8   25.64   17.94
  -1 -16   8  -15.49   11.46
   1 -16  -8  -10.55   12.94
  -1  16   7   20.44   11.45
   1  16  -7  -13.30   11.51
  -1  16   7   15.78   10.23
   1 -16  -7   16.26   12.43
  -1 -16   7   28.82   16.31
  -1  16   6   -0.75    6.95
   1  16  -6   13.65   10.22
   1 -16  -6    0.14    7.16
  -1 -16   6    4.11    9.62
  -1  16   5   10.81    6.85
   1  16  -5   37.50   10.02
  -1 -16   5   -5.07   15.05
   1 -16  -5   13.96   11.26
  -1  16   4   29.89    6.82
   1  16  -4   19.87    9.13
   1 -16  -4   20.47   11.37
  -1 -16   4   12.82    9.49
  -1  16   3  180.29   11.47
   1  16  -3  139.89   21.52
  -1 -16   3  190.06   14.92
   1 -16  -3  150.85   11.97
  -1  16   2   -2.32    6.44
   1  16  -2   -1.95    7.43
  -1 -16   2   -9.76   11.94
   1 -16  -2   -3.62   10.68
   1  16  -1   30.15   11.95
  -1  16   1    2.02   10.63
  -1 -16   1    3.49   12.60
   1 -16  -1   21.88    7.13
  -1  16   0   89.44    9.59
   1  16   0   94.37   14.37
   1 -16   0   75.92   14.90
  -1 -16   0   84.04   15.07
   1  16   1  361.48   20.86
  -1  16  -1  386.10   21.53
  -1 -16  -1  372.97   21.48
   1 -16   1  418.56   31.61
  -1  16  -2  218.56   21.32
   1  16   2  193.46   18.90
  -1 -16  -2  172.96   19.96
   1 -16   2  203.22   22.63
  -1  16  -3  264.03   18.59
   1  16   3  268.65   16.01
  -1 -16  -3  284.28   16.96
   1 -16   3  285.88   19.21
   1  16   4   36.32    7.25
  -1  16  -4   18.38    9.72
   1 -16   4    8.32   15.26
  -1 -16  -4   31.09   11.98
  -1  16  -5   84.15   21.52
   1  16   5   96.34   15.09
   1 -16   5  116.07   13.69
  -1 -16  -5  107.80   10.65
   1  16   6   47.88   13.22
  -1  16  -6   38.17   18.68
  -1 -16  -6   33.48   13.99
   1 -16   6   56.39   18.00
   1  16   7   -3.94   11.52
  -1  16  -7   16.91   16.78
   1  16   7    4.58    8.90
  -1 -16  -7   -2.16    8.19
   1 -16   7    0.58   10.12
   1  16   8   13.73    6.46
  -1  16  -8   15.08   12.28
  -1 -16  -8    9.05    9.28
   1 -16   8  -20.46   18.59
  -1  16  -9   -2.60   10.34
   1  16   9    2.94    9.99
  -1  16  -9   13.53   20.27
  -1 -16  -9   10.02    9.86
   1 -16   9   21.60   19.26
  -1  16 -10   27.74   11.44
  -1  16 -10    1.29   21.71
   1  16  10   -4.41   10.14
   1 -16  10  -13.45   20.72
  -1 -16 -10   -1.59   16.30
   1  17  -9   32.38   15.53
  -1  17   9   41.56   13.19
   1  17  -9   13.52   19.57
   1 -17  -9   31.58   10.64
  -1 -17   9   41.29   14.51
   1  17  -8   30.61   22.44
  -1  17   8   38.20   12.72
  -1 -17   8   25.39   13.25
   1 -17  -8   30.19   14.85
  -1  17   7  114.35   11.60
   1  17  -7  100.52   17.01
  -1  17   7   98.94   10.05
   1 -17  -7  115.77   12.25
  -1 -17   7  133.57   24.42
   1  17  -6   10.34   11.07
  -1  17   6    8.51   11.31
  -1 -17   6    6.42   10.38
   1 -17  -6    0.69   12.16
  -1  17   5  196.09   19.97
   1  17  -5  190.41   18.65
  -1 -17   5  221.40   27.67
   1 -17  -5  187.42   14.71
   1  17  -4   91.93   12.77
  -1  17   4   92.46   14.80
  -1 -17   4  105.96   12.87
   1 -17  -4  102.07   15.76
  -1  17   3  212.20   13.49
   1  17  -3  202.87   24.19
  -1 -17   3  160.57   25.82
   1 -17  -3  209.59   14.22
  -1  17   2   21.75   11.24
   1  17  -2    3.02    8.61
  -1 -17   2   11.70   13.09
   1 -17  -2   16.94    7.25
   1  17  -1  193.83   20.95
  -1  17   1  173.29   12.60
   1 -17  -1  159.83   19.74
  -1 -17   1  176.79   14.29
   1  17   0   53.54    8.70
  -1  17   0   39.27   13.52
   1 -17   0   39.30    8.96
  -1 -17   0   37.73   13.74
  -1  17  -1 1113.18   65.58
   1  17   1 1153.43   80.05
  -1 -17  -1 1026.15   62.81
   1 -17   1 1092.75   66.05
  -1  17  -2   10.15    8.13
   1  17   2    8.50   11.07
  -1 -17  -2   16.66   11.97
   1 -17   2  -27.17   12.98
   1  17   3   44.64    8.35
  -1  17  -3   48.10   10.18
  -1 -17  -3   46.26    8.77
   1  17   4  105.86   16.40
  -1  17  -4  105.45   20.70
  -1 -17  -4  115.80   11.79
   1 -17   4  177.32   21.51
   1  17   5   54.82   13.26
  -1  17  -5   41.92   11.94
  -1 -17  -5   43.92    9.41
   1 -17   5   43.94   11.42
   1  17   6   -6.17    7.45
  -1  17  -6   10.60   16.92
   1 -17   6    6.01   15.61
  -1 -17  -6   10.12   12.35
  -1  17  -7  344.16   29.78
   1  17   7  317.98   29.78
   1  17   7  304.47   17.37
  -1 -17  -7  274.37   31.95
   1 -17   7  282.08   39.88
   1  17   8   35.62   11.56
  -1  17  -8   20.41   13.21
  -1 -17  -8   22.25   16.02
   1 -17   8   31.75   13.36
  -1  17  -9   37.56   22.12
   1  17   9   12.25   11.37
  -1 -17  -9   33.69   16.65
   1 -17   9   28.97   13.86
   1  18  -9  -10.87   20.59
   1  18  -9   13.76   14.98
  -1  18   9   11.87    8.30
  -1 -18   9   46.26   13.93
   1 -18  -9   20.06   16.24
  -1  18   8   41.68   13.64
   1  18  -8    6.92   23.40
   1 -18  -8   14.22   15.92
  -1 -18   8   47.16   21.28
  -1  18   7   39.89   14.16
  -1  18   7   40.79   13.01
   1  18  -7   38.43   13.86
   1 -18  -7   36.79   15.78
  -1 -18   7   37.02   20.14
   1  18  -6   56.18   13.50
  -1  18   6   41.67    9.22
  -1 -18   6   31.63   12.68
   1 -18  -6   57.78   15.29
  -1  18   5   35.49   13.25
   1  18  -5   37.84   12.14
   1 -18  -5   32.55    9.10
  -1 -18   5   60.97   18.08
   1  18  -4   13.16   15.11
  -1  18   4   10.01   11.48
   1 -18  -4  -12.21    7.82
  -1 -18   4    1.13    9.63
  -1  18   3   13.60    8.03
   1  18  -3   26.13   15.74
  -1 -18   3   23.97   15.90
   1 -18  -3   24.15    8.47
  -1  18   2   65.82   14.21
   1  18  -2   69.19   16.98
   1 -18  -2   51.07    9.48
  -1 -18   2   72.17   11.16
  -1  18   1   86.65   14.79
   1  18  -1   78.22   10.99
  -1 -18   1   55.50   17.15
   1 -18  -1   41.97   15.06
   1  18   0   26.43   13.92
  -1  18   0   45.91   14.41
  -1 -18   0   33.78    9.70
   1 -18   0   32.50   14.49
  -1  18  -1   -4.99   14.03
   1  18   1   18.73   13.34
  -1 -18  -1   27.53   13.88
   1 -18   1   41.99    9.41
   1  18   2    5.55    7.72
  -1  18  -2   16.87    8.89
  -1 -18  -2   17.60   13.32
   1 -18   2    6.80   15.02
   1  18   3   55.43    9.39
  -1  18  -3   59.14   11.27
   1 -18   3   47.82   11.46
  -1 -18  -3   60.14    9.88
   1  18   4    8.05   12.10
  -1  18  -4   -5.83   16.34
  -1 -18  -4   28.28    8.57
   1 -18   4    1.88   15.88
  -1  18  -5   11.43   11.21
   1  18   5   18.68    8.13
  -1 -18  -5   17.55   13.47
   1 -18   5    8.21   10.99
  -1  18  -6   52.97   22.43
   1  18   6   90.91   16.18
  -1 -18  -6   67.84   11.08
   1 -18   6   51.88   14.12
   1  18   7   12.48    8.77
   1  18   7   14.96   10.71
  -1  18  -7    6.12   12.92
   1 -18   7  -13.32   19.04
  -1 -18  -7   11.55   14.56
  -1  18  -8   17.43   14.17
   1  18   8   19.86   12.07
  -1 -18  -8   12.35   15.93
   1 -18   8   21.69   21.25
  -1  18  -9   25.91   15.05
   1  18   9   10.61   11.71
   1 -18   9  -21.55   14.14
  -1 -18  -9   26.21   10.82
   1  19  -8  -18.88   23.06
  -1  19   8   18.51   13.56
   1 -19  -8   24.27   15.44
  -1 -19   8   18.16   21.15
  -1  19   7  163.21   15.79
  -1  19   7  155.20   13.81
   1  19  -7  153.61   21.99
   1 -19  -7  168.92   24.08
  -1 -19   7  143.85   20.38
   1  19  -6   46.58   14.14
  -1  19   6   29.77   14.49
   1 -19  -6   46.90   10.41
  -1 -19   6   20.61   13.53
   1  19  -5   23.00   11.51
  -1  19   5    6.94   12.87
   1 -19  -5   10.32   14.00
  -1 -19   5   23.12   17.53
  -1  19   4   16.68   12.57
   1  19  -4  -10.06   16.61
   1 -19  -4    4.94    8.37
  -1 -19   4    5.98   10.30
  -1  19   3  286.61   18.66
   1  19  -3  297.75   33.28
   1 -19  -3  271.27   18.87
  -1 -19   3  245.40   22.40
  -1  19   2   23.05    8.50
   1  19  -2   18.60   15.71
   1 -19  -2   24.62    9.33
  -1 -19   2   40.91   15.69
  -1  19   1   18.85    8.26
   1  19  -1    7.05   15.03
   1 -19  -1   26.04    9.27
  -1 -19   1   12.45    9.75
  -1  19   0   19.79    9.02
   1  19   0  -10.22   13.79
   1 -19   0   28.15   14.56
  -1 -19   0   28.10   15.03
   1  19   1  245.32   18.36
  -1  19  -1  265.30   27.84
   1 -19   1  239.28   28.95
  -1 -19  -1  279.62   27.93
   1  19   2  147.66   12.73
  -1  19  -2  142.35   14.82
  -1 -19  -2  118.18   13.67
   1 -19   2  137.82   14.74
   1  19   3  521.42   31.08
  -1  19  -3  528.99   35.63
   1 -19   3  463.38   51.57
  -1 -19  -3  511.42   32.92
  -1  19  -4   20.45   17.19
   1  19   4   16.66   13.84
   1 -19   4   24.04   17.69
  -1 -19  -4   19.91   14.32
  -1  19  -5   -0.23   11.43
   1  19   5    0.11    8.35
  -1 -19  -5   19.28   14.35
   1 -19   5   16.79   11.25
   1  19   6   41.86    9.66
  -1  19  -6   30.48   21.25
  -1 -19  -6   40.70   16.37
   1 -19   6   19.10   13.36
  -1  19  -7  258.88   26.54
   1  19   7  232.30   16.07
   1  19   7  244.79   29.39
  -1 -19  -7  230.01   20.91
   1 -19   7  224.94   38.19
   1  19   8   -5.87    7.59
  -1  19  -8    4.65   13.90
  -1 -19  -8   10.47    9.99
   1  20  -8   42.47   26.33
  -1  20   8   22.33   15.36
  -1 -20   8   25.42   24.38
   1 -20  -8   52.75   12.12
  -1  20   7   28.40   13.55
  -1  20   7    9.44   10.07
   1  20  -7   13.43   14.53
  -1 -20   7   18.20   13.86
   1 -20  -7   16.93   10.51
  -1  20   6   36.84   15.66
   1  20  -6   36.18   15.32
   1 -20  -6   45.54   10.98
  -1 -20   6   38.87   14.27
   1  20  -5    2.89   12.49
  -1  20   5   10.98    8.57
  -1 -20   5   41.43   18.79
   1 -20  -5    0.87   15.00
   1  20  -4   38.44   19.03
  -1  20   4   34.88   14.66
   1 -20  -4   29.15   10.17
  -1 -20   4   14.82   18.60
   1  20  -3   57.07   13.03
  -1  20   3   67.92   16.26
  -1 -20   3   62.72   13.54
   1 -20  -3   52.56   16.71
  -1  20   2  200.13   23.27
   1  20  -2  196.52   18.02
  -1 -20   2  192.23   28.45
   1 -20  -2  189.71   25.37
  -1  20   1   22.08   13.96
   1  20  -1   -1.86   15.92
  -1 -20   1   17.24   16.21
   1 -20  -1   22.09   15.06
  -1  20   0   95.23   17.99
   1  20   0   62.80   11.47
   1 -20   0   59.93   11.87
  -1 -20   0   72.58   11.89
  -1  20  -1   74.48   11.88
   1  20   1   49.43   17.36
  -1 -20  -1   53.07   11.47
   1 -20   1   55.24   11.84
   1  20   2   40.50   15.34
  -1  20  -2   20.24   11.23
  -1 -20  -2   42.00   10.38
   1 -20   2   56.16   18.06
   1  20   3   56.67   16.36
  -1  20  -3   70.50   12.65
   1 -20   3   73.33   20.14
  -1 -20  -3   38.39   11.34
  -1  20  -4   24.21   12.08
   1  20   4   22.22   15.16
  -1 -20  -4   42.70   16.35
   1 -20   4   44.93   19.79
  -1  20  -5   -2.92   12.55
   1  20   5   10.84   14.21
   1 -20   5    4.48   12.46
  -1 -20  -5   19.14    9.77
  -1  20  -6    5.64   21.25
   1  20   6   11.17    9.48
   1 -20   6   15.34   13.21
  -1 -20  -6   30.05   16.37
  -1  20  -7   41.60   14.71
   1  20   7   17.03   12.94
   1  20   7   21.43   10.42
   1 -20   7   23.66   13.90
  -1 -20  -7    4.89   17.23
   1  20   8    1.03   12.76
  -1  20  -8   -3.55   14.58
  -1 -20  -8   -9.45   16.85
   1 -20   8   -3.90   22.31
  -1  21   7  112.36   19.62
   1  21  -7  102.94   20.67
  -1  21   7  117.19   21.86
   1 -21  -7  102.13   15.02
  -1 -21   7   88.69   19.56
   1  21  -6   30.64   14.48
  -1  21   6   21.18   15.33
   1 -21  -6   34.61   17.08
  -1 -21   6    5.81   14.35
  -1  21   5   41.97   10.84
   1  21  -5   50.87   14.68
  -1 -21   5   26.12   23.28
   1 -21  -5   56.13   18.00
  -1  21   4    3.21   14.60
   1  21  -4    1.32   18.65
   1 -21  -4   21.04    9.86
   1  21  -3  161.39   19.94
  -1  21   3  207.89   24.08
   1 -21  -3  176.85   25.66
  -1 -21   3  174.76   30.02
  -1  21   2   36.06   15.25
   1  21  -2   45.09   12.38
   1 -21  -2   20.28   17.30
  -1 -21   2   49.17   12.80
  -1  21   1   66.29   12.20
   1  21  -1   83.87   13.00
  -1 -21   1   75.68   13.41
   1 -21  -1   67.95   19.49
   1  21   0   78.12   19.98
  -1  21   0   89.73   12.90
   1 -21   0   69.79   20.74
  -1 -21   0   89.09   13.84
   1  21   1  181.16   17.19
  -1  21  -1  210.46   19.01
  -1 -21  -1  183.63   18.32
   1 -21   1  170.02   27.98
   1  21   2   -9.37   14.16
  -1  21  -2   -4.16   15.75
   1 -21   2   12.92   16.36
  -1 -21  -2    2.15    9.47
  -1  21  -3  -30.13   17.37
   1  21   3   -9.30   14.12
  -1 -21  -3    6.53    9.88
   1 -21   3    1.94   16.92
  -1  21  -4   10.80   12.23
   1  21   4   37.44   15.13
  -1 -21  -4   14.35   17.01
   1 -21   4   17.43   12.78
  -1  21  -5   99.08   17.20
   1  21   5   80.66   19.97
   1 -21   5   68.11   17.49
  -1 -21  -5   97.54   13.90
   1  21   6   -3.21    9.89
  -1  21  -6   41.93   21.75
  -1 -21  -6    6.49   16.61
   1 -21   6   11.23   13.67
  -1  21  -7    9.28   15.65
   1  21   7   32.91   11.46
   1  21   7   26.96   13.91
   1 -21   7   17.04   14.94
  -1 -21  -7   35.14   18.94
   1  22  -6   25.62   14.36
  -1  22   6    3.96   15.94
   1 -22  -6   15.39   17.46
  -1 -22   6    6.43   14.23
   1  22  -5  -12.81   13.47
  -1  22   5    7.95    9.47
  -1 -22   5    1.00   13.71
   1 -22  -5    3.27   16.26
  -1  22   4   25.81   10.21
   1  22  -4   15.31   13.30
   1 -22  -4   23.41   11.04
  -1 -22   4   14.75   20.82
  -1  22   3   35.93   11.17
   1  22  -3   55.86   13.54
   1 -22  -3   38.31   18.92
  -1 -22   3   37.93   22.19
   1  22  -2   -6.68   18.42
  -1  22   2    9.52    9.98
  -1 -22   2   41.85   18.88
   1 -22  -2   13.61   10.93
  -1  22   1   24.57   16.01
   1  22  -1  -13.95   17.03
  -1 -22   1   15.67   18.05
   1 -22  -1   15.86   10.89
   1  22   0   39.41   12.03
  -1  22   0   42.17   11.42
  -1 -22   0   22.01   19.78
   1 -22   0   29.54   11.82
  -1  22  -1    8.31   17.34
   1  22   1   12.32   15.76
  -1 -22  -1    4.13   17.11
   1 -22   1    0.77   11.13
   1  22   2   -7.39   10.25
  -1  22  -2  -16.44   17.86
  -1 -22  -2    1.90   16.56
   1 -22   2   -3.03   11.88
  -1  22  -3   41.11   19.93
   1  22   3   42.55   16.46
  -1 -22  -3   25.16   11.44
   1 -22   3   13.24   12.74
  -1  22  -4  -18.87   12.74
   1  22   4    1.42   15.25
  -1 -22  -4  -18.21   17.00
   1 -22   4    8.66   12.13
   1  22   5    9.64   15.94
  -1  22  -5   50.24   20.17
  -1 -22  -5   -2.75   11.26
   1 -22   5    1.42   13.28
   1  22   6  -13.62   16.09
  -1  22  -6   -0.39   21.55
   1 -22   6   -2.33   14.09
  -1 -22  -6    9.62   11.14
  -1  23   5   19.72   17.90
   1  23  -5   24.57   15.85
   1 -23  -5   55.74   19.28
  -1 -23   5   50.64   15.85
   1  23  -4   -6.12   13.43
  -1  23   4    3.57   10.40
  -1 -23   4   14.72   12.99
   1 -23  -4    3.95   11.25
  -1  23   3   22.58   10.90
   1  23  -3    0.56   22.01
   1 -23  -3   39.56   18.80
  -1 -23   3   31.48   13.93
   1  23  -2  134.39   29.55
  -1  23   2  141.93   24.79
   1 -23  -2  136.30   17.72
  -1 -23   2  130.92   19.75
   1  23  -1  138.95   27.62
  -1  23   1  128.75   16.60
   1 -23  -1  151.69   27.41
  -1 -23   1  148.69   18.77
  -1  23   0   15.35   16.83
   1  23   0  -13.57   17.36
   1 -23   0  -15.90   18.05
  -1 -23   0  -15.70   11.90
   1  23   1  127.60   16.26
  -1  23  -1  131.45   16.53
   1 -23   1  104.06   26.97
  -1 -23  -1  113.66   16.97
  -1  23  -2   -6.64   12.19
   1  23   2   25.05   16.30
   1 -23   2   11.30   19.73
  -1 -23  -2    2.46   18.13
  -1  23  -3   91.88   28.30
   1  23   3  122.90   14.97
  -1 -23  -3   96.37   16.74
   1 -23   3  110.55   27.65
  -1  23  -4   -6.16   13.47
   1  23   4   14.41   10.25
   1 -23   4    4.64   13.52
  -1 -23  -4   20.14   17.75
  -1  23  -5   88.93   27.04
   1  23   5   70.04   20.57
   1 -23   5   49.66   17.87
  -1 -23  -5   61.28   14.76
   1  24  -4   53.87   15.92
  -1  24   4   56.60   19.50
   1 -24  -4   31.15   13.71
  -1 -24   4   12.11   24.75
  -1  24   3   19.80   17.27
   1  24  -3   41.38   21.59
   1 -24  -3    3.17   12.52
  -1 -24   3   15.72   22.17
  -1  24   2    5.70   12.08
   1  24  -2   40.87   13.76
  -1 -24   2   12.17   22.15
   1 -24  -2   28.54   19.87
   1  24  -1   29.36   13.81
  -1  24   1   58.60   19.70
   1 -24  -1   39.72   21.03
  -1 -24   1   20.86   22.84
   1  24   0   47.05   13.25
  -1  24   0   11.71   12.76
   1 -24   0   21.85   13.02
  -1 -24   0   55.20   21.37
   1  24   1   23.71   20.13
  -1  24  -1   29.90   13.30
   1 -24   1   44.57   14.01
  -1 -24  -1   33.56   14.17
  -1  24  -2   21.47   13.82
   1  24   2   17.32   18.34
  -1 -24  -2   13.08   20.62
   1 -24   2   18.09   21.47
   1  24   3   30.44   17.66
  -1  24  -3  -20.27   21.10
  -1 -24  -3   -5.72   19.15
   1 -24   3   34.49   20.08
   1  24   4   73.41   13.41
  -1  24  -4   46.70   17.44
  -1 -24  -4   63.29   22.93
   1 -24   4   43.14   26.66
  -1  25   2   53.08   21.29
   1  25  -2   50.82   16.09
   1 -25  -2   40.86   23.02
  -1 -25   2   42.55   16.43
  -1  25   1  135.05   18.79
   1  25  -1  123.71   30.85
   1 -25  -1  146.12   19.78
  -1 -25   1  156.45   22.20
  -1  25   0   64.55   24.14
   1  25   0   29.73   24.43
  -1 -25   0   85.28   24.70
   1 -25   0   72.48   25.60
   1  25   1   42.90   14.23
  -1  25  -1   45.63   22.87
  -1 -25  -1   68.92   23.54
   1 -25   1   36.44   24.23
   1  25   2   -4.59   11.58
  -1  25  -2    8.66   20.26
   1 -25   2   -8.06   13.85
  -1 -25  -2   12.91   12.90
   2   0 -12    5.87   12.27
   2   0 -12   13.13   14.78
   2   0 -11    2.68    7.94
   2   0 -11   -0.70    7.18
   2   0 -10  212.05   14.83
   2   0 -10  184.37   18.70
   2   0  -9  -12.96    9.37
   2   0  -9    1.04    5.49
   2   0  -8   42.28    8.53
   2   0  -8   17.03    9.33
   2   0  -7   -1.36    6.39
   2   0  -7   -5.53    6.70
   2   0  -6  247.11   12.80
   2   0  -6  256.63    9.33
  -2   0   6  231.07   11.85
  -2   0   5    4.81    2.94
   2   0  -5   -4.26    3.07
   2   0  -5    0.28    4.94
  -2   0   5   -7.69    2.87
   2   0  -4  856.06   31.70
   2   0  -4  929.91   30.46
  -2   0   4  847.12   28.57
  -2   0   4  913.24   28.39
   2   0  -3   -7.91    3.22
   2   0  -3   -8.35    3.81
   2   0  -2   57.06    4.47
   2   0  -2   56.96    1.92
  -2   0   2   47.76    2.92
  -2   0  -2 7339.49  797.74
  -2   0  -2 7350.04  850.53
  -2   0  -3   -2.13    2.58
  -2   0  -3    3.58    2.31
  -2   0  -4  923.63   30.31
  -2   0  -4  914.59   33.23
  -2   0  -5    2.67    2.46
  -2   0  -5   28.22    6.49
  -2   0  -6  397.26   11.98
  -2   0  -6  339.53   14.74
  -2   0  -7    1.62    5.23
  -2   0  -7   -5.52    7.97
  -2   0  -8  149.71   10.87
  -2   0  -8  154.04   10.99
  -2   0  -9   -1.75    6.97
  -2   0  -9    8.07   10.59
  -2   0 -10  194.58   15.92
  -2   0 -10  191.14   15.53
  -2   0 -11   -4.16   13.90
  -2   0 -11   -1.54    6.05
  -2   0 -12   50.39    8.62
  -2   0 -12   77.33   11.50
  -2   0 -12   58.49   13.14
   2   1 -12   21.59    9.00
   2   1 -12   10.48   15.31
   2  -1 -12   29.78   15.02
   2  -1 -12   -2.88   13.60
   2  -1 -12   26.18   12.46
   2   1 -11   40.10   15.05
   2   1 -11   53.89   12.83
   2  -1 -11   40.38    8.02
   2  -1 -11   52.70   14.54
   2  -1 -11   33.88    8.40
   2   1 -10   84.69   14.46
   2   1 -10   72.05   12.79
   2  -1 -10   75.27   13.73
   2  -1 -10   58.96   12.17
   2   1  -9   87.06   13.63
   2   1  -9   95.63    8.57
   2  -1  -9  117.21   12.50
   2  -1  -9   91.47    8.91
   2   1  -8  -14.89    8.47
   2   1  -8   -1.43    7.82
   2  -1  -8    4.63    7.81
   2  -1  -8   -2.93    4.69
  -2   1   7    2.56    5.77
   2   1  -7    4.88    4.30
   2   1  -7  -14.63    7.17
   2  -1  -7   -1.74    4.32
   2  -1  -7    8.43    4.10
  -2   1   6  179.20    7.12
   2   1  -6  167.66    7.78
   2   1  -6  177.50   10.65
  -2  -1   6  173.25   10.38
   2  -1  -6  174.73   10.12
   2  -1  -6  180.69   10.15
   2   1  -5  294.16   13.09
   2   1  -5  303.41   13.73
  -2   1   5  265.61   11.76
   2  -1  -5  282.50   12.25
  -2  -1   5  282.15    9.40
   2   1  -4   24.20    3.05
   2   1  -4   19.33    4.55
  -2  -1   4   16.45    4.58
  -2  -1   4   30.18    4.37
   2  -1  -4   27.90    3.96
   2  -1  -4   27.51    4.47
   2   1  -3    0.79    3.94
   2   1  -3    0.44    2.12
  -2   1   3    2.37    3.38
   2  -1  -3   -2.34    2.29
   2  -1  -3    5.38    1.74
  -2  -1   3    2.13    3.67
  -2  -1   3    0.88    3.24
   2   1  -2  601.61   19.61
  -2   1   2  604.29   15.03
  -2  -1   2  571.96   15.17
   2  -1  -2  609.56   13.94
   2  -1  -2  670.64   16.24
  -2  -1   2  637.88   17.06
  -2   1  -2 3628.58  253.71
   2   1   2 3777.27  221.08
   2  -1   2 3392.94  243.71
  -2  -1  -2 3647.11  217.36
  -2   1  -3 1042.28   34.96
   2   1   3 1080.83   30.53
  -2   1  -3 1148.52   44.78
  -2  -1  -3 1049.55   41.28
  -2  -1  -3 1087.14   33.21
   2  -1   3 1079.29   38.50
  -2   1  -4   46.45    5.98
   2   1   4   38.95    2.15
  -2   1  -4   44.33    3.95
   2  -1   4   39.98    3.81
  -2  -1  -4   39.84    3.43
  -2  -1  -4   34.65    5.76
  -2   1  -5  276.97   10.73
  -2   1  -5  273.36   15.11
  -2  -1  -5  260.55    9.68
   2  -1   5  274.06   15.27
  -2  -1  -5  303.45   14.73
  -2   1  -6   10.65    4.68
  -2   1  -6   -7.85    7.15
  -2  -1  -6   16.38    6.95
  -2  -1  -6   13.40    4.40
  -2   1  -7  267.58   13.37
  -2   1  -7  249.17   18.40
  -2  -1  -7  249.38   12.21
  -2  -1  -7  243.66   17.73
  -2   1  -8    9.74    4.35
  -2   1  -8    9.78    6.39
  -2  -1  -8   14.55    6.26
  -2  -1  -8    5.62    5.93
  -2   1  -9   70.64    7.01
  -2   1  -9   75.90    9.33
  -2  -1  -9   90.16    9.32
  -2  -1  -9   77.26    6.39
  -2   1 -10   41.92   13.71
  -2   1 -10   26.28    6.18
  -2  -1 -10   18.07    8.65
  -2  -1 -10   39.85   13.27
  -2   1 -11   63.15   18.22
  -2   1 -11   59.33    8.25
  -2  -1 -11   62.51   11.85
  -2  -1 -11   64.94   10.45
  -2  -1 -11   72.46   11.29
  -2   1 -12    1.81    7.27
  -2   1 -12   18.42   10.59
  -2  -1 -12   11.31   16.09
  -2  -1 -12    5.97   14.47
  -2  -1 -12    2.95    6.57
   2   2 -12  156.87   21.65
   2   2 -12  177.45   16.65
   2  -2 -12  167.02   19.76
   2  -2 -12  165.66   15.88
   2  -2 -12  113.09   14.94
   2   2 -11   11.55   11.57
   2   2 -11   11.79   12.89
   2  -2 -11   -6.65   11.90
   2  -2 -11    2.86    6.50
   2  -2 -11   -7.03   11.47
   2   2 -10  196.53   17.93
   2   2 -10  152.48   19.75
   2  -2 -10  154.23   16.66
   2  -2 -10  148.71   18.15
   2  -2 -10  173.32   16.50
   2   2  -9   38.10    6.85
   2   2  -9   46.30    7.74
   2  -2  -9   42.69    6.98
   2  -2  -9   47.45    9.45
   2   2  -8  666.06   29.95
   2   2  -8  573.20   31.18
  -2   2   8  676.83   33.20
  -2  -2   8  628.24   29.36
   2  -2  -8  644.22   35.10
   2  -2  -8  680.38   38.45
   2   2  -7   50.80    7.81
   2   2  -7   23.05    8.61
  -2   2   7   32.65    4.43
  -2  -2   7   32.78    5.31
   2  -2  -7   33.94    7.56
   2  -2  -7   45.87    4.80
   2   2  -6  334.75   16.80
  -2   2   6  295.76   13.92
   2   2  -6  294.52   15.15
   2  -2  -6  313.55   14.08
   2  -2  -6  314.44   14.90
   2   2  -5   81.72    8.09
   2   2  -5   63.61    6.90
  -2   2   5   66.43    6.04
   2  -2  -5   69.76    6.37
  -2   2   4  275.48    7.82
   2   2  -4  289.49   11.59
   2   2  -4  296.16   11.75
   2  -2  -4  276.27    9.56
   2  -2  -4  273.60    8.11
  -2  -2   4  265.20   10.98
  -2   2   3  506.30   15.38
   2   2  -3  464.38   13.01
   2   2  -3  502.53   16.02
  -2  -2   3  461.61   15.44
   2  -2  -3  485.95   12.77
   2  -2  -3  484.61   15.08
  -2   2   2 6115.66  669.14
   2   2  -2 7541.92  812.91
   2   2  -2 7450.54  811.03
   2  -2  -2 7148.58  736.14
   2  -2  -2 6555.35  724.79
  -2  -2   2 6370.58  707.08
  -2   2   1  374.15    6.53
   2  -2  -1  418.70    7.09
   2  -2   1  178.96    4.23
  -2  -2  -1  175.08    4.01
  -2   2  -2 1373.42   49.53
   2   2   2 1306.25   37.88
   2  -2   2 1166.58   44.89
  -2  -2  -2 1331.41   47.18
  -2   2  -3  153.34    5.37
   2   2   3  144.13    3.78
   2  -2   3  133.32    5.38
  -2  -2  -3  150.71    3.93
  -2   2  -4  440.49   15.50
   2   2   4  453.39   12.28
  -2   2  -4  472.24   14.73
  -2  -2  -4  417.36   13.91
  -2  -2  -4  437.06   12.47
   2  -2   4  481.13   19.78
  -2   2  -5   10.43    4.22
   2   2   5    4.10    3.33
  -2  -2  -5    4.58    3.51
  -2   2  -6  205.34   10.06
  -2   2  -6  216.12   10.20
   2  -2   6  194.70   13.76
  -2  -2  -6  177.61    9.18
  -2  -2  -6  212.47    6.79
  -2   2  -7   87.89   11.32
  -2   2  -7   66.48    4.94
  -2  -2  -7   76.09   10.39
   2  -2   7   61.80    6.92
  -2  -2  -7   71.09    6.53
  -2   2  -8  806.08   44.32
  -2   2  -8  922.44   58.73
  -2  -2  -8  792.82   38.32
  -2  -2  -8  781.74   52.80
  -2   2  -9   19.76    8.51
  -2   2  -9    6.25   12.07
  -2  -2  -9   32.24    7.72
  -2  -2  -9   16.26    7.05
  -2   2 -10  262.01   27.48
  -2   2 -10  248.50   14.67
  -2  -2 -10  255.00   17.96
  -2  -2 -10  217.11   23.59
  -2  -2 -10  253.48   17.66
  -2   2 -11   40.71   10.36
  -2   2 -11   24.99    7.35
  -2  -2 -11   23.05    9.82
  -2  -2 -11   17.47   15.00
  -2  -2 -11   28.46   14.27
  -2   2 -12   30.04    8.36
  -2   2 -12   49.82   11.79
  -2  -2 -12   30.98   16.95
  -2  -2 -12   23.43   10.79
   2   3 -12    0.67   13.40
   2   3 -12    1.90   10.25
   2  -3 -12    4.37   12.90
   2  -3 -12   19.80    9.17
   2   3 -11   66.58   10.65
   2   3 -11   89.40   11.81
   2  -3 -11   94.88   10.92
   2  -3 -11   78.65    9.30
   2  -3 -11   86.38   14.93
   2   3 -10    3.08   11.97
   2   3 -10   -4.76    6.72
   2  -3 -10   -8.52    9.89
   2  -3 -10   -0.15   10.48
   2  -3 -10   21.91    8.88
   2   3  -9   30.42    6.58
  -2   3   9   24.80    8.09
   2   3  -9   35.88   11.54
   2  -3  -9   20.20    5.63
  -2  -3   9   21.52    6.66
   2  -3  -9   20.68    6.02
   2  -3  -9   24.03    9.76
   2   3  -8   45.38    7.13
  -2   3   8   59.38    8.00
   2   3  -8   43.50    6.44
  -2  -3   8   45.16    6.53
   2  -3  -8   39.00    9.42
   2  -3  -8   43.82    8.40
   2  -3  -8   38.24    8.43
   2   3  -7   44.72    9.17
  -2   3   7   30.13    6.91
   2   3  -7   37.96    8.00
   2  -3  -7   28.36    7.26
  -2  -3   7   26.93    8.66
   2  -3  -7   47.73    4.67
   2   3  -6   26.09    7.17
  -2   3   6   18.12    5.56
   2   3  -6   28.32    4.24
   2  -3  -6   14.85    5.35
   2  -3  -6   22.73    5.57
   2  -3  -6   12.03    5.69
  -2  -3   6   20.46    4.40
   2   3  -5  440.45   14.90
  -2   3   5  443.73   17.56
   2   3  -5  460.31   16.36
   2  -3  -5  428.19   17.08
  -2  -3   5  476.57   16.08
   2  -3  -5  405.94   13.29
   2  -3  -5  411.29   16.10
  -2   3   4  510.10   14.74
   2   3  -4  497.08   20.49
   2  -3  -4  530.76   14.36
   2  -3  -4  511.43   18.37
  -2  -3   4  536.49   16.87
   2   3  -3  364.31   10.55
   2   3  -3  381.67   13.66
  -2  -3   3  390.20   10.57
   2  -3  -3  386.73   10.36
  -2   3   2   85.18    5.02
   2   3  -2   73.62    4.36
  -2   3   2   91.01    3.78
   2  -3  -2   71.91    3.93
   2   3  -1  858.80   24.82
   2  -3  -1  959.10   26.02
  -2  -3   1  971.65   27.74
  -2   3   0 1860.04   74.10
   2  -3   0 1935.51   81.38
  -2  -3   0 2020.95   88.00
   2   3   1  169.39    4.69
  -2   3  -1  164.14    6.46
  -2  -3  -1  172.10    4.67
   2  -3   1  176.95    7.16
   2   3   2  516.22   18.54
  -2   3  -2  572.13   18.66
   2  -3   2  618.94   24.93
   2   3   3  109.41    3.41
  -2   3  -3  102.71    5.04
  -2  -3  -3  111.07    6.30
   2  -3   3  118.56    7.34
  -2   3  -4  720.69   28.75
   2   3   4  718.12   19.09
   2  -3   4  890.88   39.09
  -2  -3  -4  750.74   26.42
  -2  -3  -4  780.59   23.21
   2   3   5   35.04    3.76
  -2   3  -5   39.75    5.06
  -2  -3  -5   30.64    4.45
  -2  -3  -5   39.94    4.06
  -2  -3  -5   38.73    2.65
  -2   3  -6  253.39   12.03
  -2   3  -6  246.31   11.57
   2   3   6  242.29    7.33
  -2  -3  -6  233.49   14.20
  -2  -3  -6  243.73    9.59
   2  -3   6  255.33   11.55
  -2  -3  -6  261.17   10.65
   2   3   7   -3.70    4.50
  -2   3  -7    6.29    6.08
  -2   3  -7   19.02    9.08
  -2  -3  -7    2.90    4.90
  -2  -3  -7    7.84    4.72
   2  -3   7    6.16    5.49
  -2  -3  -7    4.46    8.12
  -2   3  -8   60.91    5.85
  -2   3  -8   52.69   12.84
   2  -3   8   72.52    7.77
  -2  -3  -8   53.92    7.17
  -2  -3  -8   50.78    7.03
  -2  -3  -8   62.75   11.43
  -2   3  -9    5.05    7.62
  -2   3  -9    2.14    8.48
  -2  -3  -9    6.87   10.70
  -2  -3  -9   15.91   10.19
  -2  -3  -9    4.61    6.69
  -2   3 -10    2.35    6.02
  -2   3 -10    5.32    8.57
  -2  -3 -10    4.05    7.57
  -2  -3 -10    8.92   11.51
  -2  -3 -10   -2.82   12.13
  -2   3 -11   20.95   10.24
  -2   3 -11   14.02   11.60
  -2  -3 -11   32.27   13.58
  -2  -3 -11   18.29   14.82
  -2   3 -12    5.36   12.38
  -2   3 -12   38.04   17.70
  -2  -3 -12   11.40   14.77
  -2  -3 -12    3.83   15.61
   2   4 -12   66.88   19.39
   2   4 -12   53.68   16.94
   2  -4 -12   54.07   16.86
   2  -4 -12   49.63   15.46
   2   4 -11   13.22   15.04
   2   4 -11   16.79   13.23
   2  -4 -11   22.27   12.69
   2  -4 -11   26.01   11.77
   2   4 -10  106.32   15.42
   2   4 -10   91.44   18.15
   2  -4 -10  110.73   15.10
   2  -4 -10  107.92   13.78
   2   4  -9   99.24    9.93
  -2   4   9   87.12    7.05
   2   4  -9   70.45   13.55
   2  -4  -9  100.77   11.83
   2  -4  -9   74.34   12.76
  -2  -4   9  107.39   13.92
   2   4  -8  495.57   31.12
  -2   4   8  510.47   27.00
   2   4  -8  527.98   35.21
   2  -4  -8  480.40   22.89
   2  -4  -8  550.56   30.59
  -2  -4   8  555.89   26.77
   2  -4  -8  532.39   22.53
   2   4  -7   15.43    5.04
  -2   4   7   18.62    6.46
  -2  -4   7   42.13    8.69
   2  -4  -7   16.76    6.55
   2  -4  -7   11.52    6.67
  -2   4   6 1024.33   41.85
   2   4  -6 1037.64   46.13
   2   4  -6  992.82   46.74
  -2  -4   6 1038.77   56.64
   2  -4  -6 1069.01   42.42
   2  -4  -6  989.07   47.97
   2  -4  -6 1077.81   49.83
   2   4  -5   98.89    8.16
   2   4  -5   95.57    8.90
  -2   4   5   88.23    4.64
  -2  -4   5  111.30    8.53
   2  -4  -5   87.36    6.47
   2  -4  -5   89.69    6.42
  -2   4   4  446.01   16.01
   2   4  -4  448.45   14.03
   2   4  -4  396.98   15.33
  -2  -4   4  468.21   19.65
   2  -4  -4  440.95   15.11
  -2   4   3  162.74    6.67
  -2   4   3  151.12    5.62
   2   4  -3  151.71    6.07
  -2  -4   3  162.91    8.57
   2  -4  -3  151.02    5.84
  -2   4   2   43.25    2.22
   2  -4  -2   60.51    3.60
   2   4  -1  536.49   17.17
   2  -4  -1  484.60   13.83
  -2  -4   1  488.95   17.17
   2   4   0 2663.89  159.83
  -2   4   0 3211.47  179.42
   2  -4   0 3218.15  181.90
  -2  -4   0 2966.11  184.10
  -2   4  -1   19.00    3.11
   2   4   1   25.21    4.42
  -2  -4  -1   29.25    4.66
   2  -4   1   14.20    2.92
   2   4   2  966.68   34.80
  -2   4  -2  926.22   32.86
   2  -4   2  895.23   32.12
  -2  -4  -2  944.25   30.40
   2   4   3   23.78    3.22
   2   4   3   24.46    1.68
  -2  -4  -3   15.25    4.89
   2   4   4  837.30   25.06
  -2   4  -4  729.76   29.65
  -2  -4  -4  808.08   33.25
   2  -4   4  770.09   30.01
   2   4   5   19.92    3.43
  -2   4  -5   24.58    7.49
  -2  -4  -5   21.82    6.05
   2  -4   5   15.59    7.24
  -2   4  -6  588.02   26.53
  -2   4  -6  645.18   27.33
   2   4   6  584.22   21.81
  -2  -4  -6  570.85   29.78
   2  -4   6  612.38   25.99
  -2  -4  -6  606.34   30.72
  -2   4  -7    2.05    6.31
   2   4   7    0.56    4.35
  -2   4  -7   -2.09    9.33
  -2  -4  -7    6.76    7.75
   2  -4   7    1.67    5.70
  -2  -4  -7    3.43    8.22
  -2   4  -8  143.14   11.05
  -2   4  -8  114.28    8.08
  -2  -4  -8  117.20    9.46
  -2  -4  -8  112.26   13.40
   2  -4   8   96.97   10.15
  -2   4  -9  157.09   14.46
  -2   4  -9  172.12   20.19
  -2  -4  -9  164.29   12.65
  -2  -4  -9  154.10   16.81
   2  -4   9  153.85   12.82
  -2   4 -10   57.55   17.35
  -2   4 -10   68.30    8.21
  -2  -4 -10   61.18   14.24
  -2  -4 -10   48.59   10.00
  -2   4 -11    2.72   11.23
  -2   4 -11   16.04   15.76
  -2  -4 -11    2.35    8.17
  -2  -4 -11    9.22   13.90
  -2   4 -12   82.79   20.97
  -2   4 -12   55.73   15.44
  -2  -4 -12   72.65   19.41
  -2  -4 -12   48.37   11.50
   2   5 -12   20.48    9.32
   2   5 -12   24.06   17.50
   2  -5 -12    6.65   13.29
   2  -5 -12    8.19   14.36
   2   5 -11   16.83    8.81
   2   5 -11   18.10   15.93
   2  -5 -11   38.85   13.09
   2  -5 -11   26.51   12.07
   2   5 -10   -0.98    8.35
  -2   5  10    3.38    5.24
   2   5 -10    3.96    7.13
   2  -5 -10   15.24   10.46
  -2  -5  10    5.48    7.65
   2  -5 -10    4.16    6.20
   2   5  -9  104.04   17.13
   2   5  -9  107.54    9.59
  -2   5   9   90.12   11.23
   2  -5  -9  115.34    9.29
   2  -5  -9   94.55   12.52
  -2  -5   9  156.87   15.72
  -2   5   8   92.15    9.36
   2   5  -8   91.12   14.18
   2   5  -8  103.87   12.52
  -2  -5   8   71.92   13.01
   2  -5  -8   79.86   10.10
   2  -5  -8   97.39   10.96
   2   5  -7   47.37    9.23
  -2   5   7   41.68    4.68
   2   5  -7   53.00   10.50
   2  -5  -7   44.41    7.47
   2  -5  -7   53.49    7.87
  -2  -5   7   54.49   10.39
   2   5  -6  170.55    8.44
   2   5  -6  199.21    9.78
  -2   5   6  170.81    9.97
   2  -5  -6  171.05    7.05
  -2  -5   6  175.38   12.83
   2  -5  -6  155.38    9.68
  -2   5   5   63.77    6.25
   2   5  -5   67.95    7.73
   2   5  -5   66.10    5.78
  -2  -5   5   59.88    8.31
   2  -5  -5   67.85    6.01
   2   5  -4   34.66    7.30
  -2   5   4   15.56    4.95
   2  -5  -4    9.22    4.53
  -2   5   3  166.97    7.49
   2   5  -3  188.15    9.63
  -2   5   3  157.77    6.43
  -2  -5   3  164.35    6.39
   2  -5  -3  178.49    4.89
  -2   5   2  738.01   22.25
   2   5  -2  724.66   22.84
  -2  -5   2  724.14   23.06
   2  -5  -2  740.03   22.65
  -2   5   1   54.79    4.58
  -2  -5   1   30.11    4.32
   2   5   0 1912.51   92.53
  -2   5   0 2148.56   99.13
  -2  -5   0 1841.01  102.16
   2  -5   0 1946.37   94.57
  -2   5  -1 1939.67   93.53
   2   5   1 1976.56   91.25
  -2  -5  -1 1882.63   90.75
   2  -5   1 1969.27   95.10
   2   5   2  164.74    7.55
  -2   5  -2  182.68    6.38
  -2  -5  -2  166.15    5.48
   2  -5   2  166.71    6.25
   2   5   3   47.59    3.80
  -2   5  -3   56.86    4.64
  -2  -5  -3   62.47    5.93
   2  -5   3   39.81    4.49
  -2   5  -4 1091.14   64.41
   2  -5   4 1206.00   63.94
  -2   5  -5   31.43    8.56
   2   5   5   39.09    3.96
   2  -5   5   25.67    8.10
  -2  -5  -5   36.44    6.69
  -2   5  -6  245.20   13.50
   2   5   6  247.35    9.90
  -2   5  -6  284.25   19.06
   2  -5   6  287.40   13.27
  -2  -5  -6  241.27   10.76
  -2   5  -7  130.58   15.12
  -2   5  -7  119.39   10.80
   2   5   7  137.64    7.73
  -2  -5  -7  115.22   12.63
  -2  -5  -7  122.16   12.10
   2  -5   7  124.87   14.57
  -2   5  -8   70.65    9.73
   2   5   8   55.36    6.89
  -2  -5  -8   70.08    7.78
   2  -5   8   92.12   14.13
  -2  -5  -8   38.92   10.98
  -2   5  -9   31.52    9.45
  -2   5  -9   38.24    6.96
  -2  -5  -9   39.45   12.53
   2  -5   9   48.75   13.58
  -2  -5  -9   43.29   11.47
  -2   5 -10    9.57    9.99
  -2   5 -10   -0.82    8.91
  -2  -5 -10   16.54    7.86
  -2  -5 -10   -6.11   11.62
  -2   5 -11   38.36   15.52
  -2   5 -11   11.05   11.39
  -2  -5 -11    3.42    9.01
  -2  -5 -11   -5.12    8.22
  -2   5 -12   25.76   17.96
  -2   5 -12    4.24   13.06
  -2  -5 -12   -3.98   14.58
  -2  -5 -12    0.69   10.24
   2   6 -12   77.26   17.61
   2   6 -12   58.22   20.78
   2  -6 -12   73.14   16.74
   2  -6 -12   28.28   15.43
   2   6 -11    1.23   13.17
   2   6 -11   18.14   15.89
   2  -6 -11    7.05    8.15
   2  -6 -11   10.41   11.43
  -2  -6  11   19.86    9.07
   2   6 -10   77.99   17.44
  -2   6  10   71.65   10.85
   2   6 -10   87.54   14.96
   2  -6 -10   72.29   13.52
   2  -6 -10   56.34    8.45
  -2  -6  10   87.94   15.71
   2   6  -9   -3.62   10.12
   2   6  -9   -6.29    7.76
  -2   6   9    6.45    7.37
   2  -6  -9    0.90    9.23
   2  -6  -9   -3.98    5.57
  -2  -6   9   18.63   10.87
   2   6  -8  100.29    9.96
   2   6  -8   81.77    8.58
  -2   6   8  105.72    9.72
  -2  -6   8   85.89   13.99
   2  -6  -8   83.87    7.25
   2  -6  -8   87.58   11.11
   2   6  -7   16.20    5.41
   2   6  -7   13.82    6.33
  -2   6   7   11.97    4.24
   2  -6  -7    9.83    6.70
  -2  -6   7   13.58    5.85
   2  -6  -7    6.66    7.15
   2   6  -6  496.73   27.10
   2   6  -6  417.85   22.96
  -2   6   6  440.67   15.64
  -2  -6   6  417.05   18.84
   2  -6  -6  394.20   19.03
   2   6  -5    2.18    4.05
  -2   6   5   11.81    4.96
   2   6  -5    1.38    4.56
   2  -6  -5   -0.79    4.84
  -2  -6   5    8.48    6.90
   2   6  -4  740.84   37.99
  -2   6   4  769.31   28.96
  -2   6   4  756.11   30.14
   2  -6  -4  816.65   26.03
  -2  -6   4  713.28   36.05
  -2   6   3  109.36    3.89
   2  -6  -3   89.98    4.15
  -2   6   2 1667.24   65.93
   2   6  -2 1481.88   67.18
   2  -6  -2 1488.20   67.62
  -2  -6   2 1642.45   72.04
  -2   6   1   59.71    3.24
   2   6  -1   72.10    6.12
  -2  -6   1   65.22    4.13
   2  -6  -1   72.19    4.91
  -2   6   0 1239.45   50.98
   2   6   0 1282.95   47.88
  -2  -6   0 1200.14   52.87
   2  -6   0 1244.01   52.47
  -2   6  -1  193.72    9.09
   2   6   1  204.44    8.49
   2  -6   1  178.69    9.35
  -2  -6  -1  204.09    9.19
   2   6   2 1136.14   42.51
  -2   6  -2 1070.58   43.92
  -2  -6  -2 1130.39   49.07
   2  -6   2 1154.37   46.35
   2   6   3   11.18    5.32
  -2  -6  -3   11.54    5.66
  -2   6  -4 1697.02   93.66
   2   6   4 1771.78   87.78
   2   6   4 1726.80   79.52
   2  -6   4 1682.11   91.68
  -2  -6  -4 1796.90  101.27
   2   6   5   49.98    4.36
  -2   6  -5   45.49    5.83
  -2  -6  -5   51.71    4.77
   2  -6   5   44.76    5.92
  -2   6  -6  443.23   28.34
   2   6   6  451.55   16.49
   2  -6   6  442.16   28.50
  -2  -6  -6  409.34   17.65
  -2   6  -7  279.62   17.52
  -2   6  -7  311.42   18.34
   2   6   7  313.33   13.43
   2  -6   7  330.60   17.57
  -2  -6  -7  303.30   15.15
  -2   6  -8   10.52    8.24
  -2   6  -8   -8.40   11.60
   2   6   8    7.49    5.46
  -2  -6  -8   -3.75    9.73
   2  -6   8   16.99    7.20
  -2  -6  -8    1.67    9.06
   2   6   9   18.18    4.05
  -2   6  -9   21.92   10.04
  -2   6  -9   16.59   13.57
  -2  -6  -9   24.40   10.65
  -2  -6  -9   21.55    7.25
   2  -6   9    7.92   13.24
  -2   6 -10  122.54   10.45
  -2   6 -10  113.56   13.94
   2  -6  10  136.61   19.97
  -2  -6 -10  103.31   11.35
  -2  -6 -10  134.27   18.37
  -2   6 -11   33.46   11.75
  -2   6 -11   10.06   13.11
  -2  -6 -11   35.75   15.09
  -2  -6 -11   24.33   14.34
  -2   6 -12   49.40   22.01
  -2   6 -12   52.43   16.35
  -2  -6 -12   52.81   12.23
  -2  -6 -12   46.30   17.67
   2   7 -12   18.10   17.29
   2   7 -12    8.69   15.31
   2  -7 -12    3.09    8.77
   2  -7 -12   15.29   14.09
  -2   7  11   26.33    6.60
   2   7 -11   27.00   14.74
   2   7 -11   18.43   11.09
   2  -7 -11    6.05   13.58
  -2  -7  11   28.60   15.65
   2  -7 -11   31.33   12.68
   2   7 -10   16.21   14.72
   2   7 -10   12.36   12.03
   2  -7 -10   21.62   11.28
  -2  -7  10   14.70   13.36
   2  -7 -10   11.63   10.17
   2   7  -9   89.37    9.87
  -2   7   9   81.30    7.03
   2   7  -9   66.88   17.04
  -2  -7   9   87.73   10.16
   2  -7  -9   71.39   11.91
   2  -7  -9   81.44   12.50
   2   7  -8    1.51   11.22
   2   7  -8    8.29    6.22
  -2   7   8    2.29    6.67
   2  -7  -8    4.98    8.00
  -2  -7   8   -6.32   10.53
   2  -7  -8   -1.57    7.95
   2   7  -7   78.22   13.02
   2   7  -7   53.56   11.12
  -2   7   7   63.11    5.50
   2  -7  -7   68.59    5.96
  -2  -7   7   85.73   12.15
   2  -7  -7   63.32    8.99
  -2   7   6    9.45    3.76
   2   7  -6   15.70    8.98
   2   7  -6   11.45    4.88
  -2  -7   6    2.30    8.50
   2  -7  -6   12.04    5.96
   2   7  -5  155.49   12.60
  -2   7   5  150.33    9.26
  -2  -7   5  119.82    7.94
   2  -7  -5  143.64    6.24
   2   7  -4   26.45    8.19
  -2   7   4   41.74    5.37
  -2   7   4   36.99    3.83
  -2  -7   4   33.20    5.20
   2  -7  -4   39.63    5.38
  -2   7   3   71.50    5.56
  -2  -7   3   60.95    8.94
   2  -7  -3   73.33    4.05
   2   7  -2  279.18    9.81
  -2   7   2  252.56    9.68
   2  -7  -2  264.44    7.52
  -2  -7   2  234.11    9.26
  -2   7   1  104.17    6.45
   2   7  -1  105.65    7.46
  -2  -7   1   86.22    5.34
  -2   7   0  836.17   28.56
   2   7   0  875.50   36.15
   2  -7   0  839.33   34.05
  -2  -7   0  856.09   29.60
  -2   7  -1  711.39   31.71
   2   7   1  854.98   32.84
   2  -7   1  799.17   33.35
  -2  -7  -1  791.23   32.63
   2   7   2 1665.06   84.97
  -2   7  -2 1542.24   76.21
   2  -7   2 1759.76   92.70
  -2  -7  -2 1702.61   78.93
   2   7   3  651.73   28.07
  -2  -7  -3  637.29   28.67
   2   7   4   50.70    4.59
   2   7   4   50.06    4.45
  -2   7  -4   57.20    5.99
  -2  -7  -4   54.49    7.04
   2  -7   4   48.93    5.57
   2   7   5  139.88    7.07
  -2   7  -5  152.75    9.22
   2  -7   5  149.38   12.79
  -2  -7  -5  137.86    7.56
  -2   7  -6   59.54    7.96
   2   7   6   62.82    5.64
  -2  -7  -6   64.19    8.94
   2  -7   6   61.37    7.55
  -2   7  -7  240.52   16.38
  -2   7  -7  258.90   15.53
   2   7   7  222.47   11.18
  -2  -7  -7  239.72   17.36
   2  -7   7  279.20   22.43
  -2   7  -8   48.44    9.93
  -2   7  -8   41.28   10.85
   2   7   8   64.38    6.95
   2  -7   8   67.37    9.16
  -2  -7  -8   62.46    7.60
  -2   7  -9    7.34    6.17
   2   7   9   -8.37    6.11
  -2   7  -9   -6.99    8.83
   2  -7   9   -4.90    8.39
  -2  -7  -9  -12.72   11.14
  -2  -7  -9    2.32    6.59
  -2   7 -10  -14.19   15.37
  -2   7 -10   17.13   10.95
   2  -7  10    2.74    9.07
  -2  -7 -10   10.78   12.36
  -2  -7 -10   -2.89    7.54
  -2   7 -11    9.01    8.05
  -2   7 -11   22.79   11.37
  -2  -7 -11    0.64   13.55
  -2  -7 -11   14.85   14.49
   2  -7  11    8.65   10.38
  -2   7 -12    9.70   11.82
  -2   7 -12    2.83   13.78
  -2  -7 -12  -15.78    9.97
  -2  -7 -12    6.74    9.22
   2   8 -12   96.27   22.70
   2   8 -12  136.73   25.62
   2  -8 -12   91.79   13.59
   2  -8 -12   98.29   12.85
  -2  -8  12  134.52   23.15
  -2   8  11   17.69    9.80
   2   8 -11   -5.62   11.02
   2   8 -11   24.47   13.92
  -2  -8  11   48.59   15.68
   2  -8 -11   12.83   13.14
   2  -8 -11   16.56   12.41
  -2   8  10   81.84   11.85
   2   8 -10   79.62   11.26
   2   8 -10  121.37   19.78
   2  -8 -10   80.13   14.73
   2  -8 -10   89.56    9.85
  -2  -8  10   81.31   11.87
   2   8  -9  -12.60   12.84
  -2   8   9    7.32    8.06
   2   8  -9   -1.57    7.08
   2  -8  -9    5.85    6.03
  -2  -8   9    6.47   11.99
   2  -8  -9    0.09    9.31
   2   8  -8  142.26   17.38
   2   8  -8   97.62   14.37
  -2   8   8  101.82    7.53
   2  -8  -8  104.50    8.21
  -2  -8   8  120.32   10.67
   2  -8  -8  109.68   12.23
  -2   8   7   15.47    4.67
   2   8  -7   16.30    7.24
   2   8  -7   29.56    9.53
  -2  -8   7   15.76   10.54
   2  -8  -7   25.53    5.04
  -2   8   6  183.90    8.06
   2   8  -6  199.73   11.98
  -2  -8   6  200.77   16.70
   2  -8  -6  168.88   12.07
   2   8  -5   13.28    8.17
  -2   8   5   -1.22    3.40
   2  -8  -5   -9.11    5.46
  -2  -8   5    5.22    5.08
   2   8  -4  593.84   23.76
  -2   8   4  611.59   23.47
  -2  -8   4  570.92   23.00
   2  -8  -4  533.96   18.54
   2   8  -3    9.75    4.81
  -2   8   3   18.32    5.10
   2  -8  -3   14.10    5.39
  -2   8   2 1420.82   63.82
   2   8  -2 1438.20   74.54
   2  -8  -2 1266.50   62.33
  -2  -8   2 1251.78   66.33
  -2   8   1  624.49   20.07
   2   8  -1  636.54   22.46
   2  -8  -1  649.67   25.23
  -2  -8   1  633.72   28.25
   2   8   0  534.75   17.70
  -2   8   0  528.61   16.91
   2  -8   0  512.20   21.48
  -2  -8   0  513.60   17.73
  -2   8  -1   -2.21    5.72
   2   8   1  -10.16    3.48
   2  -8   1  -14.59    5.93
  -2  -8  -1    2.09    3.51
  -2   8  -2 1051.60   45.10
   2   8   2 1056.19   41.72
  -2  -8  -2 1036.86   42.04
   2  -8   2 1047.32   55.01
  -2   8  -3  413.00   17.45
   2   8   3  400.92   14.96
  -2  -8  -3  431.76   15.31
   2  -8   3  423.64   23.89
   2   8   4  499.25   17.38
  -2   8  -4  435.31   19.72
  -2  -8  -4  476.62   17.28
   2  -8   4  450.50   19.41
  -2   8  -5   10.68    9.24
   2   8   5    8.07    4.20
   2  -8   5   14.22    5.63
  -2  -8  -5   -1.96    6.99
   2   8   6  532.31   21.65
  -2   8  -6  534.96   29.04
  -2  -8  -6  501.73   30.51
   2  -8   6  593.50   27.73
   2   8   7    0.44    5.04
  -2   8  -7    0.56   11.52
   2  -8   7   -0.90   10.66
  -2  -8  -7   -0.38    8.59
  -2   8  -8  394.38   20.09
   2   8   8  381.72   18.54
  -2   8  -8  388.32   34.71
  -2  -8  -8  383.49   28.00
   2  -8   8  348.36   32.85
  -2  -8  -8  373.06   20.67
   2   8   9   50.11    7.69
  -2   8  -9   64.24   12.38
  -2   8  -9   46.84   16.98
   2  -8   9   46.13   10.70
  -2  -8  -9   69.63   13.55
  -2  -8  -9   49.77   13.29
  -2   8 -10  158.05   18.67
  -2   8 -10  162.25   25.81
   2   8  10  120.99   11.67
  -2  -8 -10  171.11   14.04
  -2  -8 -10  142.73   19.98
   2  -8  10  162.22   15.92
  -2   8 -11   -3.02   18.50
  -2   8 -11   11.72    8.27
  -2  -8 -11    4.31    9.21
   2  -8  11   14.29   10.52
  -2  -8 -11   29.80   15.12
  -2   8 -12   75.11   15.91
  -2   8 -12   70.04   17.41
  -2  -8 -12   41.48   12.86
  -2  -8 -12   45.05   18.45
  -2   9  12    9.94   10.26
   2   9 -12   -2.06   15.62
   2   9 -12  -13.09   18.54
  -2  -9  12   21.60   16.83
   2  -9 -12   -3.48   13.28
   2  -9 -12   -8.36    9.31
  -2   9  11   21.27   10.27
   2   9 -11   -6.31   17.91
   2   9 -11   36.60   14.74
   2  -9 -11   16.63   13.70
   2  -9 -11   21.39   12.72
  -2  -9  11    9.77   16.58
   2   9 -10    3.69    8.60
   2   9 -10    4.67   10.10
  -2   9  10   -0.99    8.85
  -2  -9  10   16.26    9.32
   2  -9 -10   -2.73   11.23
   2  -9 -10    7.09   10.80
  -2   9   9   34.32    6.06
   2   9  -9   39.84    8.49
   2   9  -9   36.66   10.55
   2  -9  -9   47.89   11.06
  -2  -9   9   29.15   15.07
   2  -9  -9   49.74   11.08
   2   9  -8  116.58   15.62
  -2   9   8  103.60   11.21
   2   9  -8  107.60   12.12
   2  -9  -8  108.33    8.23
  -2  -9   8  116.34   11.05
   2  -9  -8   95.53   12.46
  -2   9   7   11.36    6.97
   2   9  -7   -4.85   11.38
   2   9  -7   14.44    6.10
   2  -9  -7    7.56    7.56
  -2  -9   7   -9.21   10.49
   2   9  -6  291.71   21.72
  -2   9   6  275.88   11.27
   2  -9  -6  244.38   11.15
  -2  -9   6  254.88   20.08
  -2   9   5  318.18   16.00
   2   9  -5  352.99   23.17
  -2   9   5  315.92   15.87
  -2  -9   5  323.97   15.79
   2  -9  -5  316.97   16.51
  -2   9   4   27.10    5.62
   2   9  -4   31.83    8.40
   2  -9  -4   18.99    6.00
  -2  -9   4   17.70    5.10
   2   9  -3  471.14   25.85
  -2   9   3  511.06   20.19
   2  -9  -3  480.85   20.42
  -2  -9   3  517.71   20.29
  -2   9   2  484.11   20.09
   2   9  -2  435.88   24.28
   2  -9  -2  457.61   15.63
  -2  -9   2  502.70   25.58
  -2   9   1  100.56    5.39
   2   9  -1  108.08    6.80
   2  -9  -1   85.02    8.48
  -2  -9   1   80.21    6.84
   2   9   0  241.62    9.95
  -2   9   0  253.43    9.04
   2  -9   0  202.62   13.28
  -2  -9   0  239.71   14.53
   2   9   1  709.87   33.09
  -2   9  -1  765.19   28.87
   2  -9   1  656.61   27.83
  -2  -9  -1  673.26   33.93
  -2   9  -2  982.06   42.67
   2   9   2  902.66   36.59
   2  -9   2  942.16   50.51
  -2  -9  -2  949.85   38.71
  -2   9  -3    1.55    5.07
   2   9   3    6.92    5.91
  -2  -9  -3    6.90    6.28
   2  -9   3   19.54    7.57
  -2   9  -4    5.69    5.39
   2   9   4   16.81    6.33
  -2  -9  -4    4.03    4.21
   2  -9   4   -2.68    5.14
   2   9   5   -5.00    4.69
  -2   9  -5    4.97    9.78
   2   9   5    1.58    4.36
   2  -9   5    5.83    5.66
  -2  -9  -5    1.48    4.59
  -2   9  -6   38.61   12.32
   2  -9   6   27.51   11.44
  -2   9  -7   95.84   10.60
   2   9   7   74.76    7.55
  -2  -9  -7   75.30    8.12
   2  -9   7   83.79    9.96
  -2   9  -8  100.03   19.85
  -2   9  -8   91.52    9.46
   2   9   8  108.93    8.68
   2  -9   8  113.80   18.55
  -2  -9  -8  119.42    9.94
  -2   9  -9  -21.67   14.80
  -2   9  -9    4.51   10.61
   2   9   9    8.92    6.47
  -2  -9  -9    7.81    7.12
   2  -9   9   -4.76    8.83
  -2  -9  -9  -10.79   10.89
  -2   9 -10  -17.82   11.84
  -2   9 -10    0.88   10.56
   2   9  10    2.23    7.01
  -2  -9 -10   12.02    8.32
  -2  -9 -10   19.89   12.53
   2  -9  10   20.90   10.01
  -2   9 -11   -9.98   13.45
  -2   9 -11   31.75   18.19
  -2  -9 -11    6.90   13.65
  -2  -9 -11    5.85   14.16
   2  -9  11  -12.95   10.84
   2  -9  12    5.66   11.71
   2  10 -11   15.73   15.00
  -2  10  11    4.42    9.63
   2  10 -11   13.57   18.00
   2 -10 -11  -16.17   12.19
   2 -10 -11   -1.16   13.06
   2  10 -10  305.37   22.64
   2  10 -10  348.53   25.90
  -2  10  10  270.30   16.44
  -2 -10  10  324.04   24.40
   2 -10 -10  322.59   28.08
   2 -10 -10  257.42   26.73
  -2  10   9   28.33    9.47
   2  10  -9   14.81   10.46
   2  10  -9   27.18    8.76
   2 -10  -9   30.12    7.17
   2 -10  -9   26.70   10.88
  -2 -10   9   47.50   14.95
  -2  10   8   82.52   10.85
   2  10  -8   89.66   17.75
   2  10  -8   98.13   15.38
  -2 -10   8   72.53   11.08
   2 -10  -8   81.43   11.58
   2  10  -7   17.23   11.21
   2  10  -7   41.28    8.43
  -2  10   7   37.40    8.41
  -2 -10   7   16.07   12.54
   2 -10  -7   29.85    9.02
  -2  10   6  639.69   33.20
   2  10  -6  718.37   37.53
  -2 -10   6  648.30   45.87
   2 -10  -6  652.71   36.40
   2  10  -5   46.45    7.26
  -2  10   5   48.19    4.96
  -2  10   5   55.10    7.53
   2 -10  -5   44.71    7.83
  -2 -10   5   31.94    7.33
   2  10  -4  439.34   19.48
  -2  10   4  429.00   19.44
  -2 -10   4  382.52   25.04
   2 -10  -4  423.27   20.32
   2  10  -3  197.49   14.70
  -2  10   3  189.32   10.32
  -2 -10   3  185.33   15.15
   2 -10  -3  188.84   10.93
  -2  10   2 1096.10   50.87
   2  10  -2 1050.99   57.12
   2 -10  -2 1048.71   50.52
  -2 -10   2 1026.20   57.49
   2  10  -1  504.50   25.45
  -2  10   1  473.51   21.90
   2 -10  -1  450.39   17.24
  -2 -10   1  439.20   18.76
  -2  10   0 1355.71   63.41
   2  10   0 1320.72   63.87
   2 -10   0 1351.22   75.42
  -2 -10   0 1374.17   79.69
   2  10   1 1594.15   81.50
  -2  10  -1 1699.53   86.46
   2 -10   1 1644.62   85.48
  -2 -10  -1 1539.54   80.84
   2  10   2 2965.10  224.09
  -2  10  -2 2935.20  232.63
   2 -10   2 3097.35  222.11
  -2 -10  -2 2846.21  204.00
   2  10   3   53.89    7.94
  -2  10  -3   50.36    9.41
   2 -10   3   45.32    9.28
  -2 -10  -3   36.26    8.01
  -2  10  -4  465.86   28.21
   2  10   4  380.05   20.93
   2 -10   4  406.94   18.79
  -2 -10  -4  391.90   22.19
   2  10   5    0.72    7.41
  -2  10  -5  -10.36    6.68
   2  10   5   10.28    5.06
   2 -10   5    7.07    6.39
  -2  10  -6  108.26   10.42
   2  10   6   93.91    7.95
   2 -10   6   94.82   15.36
  -2  10  -7   70.71   15.55
   2  10   7   64.42    7.37
  -2 -10  -7   55.39    7.81
   2 -10   7   70.16   14.79
   2  10   8  435.77   22.74
  -2  10  -8  480.82   25.04
  -2  10  -8  461.59   30.65
  -2 -10  -8  426.57   25.10
   2 -10   8  458.91   41.40
   2  10   9   24.22    7.58
  -2  10  -9   20.59   12.83
  -2  10  -9   31.18   10.96
  -2 -10  -9   22.42   12.49
   2 -10   9   34.68   10.09
  -2 -10  -9   37.64   12.47
  -2  10 -10   29.96   18.95
  -2  10 -10   18.34   13.32
   2  10  10   36.74    7.93
   2 -10  10   17.08   11.41
  -2 -10 -10   28.58   14.24
  -2 -10 -10   39.71   14.32
   2  10  11   10.69    7.82
  -2  10 -11    8.26   14.78
  -2  10 -11   31.48   19.55
   2 -10  11   13.12   12.13
  -2 -10 -11   27.77   14.74
  -2 -10 -11   19.74   15.34
   2  11 -11   44.18   16.94
   2  11 -11   24.00   20.14
  -2  11  11    9.98   10.91
  -2 -11  11   35.32   18.30
   2 -11 -11   17.00   14.29
   2 -11 -11   15.32    8.88
   2  11 -10   16.81   16.04
   2  11 -10  -12.78   14.07
  -2  11  10    4.76    9.61
   2 -11 -10   -4.17    7.58
  -2 -11  10    9.57   15.59
   2 -11 -10   -5.80   11.26
   2  11  -9   48.48   10.49
   2  11  -9   96.41   18.84
  -2  11   9   61.17   11.00
   2 -11  -9   70.56   13.02
   2 -11  -9   59.56   12.46
  -2 -11   9   51.50   11.44
   2  11  -8   15.46   15.03
   2  11  -8   17.94    8.47
  -2  11   8   33.06    9.19
  -2 -11   8   27.59   14.06
   2 -11  -8   16.02   10.03
  -2  11   7  127.90   12.24
   2  11  -7  112.02   12.88
   2 -11  -7  137.86   13.31
  -2 -11   7  130.21   18.01
  -2  11   6   36.35    5.30
   2  11  -6   26.01    8.31
   2 -11  -6   32.93    8.63
  -2 -11   6   30.55   12.37
   2  11  -5   10.27   10.36
  -2  11   5   11.06    6.83
   2 -11  -5   12.95    7.13
  -2 -11   5   -0.29    9.84
  -2  11   4   98.29    6.00
   2  11  -4   81.19   12.96
  -2 -11   4   94.64    8.18
   2 -11  -4  119.68    9.72
   2  11  -3    5.42    8.55
  -2  11   3   -1.87    5.98
   2 -11  -3   -3.46    4.08
  -2 -11   3  -14.61    8.66
   2  11  -2  418.39   25.70
  -2  11   2  473.36   16.46
  -2 -11   2  442.01   26.14
   2 -11  -2  419.86   21.39
   2  11  -1  138.67   11.54
  -2  11   1  133.16    9.79
  -2 -11   1  111.32   12.21
   2 -11  -1  118.04    6.86
   2  11   0  164.38   12.19
  -2  11   0  155.21   11.27
  -2 -11   0  143.56   12.45
   2 -11   0  152.94    8.02
   2  11   1   10.91    4.73
  -2  11  -1   26.80    7.62
  -2 -11  -1   22.02    4.93
   2 -11   1   14.39    5.07
  -2  11  -2   14.02    5.32
   2  11   2   14.66    4.56
   2 -11   2    9.75    8.68
  -2 -11  -2   21.38    7.25
  -2  11  -3   75.19    7.40
   2  11   3   69.58    9.44
   2 -11   3   85.56    7.40
  -2 -11  -3   71.09    6.54
   2  11   4   30.24    7.82
  -2  11  -4   23.51    6.77
   2 -11   4   20.65    6.76
  -2 -11  -4   15.97    8.27
   2  11   5   -2.10    8.07
  -2  11  -5  -28.01   11.68
   2 -11   5    2.02    6.70
  -2 -11  -5    2.01    5.28
  -2  11  -6  107.60   16.97
   2  11   6  105.07    8.35
  -2 -11  -6   90.64    8.67
   2 -11   6  100.31   10.73
   2  11   7   26.79    6.78
  -2  11  -7    4.84    9.44
   2 -11   7   30.26   13.69
  -2 -11  -7   22.35    6.84
  -2  11  -8   50.65   15.86
   2  11   8   28.92    7.36
   2 -11   8   22.37    9.92
  -2 -11  -8   25.52    7.51
   2  11   9   27.82    5.12
  -2  11  -9   35.84   18.12
  -2  11  -9   51.15    9.03
   2 -11   9   25.78   11.22
  -2 -11  -9   32.52   13.52
  -2  11 -10    9.28   12.86
   2  11  10    5.47    7.42
  -2  11 -10   -7.15   17.52
  -2 -11 -10  -12.38    8.45
   2 -11  10   18.75   16.29
  -2 -11 -10   -0.65   13.11
  -2  11 -11   19.76   20.98
  -2  11 -11   28.86   10.10
   2 -11  11   40.87   20.11
  -2 -11 -11    1.76   16.17
  -2 -11 -11   19.74    9.92
   2  12 -11   -1.00   16.46
   2  12 -11   18.96   19.19
  -2  12  11   16.15   10.21
  -2 -12  11   -6.02   11.39
   2 -12 -11   -3.53    8.73
   2 -12 -11   -0.14    8.49
  -2  12  10  102.62   14.10
   2  12 -10  101.96   25.50
   2  12 -10  123.27   21.49
   2 -12 -10  106.53   11.38
   2 -12 -10   94.69   11.85
  -2 -12  10  124.18   23.95
   2  12  -9  -11.08   13.71
  -2  12   9    2.94    5.91
   2  12  -9    4.37   16.26
  -2 -12   9   17.80    9.69
   2 -12  -9    9.04   10.95
  -2  12   8   24.59    6.48
   2  12  -8   50.33   16.17
   2  12  -8   30.93    9.10
   2 -12  -8   37.50   10.92
  -2 -12   8   58.99   15.35
   2  12  -7   24.30   13.82
  -2  12   7   13.74    5.68
   2 -12  -7   19.45    9.36
  -2 -12   7   -4.59    8.46
  -2  12   6  242.74   11.64
   2  12  -6  231.63   24.32
  -2  12   6  234.49   11.67
   2 -12  -6  223.72   17.02
  -2 -12   6  219.01   15.87
  -2  12   5   81.72    9.63
   2  12  -5   99.95   14.16
   2 -12  -5   51.61   10.04
  -2 -12   5   67.50    9.28
  -2  12   4  217.96   13.68
   2  12  -4  239.89   20.43
  -2 -12   4  276.10   19.86
   2 -12  -4  207.14   10.26
   2  12  -3   10.04    6.10
  -2  12   3    5.41    4.40
   2 -12  -3   10.68    7.31
  -2 -12   3    1.14    9.42
  -2  12   2 1370.36   67.48
   2  12  -2 1467.08   90.59
   2 -12  -2 1327.85   78.86
  -2 -12   2 1415.84   90.03
  -2  12   1   79.10    6.30
   2  12  -1   83.14    6.79
  -2 -12   1   82.01    7.09
   2 -12  -1   81.36    9.17
   2  12   0  123.64    8.12
  -2  12   0  105.66   10.79
  -2 -12   0  125.63    8.06
   2 -12   0  126.65    7.82
  -2  12  -1   -1.24    8.01
   2  12   1   15.43    4.86
  -2 -12  -1    2.16    7.73
   2 -12   1   10.81    5.15
  -2  12  -2  749.02   33.83
   2  12   2  724.27   38.51
   2 -12   2  699.35   43.64
  -2 -12  -2  716.40   30.82
  -2  12  -3    0.03    9.30
   2  12   3    2.96    4.93
  -2 -12  -3    3.12    7.97
   2 -12   3   -8.79    9.49
   2  12   4  129.62   12.51
  -2  12  -4  142.13   16.72
   2 -12   4  147.30   16.31
  -2 -12  -4  125.89    9.31
   2  12   5  110.57   12.74
  -2  12  -5  132.22   11.23
   2 -12   5  115.42   17.21
  -2 -12  -5  102.10    8.83
   2  12   6  181.13   16.17
   2  12   6  186.53    8.35
  -2  12  -6  162.63   15.15
  -2 -12  -6  164.68   11.80
   2 -12   6  160.41   14.07
  -2  12  -7   -7.88    9.01
   2  12   7   -3.52    6.39
  -2 -12  -7    9.33   10.46
   2 -12   7   31.47   13.51
   2  12   8  204.63   10.31
  -2  12  -8  252.72   29.99
  -2 -12  -8  232.47   23.07
   2 -12   8  218.84   18.63
   2  12   9   21.78    7.36
  -2  12  -9    6.10    8.48
  -2  12  -9   27.43   17.40
   2 -12   9  -18.19   16.76
  -2 -12  -9   11.25    8.29
  -2  12 -10   82.91   16.46
  -2  12 -10   63.58   22.79
   2  12  10   39.32    9.51
  -2 -12 -10   40.46   16.61
   2 -12  10   50.47   21.25
  -2 -12 -10   63.04   16.36
  -2  12 -11   -1.90    9.79
  -2  12 -11    7.46   12.78
   2 -12  11   12.15   19.33
  -2 -12 -11    1.44   15.41
  -2 -12 -11    8.06   14.72
   2  13 -11   14.58   19.83
   2  13 -11   -4.08   11.05
  -2  13  11   -2.08   10.86
   2 -13 -11   -1.99   13.69
  -2 -13  11   10.62   18.80
   2 -13 -11    8.41   13.94
   2  13 -10  -34.45   18.45
   2  13 -10   11.29    9.74
  -2  13  10   -8.88    9.93
   2 -13 -10    3.64    8.01
   2 -13 -10   -0.59   12.39
  -2 -13  10   26.29   11.09
   2  13  -9   23.14   14.97
   2  13  -9   19.68   17.42
  -2  13   9   12.73   10.04
   2 -13  -9    6.01   11.85
  -2 -13   9   -3.60   16.55
   2  13  -8   -5.23    9.69
  -2  13   8    4.99    6.05
   2  13  -8   15.50   13.02
  -2 -13   8   -6.58    9.13
   2 -13  -8   -7.10   10.36
   2  13  -7   27.85   14.49
  -2  13   7    5.95    6.15
  -2 -13   7   14.69   13.73
   2 -13  -7    9.54    9.91
  -2  13   6    2.08    5.48
   2  13  -6   10.86   12.21
  -2  13   6   -0.27    5.21
   2 -13  -6   -4.36    5.84
  -2 -13   6   -9.29   12.50
  -2  13   5    9.81    8.09
   2  13  -5   17.48    7.89
  -2 -13   5   -7.49   12.00
   2 -13  -5    6.02    8.71
  -2  13   4   12.85    7.45
   2  13  -4   -0.90   11.36
   2 -13  -4    4.46    7.80
   2  13  -3   36.17    7.75
  -2  13   3   42.08    8.53
   2 -13  -3   26.26    9.11
  -2 -13   3   51.63    7.81
  -2  13   2   13.76    5.00
   2  13  -2  -11.61    9.66
  -2 -13   2   -1.65   10.07
   2 -13  -2   12.96    8.02
   2  13  -1  260.06   20.60
  -2  13   1  291.58   18.10
   2 -13  -1  276.08   12.87
  -2 -13   1  242.69   20.76
   2  13   0  322.17   15.14
  -2  13   0  310.34   14.05
  -2 -13   0  288.99   14.94
  -2  13  -1   23.43    8.95
   2  13   1   12.34    5.61
   2 -13   1    4.99    6.07
  -2 -13  -1   -7.23    9.21
  -2  13  -2   57.37   11.99
   2  13   2   71.53   10.69
   2 -13   2   84.62    8.17
  -2 -13  -2   64.66    7.26
   2  13   3  271.04   17.68
  -2  13  -3  255.18   15.51
   2 -13   3  242.45   20.73
  -2 -13  -3  229.45   13.12
  -2  13  -4  -18.81    7.40
   2  13   4    2.29    8.59
   2 -13   4   -5.36    7.42
  -2 -13  -4  -11.85    9.45
   2  13   5   20.99    9.97
  -2  13  -5   47.54   13.73
  -2 -13  -5   28.57   10.69
   2 -13   5   27.79    8.45
   2  13   6   94.31    9.81
   2  13   6  102.71   13.40
  -2  13  -6  106.96   12.64
  -2 -13  -6   86.72   14.47
   2 -13   6   98.33   17.98
  -2  13  -7    2.00   15.58
   2  13   7   20.69    7.69
  -2 -13  -7   17.24   11.39
   2 -13   7   -9.18    9.50
   2  13   8  140.30   12.50
  -2  13  -8  156.67   17.51
   2 -13   8  144.21   24.37
  -2 -13  -8  122.18   19.24
   2  13   9   -6.19    7.79
  -2  13  -9   -1.70   13.06
  -2  13  -9    7.38   11.83
   2 -13   9    6.34   16.67
  -2 -13  -9    1.14    8.35
  -2  13 -10    7.15    9.71
   2  13  10    0.70    8.31
  -2  13 -10   -3.98   19.96
   2 -13  10   -5.62   11.83
  -2 -13 -10   25.96   13.77
  -2 -13 -10   13.42   14.53
  -2  13 -11  -35.81   16.04
  -2  13 -11   -5.54   14.00
  -2 -13 -11   22.22   15.87
  -2 -13 -11    7.76   15.76
   2 -13  11   19.58   12.34
   2  14 -10  188.48   30.14
  -2  14  10  126.97   17.45
   2  14 -10  161.82   26.42
   2 -14 -10  137.56   20.88
  -2 -14  10  169.68   27.98
   2 -14 -10  136.37   13.58
   2  14  -9   -7.36   10.04
  -2  14   9    7.66   10.37
   2  14  -9   -9.75   17.40
  -2 -14   9   -9.50   10.43
  -2  14   8  237.88   14.67
   2  14  -8  260.03   19.45
   2  14  -8  243.58   21.44
  -2 -14   8  244.73   31.08
   2 -14  -8  229.50   16.69
   2  14  -7   88.86   19.56
  -2  14   7   73.47    7.73
  -2 -14   7   80.96   11.88
   2 -14  -7   65.06   13.99
  -2  14   6  151.96   10.52
  -2  14   6  169.06   10.74
   2  14  -6  141.44   23.13
  -2 -14   6  154.84   14.87
   2 -14  -6  168.35   16.43
  -2  14   5    9.36    8.46
   2  14  -5  -10.97    8.34
   2 -14  -5   -6.20    8.73
  -2 -14   5   14.55    7.86
  -2  14   4  140.33    8.83
   2  14  -4  122.15   18.22
   2 -14  -4  117.99    9.21
  -2 -14   4  134.16   18.40
  -2  14   3  273.75   18.24
   2  14  -3  256.91   16.49
   2 -14  -3  237.62   19.06
  -2 -14   3  292.96   17.16
   2  14  -2  728.06   51.35
  -2  14   2  822.68   35.54
   2 -14  -2  766.16   45.64
  -2 -14   2  712.90   39.42
   2  14  -1    3.32    9.73
  -2  14   1   -2.58    5.39
  -2 -14   1   -0.31   10.43
   2 -14  -1    6.25    5.69
   2  14   0  628.31   40.55
  -2  14   0  691.47   30.71
   2 -14   0  695.09   32.14
  -2 -14   0  597.32   41.19
   2  14   1  140.58   14.15
  -2  14  -1  145.05   14.79
  -2 -14  -1  138.53   14.90
   2 -14   1  127.97   10.17
   2  14   2  902.02   43.02
  -2  14  -2  879.95   59.25
  -2 -14  -2  847.81   54.91
   2 -14   2  891.32   47.15
   2  14   3   10.76    5.91
  -2  14  -3   20.03    7.44
  -2 -14  -3    7.81   10.01
   2 -14   3   -5.33    7.01
  -2  14  -4  385.77   24.29
   2  14   4  392.54   19.22
   2 -14   4  389.53   23.24
  -2 -14  -4  426.82   21.05
   2  14   5   13.05    6.37
  -2  14  -5   19.03   13.48
  -2 -14  -5    7.58    6.99
   2 -14   5   10.03   12.91
   2  14   6  105.00   15.30
  -2  14  -6  131.24   21.27
   2  14   6  113.48   11.08
  -2 -14  -6  108.46   15.80
   2 -14   6  111.40   13.25
  -2  14  -7   17.73   15.77
   2  14   7   -1.32    7.72
  -2 -14  -7   11.69    7.56
   2  14   8  206.23   16.14
  -2  14  -8  220.23   21.01
   2 -14   8  223.36   20.41
  -2 -14  -8  211.50   16.62
  -2  14  -9   -1.44   11.95
   2  14   9   -0.76    8.23
  -2  14  -9   -5.27    9.02
   2 -14   9   -1.84   11.19
  -2 -14  -9   19.55   13.65
  -2  14 -10   41.95   16.95
  -2  14 -10   44.05   14.13
   2  14  10   10.46    9.02
  -2 -14 -10   13.19   10.24
  -2 -14 -10   24.03   10.08
   2 -14  10   26.71   20.79
   2  15 -10   17.67   11.46
   2  15 -10   -3.43   20.35
  -2  15  10    1.15   11.56
   2 -15 -10   15.50    8.69
   2 -15 -10   12.35   14.53
  -2 -15  10   24.23   12.53
  -2  15   9   13.28    7.39
   2  15  -9   25.12   17.20
   2  15  -9   18.52   19.85
   2 -15  -9   15.11   13.78
  -2 -15   9   26.59   18.57
  -2  15   8    7.70    6.45
   2  15  -8   -4.60   10.43
  -2 -15   8  -13.83   10.30
   2 -15  -8    1.90   11.54
  -2  15   7   23.63   10.36
   2  15  -7   29.66   18.02
   2 -15  -7   27.14   12.04
  -2 -15   7   33.22   16.97
  -2  15   6   11.97   10.01
   2  15  -6   -6.11   14.98
  -2  15   6   28.73    9.98
  -2 -15   6    9.54    9.44
   2 -15  -6   18.70   10.80
  -2  15   5  102.00    8.66
   2  15  -5   95.16   12.08
   2 -15  -5   99.39   13.48
  -2 -15   5   72.30   11.81
  -2  15   4  245.88   18.52
   2  15  -4  232.21   25.39
   2 -15  -4  219.50   19.17
  -2 -15   4  250.19   17.81
   2  15  -3   18.32   12.76
  -2  15   3    2.93    9.49
  -2 -15   3   26.77    8.70
   2 -15  -3   28.85    6.47
   2  15  -2  102.51   10.18
  -2  15   2   90.91   12.66
  -2 -15   2   94.21   10.61
   2 -15  -2   91.33   13.21
   2  15  -1   58.40    8.08
  -2  15   1   24.16   10.71
   2 -15  -1   42.53   11.38
  -2 -15   1   45.32    8.15
  -2  15   0   60.54   12.47
   2  15   0   75.75    8.69
  -2 -15   0   76.57    8.74
   2 -15   0   79.25   13.25
   2  15   1  271.49   21.05
  -2  15  -1  272.46   21.43
   2 -15   1  234.76   14.83
  -2 -15  -1  244.72   15.06
  -2  15  -2   92.13   15.15
   2  15   2   89.46    8.67
  -2 -15  -2   85.35   14.27
  -2  15  -3  234.20   16.58
   2  15   3  251.35   14.00
  -2 -15  -3  244.33   14.58
   2 -15   3  214.97   16.47
   2  15   4   -1.50    9.65
  -2  15  -4   13.29   12.87
   2 -15   4   -9.88   12.66
  -2 -15  -4   -2.59   10.34
  -2  15  -5   80.75   12.28
   2  15   5   84.18   13.40
   2 -15   5   86.66   12.10
  -2 -15  -5   63.83   14.76
   2  15   6   36.05    8.19
   2  15   6   37.63    5.96
  -2  15  -6   52.92   17.16
  -2 -15  -6   31.43    8.88
   2 -15   6   16.38   16.45
  -2  15  -7  107.56   15.70
   2  15   7  135.36   12.32
   2 -15   7   96.75   14.57
  -2 -15  -7  113.05   18.61
   2  15   8    9.80    8.64
  -2  15  -8   12.05   18.81
  -2 -15  -8    0.17   13.45
   2 -15   8   16.20   17.61
   2  15   9    4.92    8.87
  -2  15  -9   -2.36   12.52
   2 -15   9  -16.73   18.73
  -2 -15  -9    7.11    9.27
  -2  15 -10    3.45   10.78
  -2  15 -10   -0.86   13.42
   2 -15  10   16.70   19.56
  -2 -15 -10  -21.17   15.25
   2  16 -10   33.33   21.11
  -2  16  10   37.11   13.43
   2  16 -10   46.89   23.19
  -2 -16  10   31.78   22.51
   2 -16 -10   41.92   16.59
   2  16  -9   -2.91   17.32
  -2  16   9    8.56    7.40
   2  16  -9   39.16   19.88
   2 -16  -9    1.68   13.66
  -2 -16   9    1.90   12.04
  -2  16   8   83.52   15.35
   2  16  -8   93.97   16.41
  -2 -16   8  113.15   22.59
   2 -16  -8   77.68   17.09
  -2  16   7   10.20   10.54
   2  16  -7    5.55   11.49
  -2  16   7   14.45   11.17
   2 -16  -7   20.11   11.86
  -2 -16   7    7.71   10.51
  -2  16   6  237.91   21.20
   2  16  -6  232.66   19.90
   2 -16  -6  222.32   22.23
  -2 -16   6  230.61   29.03
  -2  16   5   -1.89    9.96
   2  16  -5    3.16    9.87
  -2 -16   5   11.58    9.62
   2 -16  -5   18.83   10.76
   2  16  -4   24.95   13.80
  -2  16   4   -1.74   10.12
   2 -16  -4   11.68   10.67
  -2 -16   4    7.73    8.92
   2  16  -3   51.68   15.40
  -2  16   3   70.81   12.04
   2 -16  -3   63.92    8.34
  -2 -16   3   57.98   16.18
  -2  16   2  679.50   45.13
   2  16  -2  747.15   39.28
   2 -16  -2  688.10   46.40
  -2 -16   2  669.17   52.07
  -2  16   1   82.82   13.59
   2  16  -1  104.52   15.59
  -2 -16   1   93.82   16.23
  -2  16   0   33.31   11.09
   2  16   0   38.44   11.53
  -2 -16   0   10.08    7.93
   2 -16   0   27.97   11.75
   2  16   1    8.60   11.03
  -2  16  -1   -1.30    7.00
  -2 -16  -1    2.00    7.45
   2 -16   1   18.44   11.39
   2  16   2    6.52    6.91
  -2  16  -2   12.62   12.00
  -2 -16  -2   -4.38   11.44
   2 -16   2   25.05    7.96
   2  16   3   43.87   11.63
  -2  16  -3   31.44   14.25
   2 -16   3   29.67    9.38
  -2 -16  -3   34.69    8.05
   2  16   4  156.30   16.92
  -2  16  -4  155.55   22.50
  -2 -16  -4  137.78   12.11
   2 -16   4  146.44   22.47
  -2  16  -5   12.74    9.63
   2  16   5    5.77    7.00
   2 -16   5   -0.24    9.79
  -2 -16  -5    7.31    7.47
  -2  16  -6  178.31   18.75
   2  16   6  187.20   21.36
  -2 -16  -6  197.64   22.02
   2 -16   6  179.50   27.78
   2  16   7   34.74    9.89
  -2  16  -7   46.28   12.59
   2  16   7   35.06    8.95
  -2 -16  -7   30.41   15.26
   2 -16   7   15.95   18.54
  -2  16  -8  270.26   40.04
   2  16   8  265.66   20.77
   2 -16   8  258.33   25.01
  -2 -16  -8  287.77   31.57
  -2  16  -9   -6.83   13.45
   2  16   9   -6.11    9.37
   2 -16   9   25.86   11.67
  -2 -16  -9    1.13   15.27
   2  17  -9   12.27   11.89
  -2  17   9    2.73   12.36
   2  17  -9    7.76   21.61
  -2 -17   9   17.47   20.18
   2 -17  -9    2.71   14.21
  -2  17   8   14.07   12.58
   2  17  -8   39.51   13.10
   2 -17  -8    1.21   13.84
  -2 -17   8   24.20   19.22
  -2  17   7  -11.05    7.00
   2  17  -7    4.45   11.60
  -2  17   7    3.28    7.29
   2 -17  -7   17.30   12.31
  -2 -17   7  -15.63   10.43
   2  17  -6   28.21   12.06
  -2  17   6   33.77    8.30
  -2 -17   6   66.26   18.30
   2 -17  -6   41.40    8.77
  -2  17   5   19.77   11.11
   2  17  -5   24.84   10.11
   2 -17  -5    7.59    7.79
  -2 -17   5   19.17   10.16
  -2  17   4   29.71   11.84
   2  17  -4    7.11   15.63
  -2 -17   4   52.40   10.24
   2 -17  -4   12.73   12.31
   2  17  -3   26.33   13.50
  -2  17   3    6.13   10.32
  -2 -17   3  -37.56   14.54
   2 -17  -3    4.14    7.07
  -2  17   2    7.99   10.77
   2  17  -2   18.73   13.27
   2 -17  -2    9.90   11.41
  -2 -17   2    8.17    8.80
   2  17  -1  190.14   14.77
  -2  17   1  176.96   12.95
   2 -17  -1  182.86   20.22
  -2 -17   1  182.89   14.64
  -2  17   0   91.34   10.07
   2  17   0  108.34   10.72
  -2 -17   0   85.46   16.97
   2 -17   0   85.89   10.56
   2  17   1  224.42   15.40
  -2  17  -1  227.66   15.52
  -2 -17  -1  207.32   15.89
   2 -17   1  216.38   16.36
   2  17   2   -2.50   11.16
  -2  17  -2   26.95   12.40
   2 -17   2    6.02   13.05
  -2 -17  -2  -18.02   11.97
  -2  17  -3  113.92   19.35
   2  17   3   94.34   15.81
  -2 -17  -3  103.14   11.34
   2 -17   3  110.80   12.60
   2  17   4   -2.08    7.24
  -2  17  -4   17.56   14.17
  -2 -17  -4    5.79    7.97
   2 -17   4    0.28   14.90
  -2  17  -5   -2.02   10.48
   2  17   5   12.97   11.61
   2 -17   5    6.73   10.21
  -2 -17  -5   -5.86   12.49
   2  17   6   14.42    7.92
  -2  17  -6    9.14   10.69
  -2 -17  -6    9.90    8.53
   2 -17   6    2.43   11.11
   2  17   7   16.82   13.28
  -2  17  -7   -6.92   11.85
   2  17   7    8.41    6.53
   2 -17   7   31.15   17.73
  -2 -17  -7   11.23   14.33
  -2  17  -8    8.46   20.57
   2  17   8   10.60   10.42
  -2 -17  -8   19.90   15.56
   2 -17   8    4.51   20.06
  -2  17  -9    4.99   13.92
   2  17   9   31.96   10.58
   2 -17   9    6.03   20.87
  -2 -17  -9   16.38   10.89
   2  18  -9    5.93   22.48
  -2  18   9    8.65   12.99
   2  18  -9   19.22   19.82
  -2 -18   9    3.16   20.84
   2 -18  -9   10.47   15.29
  -2  18   8  121.29   12.64
   2  18  -8  136.80   19.59
   2 -18  -8  102.13   13.71
  -2 -18   8  115.84   18.16
   2  18  -7   11.41   12.92
  -2  18   7    6.05   13.18
  -2  18   7   21.65   12.27
  -2 -18   7   29.40   19.28
   2 -18  -7   17.11    8.92
   2  18  -6  100.20   23.72
  -2  18   6   89.12   16.27
   2 -18  -6   80.67   17.31
  -2 -18   6   88.83   23.00
  -2  18   5   34.81    8.26
   2  18  -5   44.64   11.59
  -2 -18   5   32.97   11.80
   2 -18  -5   37.51    9.03
   2  18  -4   93.76   20.54
  -2  18   4   89.31   15.26
  -2 -18   4  104.04   20.71
   2 -18  -4   83.98   10.82
  -2  18   3   -5.04   11.46
   2  18  -3   17.40    9.60
  -2 -18   3   -1.50    9.57
   2 -18  -3   25.50    7.81
   2  18  -2   23.71   14.05
  -2  18   2   -0.69    7.35
  -2 -18   2    0.03    8.98
   2 -18  -2    5.52    7.77
  -2  18   1   27.10   11.83
   2  18  -1    0.10    8.82
   2 -18  -1   24.39   12.79
  -2 -18   1   -5.83   14.11
  -2  18   0  727.98   53.89
   2  18   0  688.43   54.60
  -2 -18   0  661.23   41.35
   2 -18   0  694.69   53.94
   2  18   1   51.42   14.82
  -2  18  -1   52.05    9.58
   2 -18   1   44.62   10.28
  -2 -18  -1   42.50   15.11
  -2  18  -2  540.92   45.73
   2  18   2  517.69   40.90
  -2 -18  -2  510.77   43.28
   2 -18   2  452.17   47.28
  -2  18  -3  211.28   27.08
   2  18   3  219.56   22.78
  -2 -18  -3  198.34   24.00
   2 -18   3  206.00   17.95
  -2  18  -4  146.48   25.12
   2  18   4  146.27   12.94
   2 -18   4  157.27   24.38
  -2 -18  -4  171.55   20.77
   2  18   5   10.50   12.23
  -2  18  -5   -4.31   10.70
  -2 -18  -5  -20.69   13.26
   2 -18   5    4.74   16.28
   2  18   6   35.73   14.59
  -2  18  -6   28.02   13.15
  -2 -18  -6   25.43   15.41
   2 -18   6   32.94   12.41
   2  18   7    1.39   10.39
  -2  18  -7    6.31   12.37
   2  18   7   -3.81    8.57
   2 -18   7    0.18   12.20
  -2 -18  -7    7.00    9.27
  -2  18  -8   59.32   26.06
   2  18   8   81.77   13.99
  -2 -18  -8   66.44   13.03
   2 -18   8   41.55   24.81
   2  18   9   17.74   10.98
  -2  18  -9    7.79   14.86
  -2 -18  -9    8.31   17.51
   2 -18   9   11.88   22.60
   2  19  -8  -26.17   13.28
  -2  19   8   12.03   13.31
  -2 -19   8    1.12   12.68
   2 -19  -8   18.20   14.69
  -2  19   7    7.91    8.30
  -2  19   7    4.55    8.95
   2  19  -7   33.53   21.11
  -2 -19   7   18.10   19.74
   2 -19  -7   19.32   14.73
   2  19  -6    2.89   20.05
  -2  19   6   26.10   13.21
   2 -19  -6    3.09   14.43
  -2 -19   6   27.67   12.30
   2  19  -5  148.96   18.14
  -2  19   5  150.14   13.24
   2 -19  -5  152.33   21.22
  -2 -19   5  134.82   17.40
   2  19  -4    2.87   16.27
  -2  19   4    3.77   12.00
   2 -19  -4    0.49    8.16
  -2 -19   4   -7.11   16.61
  -2  19   3   16.44   12.69
   2  19  -3   24.54   10.28
  -2 -19   3   27.40   10.85
   2 -19  -3   -3.93   13.46
  -2  19   2  -11.73   12.56
   2  19  -2   28.65    9.74
  -2 -19   2   33.34   15.48
   2 -19  -2   10.77    8.67
   2  19  -1   88.94   18.36
  -2  19   1   64.97   10.17
   2 -19  -1   76.15   11.17
  -2 -19   1   72.57   12.20
  -2  19   0   78.85   16.93
   2  19   0   96.93   11.09
   2 -19   0   53.32   11.58
  -2 -19   0   67.82   12.07
   2  19   1  -14.03   13.27
  -2  19  -1   22.63   13.45
   2 -19   1    1.43   13.75
  -2 -19  -1    5.97   13.68
   2  19   2  -22.98   13.16
  -2  19  -2    3.35   14.69
  -2 -19  -2    4.39   14.11
   2 -19   2   -7.69    9.78
   2  19   3   56.01   16.55
  -2  19  -3   79.40   19.48
   2 -19   3   71.40   12.22
  -2 -19  -3   77.72   17.62
  -2  19  -4   -3.80   17.45
   2  19   4   20.22    8.44
   2 -19   4    6.18   16.69
  -2 -19  -4   -8.01   14.16
   2  19   5  125.29   12.79
  -2  19  -5  107.04   17.28
  -2 -19  -5  103.36   13.77
   2 -19   5   94.28   24.32
  -2  19  -6    6.86   11.63
   2  19   6    1.69   13.66
   2 -19   6    4.44   11.81
  -2 -19  -6  -20.64   14.76
   2  19   7    8.59   15.07
   2  19   7   17.82    7.68
  -2  19  -7   54.94   22.34
  -2 -19  -7   23.85   16.19
   2 -19   7    7.64   13.56
   2  19   8   20.21   12.33
  -2  19  -8   -5.60   23.47
   2 -19   8   30.05   14.31
  -2 -19  -8   24.93   17.26
   2  20  -8   95.30   19.97
  -2  20   8   80.86   18.55
  -2 -20   8  108.36   19.42
   2 -20  -8  117.54   22.15
   2  20  -7    9.61   21.25
  -2  20   7   -3.85   14.24
  -2  20   7    4.44   13.23
   2 -20  -7    0.53   14.89
  -2 -20   7   -1.92   20.08
  -2  20   6  250.60   26.83
   2  20  -6  292.09   37.66
  -2 -20   6  149.89   38.14
   2 -20  -6  238.94   19.76
   2  20  -5   16.20   12.83
  -2  20   5   32.89    9.11
  -2 -20   5   24.17   13.24
   2 -20  -5    3.75   14.85
  -2  20   4  340.61   31.64
   2  20  -4  333.94   26.80
   2 -20  -4  298.46   22.42
  -2 -20   4  296.43   39.89
  -2  20   3  139.95   13.08
   2  20  -3  131.09   16.39
  -2 -20   3  121.02   25.49
   2 -20  -3  136.78   21.48
  -2  20   2  158.44   20.04
   2  20  -2  143.06   16.26
  -2 -20   2  135.54   16.30
   2 -20  -2  131.24   22.07
  -2  20   1    4.98   13.47
   2  20  -1   15.53    9.73
  -2 -20   1   -5.09   15.43
   2 -20  -1    6.85   14.11
   2  20   0  386.17   36.95
  -2  20   0  366.68   24.88
   2 -20   0  332.55   36.75
  -2 -20   0  365.71   39.40
   2  20   1    2.91    8.80
  -2  20  -1    9.99   14.03
   2 -20   1  -13.03    9.65
  -2 -20  -1    9.57   14.24
  -2  20  -2  137.05   14.68
   2  20   2  130.29   13.94
   2 -20   2  122.59   15.42
  -2 -20  -2  118.09   21.72
  -2  20  -3  122.08   25.80
   2  20   3  170.05   14.40
  -2 -20  -3  135.81   23.17
   2 -20   3  111.31   26.07
   2  20   4  292.14   20.60
  -2  20  -4  296.38   38.36
  -2 -20  -4  278.21   33.18
   2 -20   4  266.99   37.60
   2  20   5   25.02    9.71
  -2  20  -5   42.66   19.43
   2 -20   5    4.02   18.90
  -2 -20  -5    7.23   10.22
   2  20   6   49.52   16.82
  -2  20  -6   60.63   15.23
  -2 -20  -6   22.72   11.91
   2 -20   6   29.92   21.80
   2  20   7   18.37   11.89
  -2  20  -7   -8.22   22.38
   2  20   7  -17.78   15.77
   2 -20   7    1.81   13.18
  -2 -20  -7   15.59   16.57
  -2  21   7   18.14   15.60
  -2  21   7   12.70   14.54
   2  21  -7  -18.61   22.97
   2 -21  -7   15.48   10.54
  -2 -21   7   -3.90   21.81
   2  21  -6   86.06   27.08
  -2  21   6   97.24   12.30
  -2 -21   6   85.34   26.98
   2 -21  -6   57.38   13.49
  -2  21   5    9.21    9.15
   2  21  -5   26.06   20.54
   2 -21  -5   -4.28   15.88
  -2 -21   5   29.22   13.23
  -2  21   4   50.50   15.25
   2  21  -4   28.00   13.50
   2 -21  -4   24.29   10.55
  -2 -21   4   23.33   12.83
  -2  21   3   53.74   10.02
   2  21  -3   49.91   19.79
  -2 -21   3   20.13   20.72
   2 -21  -3   15.47   16.86
   2  21  -2   27.01   16.89
  -2  21   2   -4.13    8.76
  -2 -21   2   11.23   16.51
   2 -21  -2   -5.22   14.89
  -2  21   1   26.65   16.05
   2  21  -1   48.97   17.76
   2 -21  -1   22.56   10.89
  -2 -21   1   44.35   12.22
   2  21   0   51.17   12.11
  -2  21   0   59.40   17.63
   2 -21   0   49.79   11.59
  -2 -21   0   48.23   12.83
  -2  21  -1  100.21   14.33
   2  21   1  101.01   20.93
   2 -21   1  124.66   22.91
  -2 -21  -1   86.00   14.04
  -2  21  -2   16.35   10.59
   2  21   2   15.86    9.61
  -2 -21  -2    8.13    9.88
   2 -21   2  -12.75   17.41
   2  21   3   13.62    9.55
  -2  21  -3   27.22   11.07
  -2 -21  -3   14.56   16.53
   2 -21   3  -26.99   18.04
   2  21   4   23.25   10.20
  -2  21  -4   15.30   19.57
   2 -21   4   14.36   19.77
  -2 -21  -4   23.08   17.16
  -2  21  -5   25.88   13.53
   2  21   5   14.36   10.60
   2 -21   5   39.26   21.37
  -2 -21  -5   31.70   17.51
  -2  21  -6    3.44   13.12
   2  21   6    0.48   10.18
  -2 -21  -6    7.88   10.85
   2 -21   6   31.58   21.08
  -2  21  -7   41.93   23.02
   2  21   7   -3.98   10.89
   2  21   7   11.45   12.65
  -2 -21  -7   -2.10   11.93
   2 -21   7   22.21   14.35
  -2  22   6   33.86   11.12
   2  22  -6   18.79   24.58
   2 -22  -6   28.84   11.86
  -2 -22   6   57.81   24.28
   2  22  -5   22.62   21.81
  -2  22   5   19.75   10.12
   2 -22  -5   14.24   16.78
  -2 -22   5    7.96   14.26
   2  22  -4   13.25   12.91
  -2  22   4   27.40   15.24
   2 -22  -4   15.38   10.71
  -2 -22   4  -13.27   13.04
   2  22  -3  -14.89   18.52
  -2  22   3  -11.53   14.58
   2 -22  -3   13.54   15.91
  -2 -22   3   24.24   12.55
  -2  22   2  249.99   30.54
   2  22  -2  274.83   24.72
   2 -22  -2  227.86   22.08
  -2 -22   2  262.02   25.34
   2  22  -1   17.92   11.50
  -2  22   1   24.29   10.34
  -2 -22   1    8.05   18.33
   2 -22  -1   16.80   11.01
  -2  22   0  176.23   26.62
   2  22   0  162.35   28.18
   2 -22   0  172.63   28.45
  -2 -22   0  188.44   29.42
   2  22   1   35.31   11.58
  -2  22  -1   49.35   12.25
  -2 -22  -1   21.96   12.62
   2 -22   1   52.59   19.30
  -2  22  -2   61.84   14.77
   2  22   2   88.14   20.39
  -2 -22  -2   88.27   13.90
   2 -22   2   65.87   24.07
   2  22   3   -4.92   10.09
  -2  22  -3   29.91   12.02
  -2 -22  -3   12.85   17.13
   2 -22   3   20.27   19.17
   2  22   4  164.41   16.65
  -2  22  -4  129.43   32.20
  -2 -22  -4  181.65   28.36
   2 -22   4  165.15   32.38
   2  22   5    1.04   10.34
  -2  22  -5  -12.78   12.85
  -2 -22  -5    0.38   17.06
   2 -22   5   10.38   20.34
  -2  22  -6   26.22   14.46
   2  22   6    3.39   11.18
   2 -22   6   56.99   22.88
  -2 -22  -6    8.59   12.12
   2  23  -5   -2.46   24.38
  -2  23   5   35.71   11.28
  -2 -23   5   33.59   24.83
   2 -23  -5   22.58   18.42
   2  23  -4   11.09   21.77
  -2  23   4   19.50   16.41
  -2 -23   4   10.68   21.45
   2 -23  -4    2.48   17.52
  -2  23   3   -7.95   10.08
   2  23  -3   -5.40   12.58
   2 -23  -3   -1.92   10.81
  -2 -23   3    7.20   20.27
   2  23  -2  -22.29   12.02
  -2  23   2    3.38   10.26
   2 -23  -2   14.69   17.13
  -2 -23   2    1.95   19.59
   2  23  -1   -7.81   10.99
  -2  23   1   18.37   15.64
   2 -23  -1    3.95   16.97
  -2 -23   1   -0.45   19.04
  -2  23   0   19.82   10.99
   2  23   0   16.41   12.19
  -2 -23   0   36.11   19.63
   2 -23   0   18.31   18.48
   2  23   1   65.71   19.89
  -2  23  -1   56.22   20.79
   2 -23   1   42.57   13.85
  -2  23  -2   -2.01   17.84
   2  23   2   -5.71   10.71
  -2 -23  -2   12.02   11.03
   2 -23   2   -8.18   11.99
   2  23   3   89.37   21.10
  -2  23  -3   82.26   16.12
   2 -23   3   54.75   15.71
  -2 -23  -3   53.98   14.67
  -2  23  -4   33.77   20.40
   2  23   4   -4.71   10.43
   2 -23   4    7.03   13.29
  -2 -23  -4   -0.80   17.79
  -2  23  -5    2.96   14.09
   2  23   5    6.10   10.61
  -2 -23  -5  -13.72   18.74
   2 -23   5  -15.70   14.16
  -2  24   4    0.69   11.03
   2  24  -4   17.83   22.39
  -2 -24   4   15.51   22.41
   2 -24  -4   23.41   18.89
   2  24  -3   11.03   13.63
  -2  24   3   -5.39   10.70
   2 -24  -3    2.40   11.80
  -2 -24   3   15.97   21.22
   2  24  -2   28.97   22.82
  -2  24   2   43.31   18.99
  -2 -24   2   49.31   15.35
   2 -24  -2   33.98   20.66
  -2  24   1   -3.28   11.33
   2  24  -1   -4.62   19.24
  -2 -24   1   10.63   12.54
   2 -24  -1    1.71   11.49
  -2  24   0   80.94   22.11
   2  24   0   69.62   23.13
   2 -24   0   53.53   15.54
  -2 -24   0   73.22   15.46
  -2  24  -1    8.34   18.39
   2  24   1    3.40   11.48
  -2 -24  -1  -13.28   19.06
   2 -24   1    8.87   19.73
   2  24   2   20.82   12.29
  -2  24  -2   42.94   20.91
   2 -24   2    2.82   21.29
  -2 -24  -2   22.23   20.68
   2  24   3   39.54   18.94
  -2  24  -3   23.70   13.94
  -2 -24  -3   10.74   12.92
   2 -24   3   26.19   21.53
   2  24   4  123.66   25.07
  -2  24  -4   78.85   30.90
  -2 -24  -4  134.59   26.38
   2 -24   4   99.35   20.49
  -2  25   2   -1.75   11.85
   2  25  -2   19.33   22.07
  -2 -25   2   35.01   22.55
   2 -25  -2   21.07   12.96
   2  25  -1   23.44   14.08
  -2  25   1   31.36   19.85
   2 -25  -1  -15.27   21.08
  -2 -25   1   28.69   22.23
   2  25   0   -0.16   12.66
  -2  25   0    5.23   12.25
  -2 -25   0   16.94   20.92
   2 -25   0    7.01   19.77
   2  25   1   -1.68   19.68
  -2  25  -1   26.04   13.40
  -2 -25  -1    6.92   13.58
   2 -25   1   19.90   13.74
   2  25   2   23.93   19.82
  -2  25  -2   18.75   22.60
   2 -25   2   14.98   14.24
  -2 -25  -2   25.71   21.67
   3   0 -12   16.75   14.97
   3   0 -12   16.96   13.00
   3   0 -11    2.95    7.85
   3   0 -11   10.13    7.75
   3   0 -10    0.27   10.80
   3   0 -10   26.03   11.18
   3   0  -9    1.66    9.31
   3   0  -9   12.79    8.86
   3   0  -8   17.05    5.47
   3   0  -8   16.29    8.36
   3   0  -7  -13.38    6.81
   3   0  -7    2.40    6.45
   3   0  -6    0.79    5.85
  -3   0   6    4.36    5.44
   3   0  -6    9.01    5.49
   3   0  -5    5.02    3.28
   3   0  -5   -3.04    2.91
  -3   0   5  -11.55    4.30
  -3   0   5    6.57    5.05
  -3   0   4  196.18    5.35
   3   0  -4  201.32    6.61
  -3   0   4  200.84    8.95
   3   0  -4  186.91    5.41
   3   0  -3    0.09    2.50
  -3   0   3    3.32    3.81
  -3   0   3   -4.35    2.59
   3   0  -3   -1.01    2.57
  -3   0   2   13.33    1.99
  -3   0   2    9.72    3.71
   3   0  -2   14.54    4.03
   3   0  -2   14.88    1.97
  -3   0  -2  375.10    9.82
  -3   0  -3    1.13    2.75
  -3   0  -3    4.74    2.01
  -3   0  -4  382.27   13.68
  -3   0  -4  401.50   11.22
  -3   0  -5    3.66    3.38
  -3   0  -5    8.39    4.28
  -3   0  -6  155.96   12.62
  -3   0  -6  179.36    8.26
  -3   0  -7    7.24    5.65
  -3   0  -7   -1.35    5.07
  -3   0  -8  202.82   12.62
  -3   0  -8  247.56   20.03
  -3   0  -9    3.61    7.05
  -3   0  -9   -5.36    6.86
  -3   0 -10   32.29    8.96
  -3   0 -10   38.34   14.60
  -3   0 -11   11.56   14.79
  -3   0 -11    4.14    9.26
  -3   0 -12    8.96    9.89
  -3   0 -12  -10.28   15.98
  -3   0 -12   -1.77    9.28
   3   1 -12    2.37   14.70
   3   1 -12   22.69    8.92
   3  -1 -12   10.23   12.70
   3  -1 -12    9.87   13.02
   3  -1 -12   17.13   14.67
   3   1 -11   92.97   16.11
   3   1 -11   87.95   14.76
   3  -1 -11   83.39   15.42
   3  -1 -11   58.41    9.23
   3  -1 -11   60.08    9.33
   3   1 -10   12.50   10.38
   3   1 -10   12.18   11.11
   3  -1 -10    6.99   10.66
   3  -1 -10    1.81   10.01
   3   1  -9  304.26   23.94
   3   1  -9  370.69   24.50
   3  -1  -9  351.51   23.87
   3  -1  -9  299.27   17.00
   3   1  -8   38.18    9.31
   3   1  -8   30.20    9.18
   3  -1  -8   36.39    8.50
   3  -1  -8   26.03    8.64
   3   1  -7  358.87   19.54
   3   1  -7  348.55   19.01
  -3  -1   7  348.62   13.36
   3  -1  -7  317.15   18.47
   3  -1  -7  334.87   13.70
  -3   1   6  274.34   10.26
   3   1  -6  293.91   11.26
   3   1  -6  318.98   14.71
  -3  -1   6  288.37   13.63
   3  -1  -6  276.93   14.20
   3  -1  -6  281.94   13.25
  -3   1   5   23.32    5.48
   3   1  -5   22.87    5.93
   3   1  -5   21.32    5.49
   3  -1  -5   36.62    5.01
  -3  -1   5   33.48    5.59
   3  -1  -5   26.50    3.83
  -3  -1   5   25.32    5.31
   3   1  -4   36.81    3.00
   3   1  -4   31.20    5.27
  -3   1   4   38.45    3.21
   3  -1  -4   33.42    3.86
   3  -1  -4   45.13    3.37
  -3  -1   4   39.04    2.90
  -3  -1   4   38.89    5.21
   3   1  -3 1371.67   53.81
  -3   1   3 1422.59   59.20
   3   1  -3 1377.19   53.68
   3  -1  -3 1394.44   49.56
   3  -1  -3 1389.15   53.37
  -3  -1   3 1445.83   55.23
  -3  -1   3 1400.47   54.21
   3   1  -2 4775.89  397.52
   3   1  -2 4835.09  426.92
  -3   1   2 5138.77  442.67
  -3  -1   2 5319.28  458.14
   3  -1  -2 5405.64  465.46
  -3  -1   2 5233.08  437.74
  -3   1   1    1.01    1.06
  -3  -1   1   -0.68    1.10
  -3  -1  -1 4444.30  311.31
   3  -1   1 3776.95  264.97
  -3   1  -2  597.11   17.21
  -3  -1  -2  613.22   12.21
   3  -1   2  607.97   17.93
  -3  -1  -3  846.29   23.07
  -3  -1  -3  805.15   25.86
   3  -1   3  815.16   31.85
  -3   1  -4  -14.44    5.78
  -3  -1  -4   -7.91    5.73
  -3   1  -5  216.79    8.63
  -3  -1  -5  227.31    9.39
  -3  -1  -5  222.55    7.72
  -3   1  -6  308.15   17.64
  -3   1  -6  260.33   11.24
  -3  -1  -6  277.30   10.61
  -3  -1  -6  294.84   12.35
  -3   1  -7  150.51    9.98
  -3   1  -7  149.53    9.25
  -3  -1  -7  139.42    5.90
  -3  -1  -7  141.19    9.45
  -3   1  -8   43.02    7.80
  -3   1  -8   57.08    7.65
  -3  -1  -8   37.67   11.91
  -3  -1  -8   51.72    6.74
  -3   1  -9  125.98   17.17
  -3   1  -9  105.85   11.21
  -3  -1  -9  122.94   10.73
  -3  -1  -9  100.04   16.77
  -3   1 -10   19.57   13.08
  -3   1 -10   -1.33    5.47
  -3  -1 -10   16.81    7.46
  -3  -1 -10   16.15    8.32
  -3   1 -11  214.37   19.15
  -3   1 -11  194.98   12.96
  -3  -1 -11  223.35   27.25
  -3  -1 -11  181.33   17.39
  -3  -1 -11  197.68   24.32
  -3   1 -12   14.90   17.46
  -3   1 -12    9.06   11.33
  -3  -1 -12   12.37   10.78
  -3  -1 -12   21.70   14.86
  -3  -1 -12    6.92   10.27
   3   2 -12   14.86   13.90
   3   2 -12    7.19   15.26
   3  -2 -12    7.70    9.21
   3  -2 -12   29.68   12.92
   3  -2 -12    3.69    8.16
   3   2 -11    1.60   11.85
   3   2 -11    5.29   12.43
   3  -2 -11    0.40    7.15
   3  -2 -11   16.47   11.76
   3  -2 -11    9.45   10.75
   3   2 -10   38.49    8.01
   3   2 -10   40.03   12.87
   3  -2 -10   41.61   10.64
   3  -2 -10   26.48   11.98
   3  -2 -10   39.21   11.18
   3   2  -9   24.35    9.80
   3   2  -9   22.68    6.78
   3  -2  -9   24.09    8.85
   3  -2  -9   14.57    5.95
  -3   2   8   16.40    7.25
   3   2  -8    6.57    8.83
   3   2  -8   13.78    9.13
  -3  -2   8    5.73    8.40
   3  -2  -8   20.43    7.82
   3  -2  -8   14.37    7.99
   3   2  -7   11.56    4.70
  -3   2   7   16.84    4.06
   3   2  -7   -2.38    4.84
  -3  -2   7    9.99    6.97
   3  -2  -7   17.49    4.48
   3  -2  -7    4.15    6.42
   3   2  -6   45.06    6.83
  -3   2   6   49.87    6.49
   3   2  -6   36.03    4.68
   3  -2  -6   37.80    6.69
   3  -2  -6   52.60    5.78
  -3  -2   6   33.97    4.34
  -3   2   5  248.23   11.19
   3   2  -5  262.05   12.88
   3   2  -5  225.70   11.94
   3  -2  -5  224.50    9.93
   3  -2  -5  262.92   11.93
  -3  -2   5  209.37   12.04
   3   2  -4   69.32    5.53
  -3   2   4   62.35    3.84
   3   2  -4   66.24    4.19
   3  -2  -4   60.61    2.73
   3  -2  -4   60.84    5.80
  -3  -2   4   60.33    3.65
   3   2  -3  204.56    6.25
   3   2  -3  213.16    7.30
  -3   2   3  183.31    5.67
   3  -2  -3  192.66    5.16
   3  -2  -3  182.50    4.97
  -3  -2   3  183.99    7.08
   3  -2  -3  191.41    5.52
   3   2  -2    5.43    4.33
   3   2  -2   -2.99    3.60
  -3   2   2    6.00    2.45
   3  -2  -2    2.47    2.48
   3  -2  -2    2.64    2.25
  -3  -2   2   -2.70    2.21
   3   2  -1 1701.86   71.70
  -3   2   1 2127.96   73.65
   3  -2  -1 2007.73   68.82
  -3  -2   1 1796.82   72.44
  -3   2   0   55.63    2.17
   3  -2   0   59.90    2.42
  -3  -2   0   53.28    2.11
  -3   2  -1  606.97   16.27
  -3  -2  -1  519.50   13.01
   3  -2   1  534.50   16.29
   3   2   3 1857.47   70.75
  -3   2  -3 1951.35   97.88
   3  -2   3 1817.95   95.38
  -3  -2  -3 1773.33   68.19
  -3  -2  -3 1830.21   84.53
  -3   2  -4  249.07   14.16
  -3  -2  -4  233.79   11.53
   3  -2   4  228.58   13.28
  -3   2  -5   86.54    6.49
  -3  -2  -5   98.23    4.69
  -3  -2  -5   98.23    5.90
   3  -2   5   80.52    9.43
  -3   2  -6   40.27    6.08
  -3   2  -6   40.63    5.87
   3  -2   6   58.13    5.53
  -3  -2  -6   56.31    4.79
  -3  -2  -6   43.42    8.43
  -3   2  -7    1.97    5.82
  -3   2  -7    2.64    5.78
  -3  -2  -7   16.79    4.88
  -3   2  -8  238.33   15.51
  -3   2  -8  257.88   11.64
  -3  -2  -8  260.53   13.12
  -3  -2  -8  260.55   15.07
  -3   2  -9   30.05    7.70
  -3   2  -9    5.04    8.03
  -3  -2  -9    8.27    4.28
  -3  -2  -9   38.62   11.87
  -3  -2  -9   16.17    6.82
  -3   2 -10   21.66   10.11
  -3   2 -10   54.91   10.13
  -3  -2 -10   65.68   14.47
  -3  -2 -10   28.68    8.50
  -3  -2 -10   26.00    8.61
  -3   2 -11   -5.61   15.07
  -3   2 -11    3.73    6.35
  -3  -2 -11   -4.08    8.46
  -3  -2 -11   -3.32    5.48
  -3  -2 -11  -10.31   14.46
  -3   2 -12   11.65   10.73
  -3   2 -12  -25.94   17.00
  -3  -2 -12   -5.44   10.27
  -3  -2 -12    3.67    9.39
   3   3 -12   25.10    9.23
   3   3 -12   21.86   10.08
   3  -3 -12    9.45   14.35
   3  -3 -12    8.15    8.12
   3   3 -11   92.64   12.24
   3   3 -11   80.08   11.12
   3  -3 -11   87.73   14.40
   3  -3 -11   87.29   10.66
   3  -3 -11   68.65    9.76
   3   3 -10   21.19    8.19
   3   3 -10   26.21   11.71
   3  -3 -10   32.23   10.14
   3  -3 -10   38.21   10.87
   3  -3 -10   19.83    6.59
   3   3  -9  153.48   16.42
   3   3  -9  181.32   17.48
  -3   3   9  184.93    9.49
  -3  -3   9  149.58   15.94
   3  -3  -9  163.42   14.77
   3  -3  -9  133.78    9.97
   3  -3  -9  150.15    9.97
   3   3  -8    5.60    5.75
  -3   3   8    2.35    7.00
   3   3  -8   13.95    8.64
   3  -3  -8   -4.24    7.32
   3  -3  -8    5.79    7.30
   3  -3  -8    8.08    6.83
  -3  -3   8   11.59    8.30
  -3   3   7 1036.25   56.04
   3   3  -7 1045.40   50.42
   3   3  -7 1035.46   51.57
   3  -3  -7 1081.83   48.36
   3  -3  -7  974.77   44.50
   3  -3  -7 1060.35   54.59
  -3  -3   7 1094.81   51.33
   3   3  -6   16.92    4.67
  -3   3   6   30.83    3.97
   3   3  -6   37.00    4.57
   3  -3  -6   38.49    5.50
   3  -3  -6   32.36    6.11
  -3  -3   6   17.65    4.38
   3  -3  -6   27.12    3.37
   3   3  -5   12.77    3.89
  -3   3   5   12.00    5.14
  -3  -3   5    4.25    3.67
   3  -3  -5   18.92    5.32
   3  -3  -5   11.50    4.60
   3  -3  -5   10.61    4.20
   3   3  -4    9.92    3.23
  -3   3   4   -0.19    4.46
   3  -3  -4    5.75    3.15
   3  -3  -4    5.33    3.32
   3  -3  -4    5.77    4.62
   3   3  -3 1965.01  111.72
  -3   3   3 2006.12  108.38
   3   3  -3 2300.79  112.47
   3  -3  -3 2204.29  102.82
  -3  -3   3 2276.93  111.25
  -3   3   2   13.72    2.64
   3  -3  -2    1.59    2.18
  -3   3   1 1358.55   40.30
   3   3  -1 1260.22   41.82
   3  -3  -1 1169.59   34.04
   3   3   0    3.96    2.64
  -3   3   0    4.02    1.62
  -3  -3   0    4.18    3.39
   3  -3   0    3.44    1.70
  -3   3  -1 9377.95 1376.30
   3   3   1 9851.91 1406.65
   3  -3   110032.96 1438.24
  -3  -3  -1 8900.10 1319.14
   3   3   2  885.67   28.04
  -3   3  -2  764.28   28.30
  -3  -3  -2  887.63   28.58
   3  -3   2  900.08   30.63
  -3   3  -3  -15.06    5.37
   3  -3   3   -5.87    3.41
  -3   3  -4   23.57    4.88
   3  -3   4   30.82    7.58
  -3  -3  -4   44.07    4.19
   3   3   5 1202.47   43.72
  -3   3  -5 1144.66   44.50
  -3   3  -5 1134.91   52.36
   3  -3   5 1102.36   51.24
  -3  -3  -5 1210.22   59.55
  -3  -3  -5 1132.40   49.89
  -3  -3  -5 1201.10   43.36
  -3   3  -6  170.15    8.87
  -3   3  -6  172.42    9.30
   3   3   6  143.18    6.48
  -3  -3  -6  156.66    6.95
   3  -3   6  143.09    8.68
  -3  -3  -6  148.01    8.04
  -3  -3  -6  176.35   12.21
  -3   3  -7  301.98   15.89
  -3   3  -7  314.89   16.18
  -3  -3  -7  304.98   14.28
   3  -3   7  281.17   21.93
  -3  -3  -7  329.08   15.44
  -3  -3  -7  310.11   12.97
  -3   3  -8   23.70    7.36
  -3   3  -8   15.27   11.50
  -3  -3  -8   18.07    5.79
  -3  -3  -8   25.32    9.60
  -3  -3  -8   30.41    6.77
  -3   3  -9  184.06   15.08
  -3  -3  -9  185.75   13.76
  -3  -3  -9  175.63   11.87
  -3  -3  -9  160.60   12.83
  -3   3 -10   24.99   15.39
  -3   3 -10   21.05   10.15
  -3  -3 -10   37.58   13.13
  -3  -3 -10   40.71    9.35
  -3   3 -11  160.66   13.08
  -3   3 -11  179.31   27.35
  -3  -3 -11  196.58   17.65
  -3  -3 -11  174.93   23.53
  -3   3 -12  -16.60   17.22
  -3   3 -12   -1.81   11.40
  -3  -3 -12   -3.20   10.19
  -3  -3 -12   22.08   14.86
   3   4 -12   11.85   14.10
   3   4 -12    7.60   10.52
   3  -4 -12   -2.03   13.55
   3  -4 -12    2.43   12.23
   3   4 -11   -9.12   12.98
   3   4 -11   23.11    9.20
   3  -4 -11   17.04    7.12
   3  -4 -11   -4.08   11.95
   3   4 -10   18.06   12.42
   3   4 -10   11.43   11.39
  -3   4  10   10.78    8.98
   3  -4 -10    8.65    6.10
   3  -4 -10   19.15   10.46
  -3  -4  10    4.17    7.40
   3   4  -9   -3.19    6.96
  -3   4   9    7.29    5.16
   3   4  -9   -8.58    6.49
  -3  -4   9    6.03    6.33
   3  -4  -9    5.31    8.53
   3  -4  -9   -3.18    5.34
   3  -4  -9   19.06    8.02
   3   4  -8   31.04   10.59
   3   4  -8   36.93    6.28
  -3   4   8   44.81    8.09
   3  -4  -8   27.74    5.13
   3  -4  -8   24.58    8.01
   3  -4  -8   42.44    8.56
   3   4  -7   20.62    9.79
   3   4  -7   22.86    5.73
  -3   4   7   30.26    7.30
  -3  -4   7   34.23    5.96
   3  -4  -7   45.98    7.32
   3  -4  -7   38.68    7.12
   3  -4  -7   27.63    4.39
   3   4  -6   74.45    6.35
   3   4  -6   69.46    5.75
  -3   4   6   83.98    7.60
  -3  -4   6   77.44    6.01
   3  -4  -6   79.29    5.01
   3  -4  -6   83.02    6.76
   3  -4  -6   71.82    6.68
   3   4  -5  152.76    9.98
  -3   4   5  138.66    8.11
   3   4  -5  132.81    9.66
   3  -4  -5  128.84    4.86
  -3  -4   5  121.07    9.42
   3  -4  -5  143.94    4.75
  -3   4   4   52.45    3.78
   3   4  -4   60.47    4.50
  -3  -4   4   58.97    4.76
   3  -4  -4   52.26    4.38
  -3   4   3   62.42    3.39
  -3   4   3   60.85    3.50
   3  -4  -3   55.95    3.55
  -3   4   2  429.57   10.70
   3   4  -2  423.84   11.85
  -3  -4   2  413.79   11.88
   3  -4  -2  430.95    9.03
  -3   4   1  104.12    4.56
   3  -4  -1  114.23    5.35
  -3   4   0 3494.99  232.85
   3   4   0 3875.89  259.43
  -3  -4   0 3524.64  232.14
   3  -4   0 3158.24  215.31
   3   4   1 3382.68  211.53
  -3   4  -1 3067.43  189.37
   3  -4   1 3141.37  205.72
  -3  -4  -1 2712.09  170.25
   3   4   2   17.97    4.41
  -3   4  -2   24.43    3.31
  -3  -4  -2   24.16    3.01
   3  -4   2   23.56    5.19
   3   4   3  805.60   21.32
  -3   4  -3  950.22   38.29
   3  -4   3  747.61   28.58
  -3  -4  -3  838.38   27.96
  -3   4  -4    2.12    7.54
   3   4   4   13.23    2.65
  -3  -4  -4   11.03    5.92
   3  -4   4   18.55    4.89
   3   4   5  100.10    4.60
  -3   4  -5  118.34   10.18
   3  -4   5   88.44   10.03
  -3  -4  -5  103.41    5.93
   3   4   6  101.94    5.47
  -3   4  -6  145.06   12.74
  -3   4  -6   95.78    8.12
   3  -4   6  115.44    8.11
  -3  -4  -6  128.89    7.62
  -3  -4  -6   99.93   10.72
  -3   4  -7    3.47    6.04
   3   4   7    3.68    2.63
  -3   4  -7    9.86    9.60
  -3  -4  -7    4.90    5.18
  -3  -4  -7   -0.08    8.01
   3  -4   7    2.15    5.92
  -3   4  -8  337.15   20.44
  -3   4  -8  367.94   29.06
  -3  -4  -8  328.51   24.86
   3  -4   8  330.44   27.60
  -3  -4  -8  392.16   27.00
  -3   4  -9    8.56    8.25
  -3   4  -9    7.93    8.25
  -3  -4  -9   17.69   11.64
  -3  -4  -9   16.36   10.77
  -3   4 -10   22.24    9.87
  -3   4 -10    0.31    9.44
  -3  -4 -10   20.91   12.01
  -3  -4 -10   14.90   13.32
  -3   4 -11   24.81   10.72
  -3   4 -11   18.25   11.38
  -3  -4 -11  -12.13   15.11
  -3  -4 -11   14.38    8.79
  -3   4 -12   24.45   11.81
  -3   4 -12   16.62   12.67
  -3  -4 -12   10.53   10.28
  -3  -4 -12   11.50   16.62
   3   5 -12  -14.96   10.26
   3   5 -12    5.21   14.24
   3  -5 -12   13.53   13.24
   3  -5 -12   -4.55   12.21
   3   5 -11   83.64   16.78
   3   5 -11  107.78   18.69
   3  -5 -11   63.61    9.38
   3  -5 -11   55.12   15.30
   3   5 -10   11.24    8.44
  -3   5  10   -0.35    8.95
   3   5 -10   19.42   11.85
   3  -5 -10   10.26    9.77
   3  -5 -10   22.45    6.69
  -3  -5  10   14.09   11.91
   3   5  -9  207.07   22.28
  -3   5   9  211.31   15.92
   3   5  -9  194.98   19.21
  -3  -5   9  240.98   20.50
   3  -5  -9  206.22   17.46
  -3   5   8  194.84   14.32
   3   5  -8  209.38   19.37
   3   5  -8  213.08   18.00
   3  -5  -8  197.20   14.10
  -3  -5   8  210.26   18.33
   3  -5  -8  211.07   14.89
  -3   5   7  594.39   30.62
   3   5  -7  696.57   29.64
   3   5  -7  665.53   40.38
  -3  -5   7  654.18   29.94
   3  -5  -7  568.88   29.83
   3  -5  -7  675.65   32.28
  -3   5   6    3.03    3.68
   3   5  -6    0.22    4.57
   3   5  -6    7.69    4.92
  -3  -5   6    5.83    4.67
   3  -5  -6    3.65    5.26
   3  -5  -6    1.68    5.08
   3   5  -5 1449.75   78.12
  -3   5   5 1393.02   62.66
   3   5  -5 1394.41   78.96
   3  -5  -5 1328.61   63.22
  -3  -5   5 1464.27   76.71
  -3   5   4  402.90   13.37
   3   5  -4  428.94   14.90
   3   5  -4  511.06   22.01
   3  -5  -4  404.66   14.48
  -3  -5   4  493.28   16.42
   3   5  -3   14.55    5.40
  -3   5   3   17.02    3.20
  -3   5   3   18.47    4.50
  -3  -5   3   14.53    5.19
   3  -5  -3   14.18    3.18
  -3   5   2   29.61    3.10
   3   5  -2   33.31    5.09
  -3  -5   2   29.27    3.32
   3  -5  -2   32.74    3.28
  -3   5   1 4748.71  419.04
   3   5  -1 5547.57  504.31
  -3  -5   1 5169.87  462.70
   3  -5  -1 4740.25  410.76
   3   5   0   35.82    5.59
  -3   5   0   23.46    3.02
  -3  -5   0   25.50    3.53
  -3   5  -1 3841.29  261.09
   3   5   1 3056.64  215.88
   3  -5   1 3569.52  265.41
  -3  -5  -1 3701.90  251.82
   3   5   2  420.19   14.31
  -3   5  -2  383.04   11.59
  -3  -5  -2  357.08   10.77
   3  -5   2  352.11   11.41
   3   5   3 3611.20  283.34
  -3   5  -3 3655.22  295.47
   3  -5   3 3507.37  269.98
  -3  -5  -3 3683.08  289.08
  -3   5  -4  993.78   53.91
   3   5   4  950.91   30.50
   3  -5   4  911.49   39.92
  -3  -5  -4  958.04   38.27
  -3   5  -5 1139.18   61.08
   3   5   5 1005.86   36.98
  -3  -5  -5 1030.94   45.39
   3  -5   5 1065.77   58.45
  -3   5  -6   23.35    9.75
   3   5   6   28.81    2.66
  -3  -5  -6   25.39    4.95
   3  -5   6   22.44    6.00
  -3   5  -7  417.05   20.33
  -3   5  -7  368.79   28.06
   3   5   7  343.40   13.68
   3  -5   7  377.30   19.26
  -3  -5  -7  313.17   22.64
  -3  -5  -7  373.62   17.33
  -3   5  -8  248.01   17.42
  -3   5  -8  250.30   17.15
   3   5   8  260.93   12.01
  -3  -5  -8  288.65   22.30
  -3  -5  -8  260.99   20.44
   3  -5   8  254.52   16.19
  -3   5  -9  488.06   41.11
  -3   5  -9  443.21   30.61
  -3  -5  -9  489.68   27.38
   3  -5   9  468.69   28.39
  -3  -5  -9  424.48   35.22
  -3   5 -10   20.91   14.48
  -3   5 -10    5.46    6.07
  -3  -5 -10    7.09   12.62
  -3  -5 -10   -3.99    7.57
  -3   5 -11   78.75   14.38
  -3   5 -11  106.95   15.59
  -3  -5 -11   84.58   19.37
  -3  -5 -11   76.99   18.29
  -3   5 -12    3.81   11.90
  -3   5 -12   13.81    8.49
  -3  -5 -12   13.08   16.81
  -3  -5 -12   16.62   15.53
   3   6 -12   -4.26    9.59
   3   6 -12   -4.94   16.84
   3  -6 -12    0.97   12.15
   3  -6 -12  -15.19   13.47
   3   6 -11   -6.75   14.75
   3   6 -11   -2.72    8.29
  -3   6  11    2.59    9.36
   3  -6 -11    3.81    6.81
  -3  -6  11  -14.01   13.08
   3  -6 -11    5.71    7.39
  -3   6  10   32.80    9.45
   3   6 -10   23.26    9.02
   3   6 -10   18.44    8.24
   3  -6 -10   26.40   10.95
  -3  -6  10   22.49   13.00
   3  -6 -10    9.38    9.91
   3   6  -9   20.12    8.48
  -3   6   9   17.99    5.71
   3   6  -9   27.82    7.14
  -3  -6   9   10.35    7.66
   3  -6  -9   12.00    8.88
   3  -6  -9   18.08    6.01
  -3   6   8    1.03    7.40
   3   6  -8    0.07    6.18
   3  -6  -8   -1.00    7.14
   3  -6  -8   -1.31    7.52
   3  -6  -8    1.38    7.08
  -3  -6   8    5.69    6.86
   3   6  -7    8.50    8.30
  -3   6   7   11.48    6.58
   3  -6  -7    3.02    4.26
   3  -6  -7   13.56    6.01
  -3  -6   7   -9.07    8.69
  -3   6   6  150.93   10.31
   3   6  -6  161.73   12.89
   3   6  -6  159.19    9.69
   3  -6  -6  160.60    9.70
  -3  -6   6  168.85    9.15
   3   6  -5   10.37    6.97
  -3   6   5    3.36    5.29
   3   6  -5   -0.54    4.16
   3  -6  -5   10.29    4.47
  -3  -6   5    5.75    6.66
   3   6  -4   -0.05    6.75
  -3   6   4    9.46    5.05
  -3   6   4   14.35    3.87
  -3  -6   4    1.92    4.33
   3  -6  -4   -2.03    4.27
   3   6  -3   53.44    7.77
   3  -6  -3   67.90    3.39
   3   6  -2   89.09    4.80
  -3   6   2   78.46    4.65
  -3  -6   2   88.99    5.02
   3  -6  -2   88.13    4.94
  -3   6   1  186.51    6.98
   3   6  -1  168.69    6.29
  -3  -6   1  176.27    6.44
   3  -6  -1  190.42    7.20
  -3   6   0  260.79    9.90
   3   6   0  254.09    8.02
  -3  -6   0  256.78    8.21
   3  -6   0  283.20   10.29
  -3   6  -1  691.00   26.51
   3   6   1  695.77   25.48
   3  -6   1  690.74   22.06
  -3  -6  -1  679.20   21.40
   3   6   2  560.60   17.73
  -3   6  -2  575.47   19.93
   3  -6   2  597.28   20.19
  -3  -6  -2  588.05   18.66
  -3   6  -3  638.11   29.43
   3   6   3  585.43   19.31
  -3  -6  -3  548.89   19.44
   3  -6   3  537.34   21.44
   3   6   4  860.86   28.90
  -3   6  -4  930.27   50.03
  -3  -6  -4  885.40   35.98
   3  -6   4  926.78   39.04
  -3   6  -5   70.72    6.67
   3   6   5   80.02    4.37
  -3  -6  -5   69.97    5.59
   3  -6   5   72.91    6.53
   3   6   6    6.99    3.58
  -3   6  -6   -7.25    9.25
  -3  -6  -6   -4.17    7.37
   3  -6   6   -0.21    8.88
  -3   6  -7   19.82    5.04
  -3   6  -7   16.90   11.66
   3   6   7   22.06    4.63
  -3  -6  -7   29.46    6.02
   3  -6   7   32.87   11.17
  -3  -6  -7   30.89    9.31
  -3   6  -8   39.94   13.82
   3   6   8   41.66    5.97
  -3   6  -8   49.82    6.25
  -3  -6  -8   59.03   11.35
   3  -6   8   56.24    8.81
  -3  -6  -8   36.02    7.58
  -3   6  -9   70.90   11.01
  -3   6  -9   64.91    7.81
   3  -6   9   82.44   16.54
  -3  -6  -9   60.11   14.94
  -3  -6  -9   94.45   13.89
  -3   6 -10    0.76   14.70
  -3   6 -10    5.04   10.49
  -3  -6 -10    1.54    7.54
   3  -6  10   13.46   13.75
  -3  -6 -10   -0.13    8.29
  -3   6 -11    1.29    7.70
  -3   6 -11    5.25   16.64
  -3  -6 -11   19.15   13.50
  -3  -6 -11    8.65   14.59
  -3   6 -12    1.27   12.19
  -3   6 -12   -6.90   13.32
  -3  -6 -12   -2.52    9.99
  -3  -6 -12  -19.96   16.77
   3   7 -12   -4.54   17.19
   3   7 -12    7.72    9.81
   3  -7 -12    1.06   12.79
   3  -7 -12    4.03    8.73
   3   7 -11  100.60   19.42
   3   7 -11   97.46   22.33
  -3   7  11  121.94   13.77
  -3  -7  11  107.94   20.01
   3  -7 -11   77.83   11.02
   3  -7 -11  120.87   17.15
   3   7 -10   48.27   14.21
   3   7 -10   61.47   16.97
  -3   7  10   61.51   11.17
   3  -7 -10   59.39    8.42
  -3  -7  10   56.75   10.36
   3  -7 -10   62.16   12.23
  -3   7   9  181.61   14.97
   3   7  -9  181.58   21.53
   3   7  -9  166.47   18.99
  -3  -7   9  142.81   19.79
   3  -7  -9  159.70   16.04
   3  -7  -9  153.59   15.23
   3   7  -8   46.10   11.78
  -3   7   8   53.99    5.98
   3   7  -8   62.80   12.91
  -3  -7   8   44.24    8.17
   3  -7  -8   45.34    6.04
   3  -7  -8   47.47    9.21
  -3   7   7  525.35   28.87
   3   7  -7  571.05   34.78
   3   7  -7  613.92   39.49
   3  -7  -7  516.28   22.58
  -3  -7   7  609.55   28.76
   3  -7  -7  562.20   27.83
   3   7  -6  267.18   12.00
  -3   7   6  221.17   13.51
   3   7  -6  242.61   17.88
  -3  -7   6  207.27   16.84
   3  -7  -6  229.72   12.32
   3   7  -5  943.15   40.24
  -3   7   5  814.11   39.68
  -3  -7   5  904.99   38.65
   3  -7  -5  860.15   31.90
  -3   7   4    5.43    4.18
  -3   7   4   10.97    5.14
  -3  -7   4    4.11    4.27
   3  -7  -4   -1.28    4.41
  -3   7   3   61.85    4.92
   3   7  -3   60.74    5.71
  -3  -7   3   57.38    5.59
   3  -7  -3   57.75    3.77
  -3   7   2   -0.03    2.37
   3   7  -2   10.26    3.61
   3  -7  -2    3.58    3.96
  -3  -7   2   -1.70    5.85
   3   7  -1 1775.64   87.27
  -3   7   1 1658.51   69.29
  -3  -7   1 1417.66   79.42
   3  -7  -1 1546.06   73.83
  -3   7   0  376.98   10.77
  -3  -7   0  336.04   11.30
   3  -7   0  340.39   10.59
  -3   7  -1 2090.53  113.66
   3   7   1 2345.98  121.19
  -3  -7  -1 2195.32  118.00
   3  -7   1 2049.16  124.19
  -3   7  -2   -1.78    6.26
   3   7   2    1.38    5.46
  -3  -7  -2   -7.49    3.51
   3  -7   2  -10.75    3.97
  -3   7  -3 2856.18  204.30
   3   7   3 2913.51  194.38
  -3  -7  -3 2997.91  215.30
   3  -7   3 2781.97  196.50
  -3   7  -4   -1.56    4.68
   3   7   4    0.34    3.82
   3   7   4    6.03    3.22
   3  -7   4   16.43    7.27
  -3  -7  -4   -6.12    5.92
  -3   7  -5  157.92   10.03
   3   7   5  169.57    6.77
  -3  -7  -5  179.25   12.29
   3  -7   5  188.56   14.34
  -3   7  -6   31.05    7.17
   3   7   6   31.65    4.48
  -3  -7  -6   28.13    5.29
   3  -7   6   19.40    6.96
   3   7   7    7.78    4.26
  -3   7  -7   -8.41    6.99
  -3  -7  -7    7.02    5.42
   3  -7   7  -16.20   10.93
   3   7   8   16.91    5.29
  -3   7  -8   -0.65    8.72
  -3   7  -8   12.14    7.74
  -3  -7  -8   -5.64   10.35
  -3  -7  -8   -5.04    9.59
   3  -7   8   10.67   12.06
  -3   7  -9  422.97   28.18
  -3   7  -9  405.00   37.70
   3   7   9  381.05   18.67
  -3  -7  -9  416.70   32.98
   3  -7   9  393.99   36.39
  -3  -7  -9  335.73   31.04
  -3   7 -10    9.11    7.29
  -3   7 -10   21.37    9.98
   3  -7  10    1.90   14.73
  -3  -7 -10   16.67   12.18
  -3  -7 -10   -2.06    8.60
  -3   7 -11   47.04   13.69
  -3   7 -11   64.84   20.58
  -3  -7 -11   39.64   10.28
  -3  -7 -11   42.44   17.58
  -3   7 -12   13.82   20.02
  -3   7 -12    4.25   14.21
  -3  -7 -12    8.80   15.33
  -3  -7 -12   18.07   17.15
   3   8 -12   -4.43   16.10
   3   8 -12   -3.33   17.80
  -3   8  12    9.08    7.01
   3  -8 -12    8.05   13.86
   3  -8 -12   13.89   12.90
  -3  -8  12   10.46   16.24
   3   8 -11   17.02   14.75
   3   8 -11    5.00   10.52
  -3   8  11   13.92    6.63
   3  -8 -11   16.76   12.40
   3  -8 -11   15.88    7.52
  -3  -8  11    8.48    9.74
   3   8 -10   26.55   12.81
  -3   8  10   12.80    6.16
   3   8 -10    0.29   14.80
   3  -8 -10    5.64   10.12
   3  -8 -10    5.27   10.88
  -3  -8  10    1.14   13.86
   3   8  -9  409.60   34.83
  -3   8   9  352.31   23.80
   3   8  -9  356.86   30.05
   3  -8  -9  350.83   25.45
   3  -8  -9  312.82   17.65
  -3  -8   9  416.38   33.14
  -3   8   8   30.13    8.18
   3   8  -8   13.32   12.30
   3   8  -8   10.22   10.88
  -3  -8   8    6.12   11.25
   3  -8  -8   16.32    8.40
   3  -8  -8   15.24    7.89
   3   8  -7   68.92    7.73
   3   8  -7   79.11    9.01
  -3   8   7   58.34    9.03
  -3  -8   7   83.08   12.68
   3  -8  -7   48.26    9.00
   3   8  -6   74.95   10.69
   3   8  -6   72.01    7.95
  -3   8   6   69.31    8.35
  -3  -8   6   75.09   11.31
   3  -8  -6   61.94    7.89
  -3   8   5    4.02    5.97
   3   8  -5   23.33    8.93
   3  -8  -5   17.57    3.61
  -3  -8   5    9.87    5.48
   3   8  -4  120.96   11.41
  -3   8   4  136.64    5.18
   3  -8  -4  139.47    7.73
  -3  -8   4  109.52    7.16
  -3   8   3  688.34   21.49
   3   8  -3  712.66   34.00
  -3  -8   3  604.63   33.33
   3  -8  -3  614.69   25.39
   3   8  -2  311.52   12.48
  -3  -8   2  295.01   17.54
   3  -8  -2  346.50   13.28
  -3   8   1  194.13    9.51
   3   8  -1  195.21    8.44
   3  -8  -1  201.28    9.98
  -3  -8   1  203.46    8.30
  -3   8   0   22.16    5.60
   3   8   0   34.79    6.53
  -3  -8   0   29.97    4.42
   3  -8   0   29.10    5.91
   3   8   1 1485.11   77.86
  -3   8  -1 1429.94   67.75
  -3  -8  -1 1580.40   71.26
   3  -8   1 1356.07   79.12
  -3   8  -2   -0.93    4.64
   3   8   2    6.81    3.87
  -3  -8  -2   -1.39    4.14
   3   8   3 1039.13   49.12
  -3   8  -3  986.21   44.16
  -3  -8  -3  989.27   41.54
   3  -8   3  991.75   44.81
   3   8   4   34.71    7.04
  -3   8  -4   43.95    6.07
  -3  -8  -4   24.86    4.74
  -3   8  -5  -11.58    9.24
  -3  -8  -5   -3.11    4.53
   3  -8   5   -1.70    6.03
   3   8   6   -7.73    4.36
  -3   8  -6    5.42    6.90
  -3  -8  -6   -7.76    8.29
   3  -8   6   -2.11   10.05
   3   8   7   39.68    5.83
  -3   8  -7   35.21   13.91
  -3  -8  -7   59.81   10.78
   3  -8   7   58.55    8.33
  -3   8  -8   -5.87   12.82
  -3   8  -8    4.52    8.96
   3   8   8    8.46    5.24
   3  -8   8   -6.12   12.06
  -3  -8  -8    3.53   10.30
  -3  -8  -8    1.14    6.48
  -3   8  -9   41.29   15.96
  -3   8  -9   24.18   10.54
   3   8   9   23.55    6.37
  -3  -8  -9   18.53    8.17
   3  -8   9    9.60   15.23
  -3  -8  -9   20.52   11.76
  -3   8 -10   27.14   11.89
  -3   8 -10   30.34    8.24
   3  -8  10   34.90   16.76
  -3  -8 -10   18.89   14.31
  -3  -8 -10   26.69   14.70
  -3   8 -11   20.49   18.85
  -3   8 -11   30.31   13.25
   3  -8  11   -4.87   16.87
  -3  -8 -11   18.19    9.74
  -3  -8 -11   -6.92    9.33
  -3   8 -12   22.18   20.28
  -3   8 -12   -3.67    9.24
  -3  -8 -12   14.72   15.53
  -3  -8 -12   -6.27   16.46
  -3   9  12    2.41    6.78
   3   9 -12    9.43   18.27
   3   9 -12   11.12   16.27
   3  -9 -12   13.62   12.94
  -3  -9  12  -12.37   16.92
   3  -9 -12  -10.07   13.95
   3   9 -11  122.31   16.00
   3   9 -11  100.50   20.16
  -3   9  11   94.69   14.70
  -3  -9  11  114.98   15.00
   3  -9 -11   96.17   11.55
   3  -9 -11  107.70   11.75
   3   9 -10   29.17   14.52
  -3   9  10   24.93    9.92
   3   9 -10   12.58   16.21
   3  -9 -10   22.78    7.34
   3  -9 -10   32.78   11.71
  -3  -9  10   27.70   15.08
   3   9  -9  199.45   20.45
  -3   9   9  167.97   15.10
   3   9  -9  235.50   24.38
   3  -9  -9  183.23   11.88
   3  -9  -9  136.21   16.17
  -3  -9   9  165.55   15.19
  -3   9   8   -9.84    7.99
   3   9  -8   11.65    7.01
   3   9  -8   13.92    7.82
   3  -9  -8   -2.36    8.03
  -3  -9   8  -19.04   11.67
   3  -9  -8    9.75    5.11
   3   9  -7  196.67   11.74
   3   9  -7  157.55   18.94
  -3   9   7  159.39    8.95
  -3  -9   7  168.93   17.62
   3  -9  -7  136.98   12.60
  -3   9   6  119.34    7.42
   3   9  -6  122.14   14.60
  -3  -9   6  122.90   14.37
   3  -9  -6  123.25    6.89
   3   9  -5  513.44   21.67
  -3   9   5  433.75   19.75
  -3   9   5  452.65   21.73
  -3  -9   5  393.78   19.79
   3  -9  -5  439.93   20.56
  -3   9   4   12.64    5.15
   3   9  -4   15.22    5.02
  -3  -9   4   15.12    5.10
   3  -9  -4   19.50    3.58
   3   9  -3  203.36   13.70
  -3   9   3  198.73    9.47
  -3  -9   3  188.54    9.51
   3  -9  -3  191.23    9.83
   3   9  -2   71.73    6.53
  -3   9   2   71.31    6.76
   3  -9  -2   80.88    4.74
  -3  -9   2   81.37    6.69
  -3   9   1  934.82   41.88
   3   9  -1  925.94   46.19
   3  -9  -1  895.67   41.29
  -3  -9   1  944.04   47.76
   3   9   0   34.91    7.69
  -3   9   0   23.69    6.39
  -3  -9   0   11.12    4.65
   3   9   1  518.48   25.05
  -3  -9  -1  543.96   26.18
   3  -9   1  508.71   20.27
  -3   9  -2   58.13    9.48
   3   9   2   74.47    5.65
   3  -9   2   59.64    6.06
  -3   9  -3  290.83   13.04
   3   9   3  302.44   10.88
   3  -9   3  270.75   12.53
  -3  -9  -3  277.15   15.48
   3   9   4   41.58    5.15
  -3   9  -4   49.10    6.29
  -3  -9  -4   50.46    8.08
   3  -9   4   51.83    6.60
   3   9   5  782.30   43.97
  -3   9  -5  808.40   54.27
   3   9   5  816.19   32.23
  -3  -9  -5  811.00   36.54
   3  -9   5  825.66   39.64
   3   9   6    4.90    4.58
  -3   9  -6   -9.99   11.13
  -3  -9  -6   -4.00    8.39
   3  -9   6    5.25   10.33
   3   9   7    7.69    5.11
  -3   9  -7    2.60    8.27
  -3  -9  -7    9.62    9.43
   3  -9   7   15.81    7.65
  -3   9  -8    5.26    9.18
  -3   9  -8    5.15    9.57
   3   9   8   15.15    5.49
  -3  -9  -8    1.92   10.89
   3  -9   8    9.69   13.54
  -3   9  -9  204.10   14.31
  -3   9  -9  238.72   20.12
   3   9   9  190.07   12.51
  -3  -9  -9  254.63   22.96
   3  -9   9  182.36   26.72
  -3  -9  -9  222.07   23.00
  -3   9 -10   42.99   17.46
   3   9  10    4.45    6.61
  -3   9 -10   11.03    7.76
  -3  -9 -10   18.79   13.11
  -3  -9 -10   16.68   13.69
   3  -9  10   -4.24   16.44
  -3   9 -11   52.08   15.59
  -3   9 -11   45.20   14.20
  -3  -9 -11   38.11   11.35
  -3  -9 -11   28.04   16.75
   3  -9  11   70.54   20.21
   3  10 -11   -7.73   14.72
  -3  10  11    3.48   10.22
   3  10 -11  -12.63   11.35
   3 -10 -11    0.29    7.62
   3 -10 -11    1.26    7.94
  -3 -10  11   13.74   10.13
  -3  10  10    4.37    9.79
   3  10 -10   12.20   14.51
   3  10 -10    5.43   10.49
  -3 -10  10    2.81   14.78
   3 -10 -10   14.99    6.92
   3 -10 -10   -0.09    7.30
  -3  10   9   15.73    6.59
   3  10  -9   29.05   10.01
   3  10  -9   27.68   13.38
  -3 -10   9   28.65    9.37
   3 -10  -9   32.85   10.50
   3 -10  -9   29.37   10.36
  -3  10   8   34.20    9.54
   3  10  -8   48.29   15.17
   3  10  -8   49.41   13.23
   3 -10  -8   37.06    9.66
  -3 -10   8   37.93   14.39
  -3  10   7   88.23   10.46
   3  10  -7   65.18   10.15
   3  10  -7   68.22    8.80
  -3 -10   7   96.11   14.58
   3 -10  -7   69.77   10.29
  -3  10   6   65.14    9.29
   3  10  -6   67.10    8.92
   3 -10  -6   70.27    8.98
  -3 -10   6   79.32   13.34
  -3  10   5   -6.04    6.03
   3  10  -5   -7.57    9.27
  -3  10   5   -1.03    4.39
   3 -10  -5   -3.38    3.97
  -3 -10   5    2.35    5.84
   3  10  -4  169.27   14.09
  -3  10   4  149.15    6.72
   3 -10  -4  142.41    6.87
  -3 -10   4  156.31   13.86
   3  10  -3  198.12    9.76
  -3  10   3  180.10    9.72
  -3 -10   3  181.74   13.97
   3 -10  -3  171.18    7.23
   3  10  -2    2.73    4.78
  -3  10   2   -2.10    5.38
   3 -10  -2   12.62    5.57
  -3 -10   2   16.86    4.74
   3  10  -1    2.53    5.47
  -3  10   1   -1.86    3.89
  -3 -10   1   10.91    5.34
   3 -10  -1   10.63    4.02
  -3  10   0   60.10    7.98
   3  10   0   30.68    8.67
  -3 -10   0   43.99    5.90
  -3  10  -1   82.05    6.80
   3  10   1   96.77    9.84
  -3 -10  -1   89.26    6.57
  -3  10  -2  616.91   33.06
   3  10   2  634.12   30.88
  -3 -10  -2  662.42   25.84
   3 -10   2  647.45   34.65
  -3  10  -3    4.08    8.22
   3  10   3    1.48    4.26
   3 -10   3   13.29    5.30
  -3 -10  -3   17.48    6.83
   3  10   4  115.32    7.56
  -3  10  -4  158.31   15.37
  -3 -10  -4  129.35   11.84
   3 -10   4  148.75    9.98
   3  10   5  109.05    8.29
  -3  10  -5  143.43   11.07
   3  10   5  130.07    7.77
   3 -10   5  144.92   10.36
  -3 -10  -5  123.84   12.67
  -3  10  -6  -11.57    7.56
   3  10   6   -3.14    5.16
  -3 -10  -6  -14.85    8.83
   3 -10   6  -16.32   11.54
   3  10   7    7.69    5.38
  -3  10  -7   -4.55   12.96
  -3 -10  -7   -9.40    9.85
   3 -10   7   -4.48    7.69
   3  10   8  132.89   10.02
  -3  10  -8  145.22   23.84
   3 -10   8  163.75   22.17
  -3 -10  -8  156.80   17.69
  -3  10  -9   14.45   17.12
  -3  10  -9   20.14   11.89
   3  10   9   22.56    6.69
  -3 -10  -9   25.77   12.87
   3 -10   9    7.71   15.75
  -3 -10  -9   22.82   12.42
  -3  10 -10   12.60    8.16
  -3  10 -10    4.90   18.01
   3  10  10   12.28    7.12
   3 -10  10   29.52   17.08
  -3 -10 -10   24.41   14.13
  -3 -10 -10   12.83    8.70
  -3  10 -11   13.10   12.51
  -3  10 -11   11.73   13.82
   3 -10  11   -4.42   18.39
  -3 -10 -11   21.21    9.94
  -3 -10 -11   -4.37    9.50
   3  11 -11  229.85   22.12
  -3  11  11  173.34   19.38
   3  11 -11  209.92   19.71
   3 -11 -11  131.69   23.14
   3 -11 -11  188.93   24.48
  -3 -11  11  201.18   30.42
  -3  11  10   21.04   10.42
   3  11 -10   31.46   11.70
   3  11 -10   11.65    9.75
   3 -11 -10   34.82   11.99
   3 -11 -10   18.81    7.81
  -3 -11  10   15.88   10.67
   3  11  -9   59.02   15.89
   3  11  -9   63.66   12.34
  -3  11   9   53.75   11.90
   3 -11  -9   62.99   12.19
  -3 -11   9   81.07   17.37
   3 -11  -9   63.03   12.56
   3  11  -8   24.19   14.89
   3  11  -8   39.79   12.86
  -3  11   8   23.98    6.21
  -3 -11   8   -7.21   13.87
   3 -11  -8   17.60    9.66
  -3  11   7   41.29    9.68
   3  11  -7   51.85    8.25
   3  11  -7   38.98    9.49
   3 -11  -7   44.58    9.59
  -3 -11   7   45.28    8.98
  -3  11   6   12.70    4.58
   3  11  -6   17.17    7.67
  -3  11   6   13.51    4.95
   3 -11  -6   13.41    7.82
  -3  11   5  308.15   12.29
   3  11  -5  274.94   23.98
  -3  11   5  318.44   13.56
   3 -11  -5  314.70   13.14
  -3 -11   5  310.10   23.73
   3  11  -4   -3.27    9.39
  -3  11   4    2.90    5.81
  -3 -11   4    6.24    6.02
   3 -11  -4    3.29    4.05
   3  11  -3   48.94    6.81
  -3  11   3   55.67    4.81
   3 -11  -3   59.70    7.67
  -3 -11   3   36.58    9.96
   3  11  -2    1.64    5.01
  -3  11   2    1.16    3.70
   3 -11  -2   -4.94    6.01
  -3 -11   2    9.48    8.12
   3  11  -1 2270.33  159.89
  -3  11   1 2257.02  147.77
   3 -11  -1 2179.72  147.26
  -3 -11   1 2332.55  144.76
   3  11   0   73.71    9.16
  -3  11   0   74.49    8.04
  -3 -11   0   64.42    6.11
   3 -11   0   46.39    8.82
  -3  11  -1   53.83    5.94
   3  11   1   67.11    6.01
  -3 -11  -1   61.06    5.97
   3 -11   1   61.67    9.22
  -3  11  -2   51.88    6.20
   3  11   2   69.03    8.81
   3 -11   2   63.52    6.57
  -3 -11  -2   59.84    9.15
  -3  11  -3  443.94   21.83
   3  11   3  487.65   25.22
  -3 -11  -3  482.66   20.23
   3 -11   3  442.39   21.25
   3  11   4  118.78   12.19
  -3  11  -4  144.77   10.54
  -3 -11  -4  132.43   12.69
   3 -11   4  146.83   15.10
   3  11   5  365.93   16.61
  -3  11  -5  408.86   29.83
   3 -11   5  337.90   19.93
  -3 -11  -5  340.02   23.94
  -3  11  -6    8.43   12.48
   3  11   6    9.62    5.57
  -3 -11  -6   -3.53    9.66
   3 -11   6   16.38   11.85
   3  11   7  128.45    9.53
  -3  11  -7  139.70   13.36
  -3 -11  -7  116.30   15.88
   3 -11   7  136.59   13.53
   3  11   8    2.50    6.13
  -3  11  -8    9.17    9.57
   3 -11   8    6.70   14.19
  -3 -11  -8   13.62   11.36
   3  11   9  275.19   17.42
  -3  11  -9  329.22   28.13
  -3  11  -9  333.32   38.02
  -3 -11  -9  308.80   21.08
   3 -11   9  311.77   35.20
  -3  11 -10    4.41   11.96
  -3  11 -10    2.61    8.53
   3  11  10   11.08    7.01
  -3 -11 -10   29.30   14.15
   3 -11  10   31.17   17.32
  -3 -11 -10   15.45   14.18
  -3  11 -11   38.41   16.01
  -3  11 -11   47.35   14.10
   3 -11  11   27.25   13.44
  -3 -11 -11   30.00   17.28
  -3 -11 -11   13.63   16.90
   3  12 -11   34.87   11.88
   3  12 -11   34.40   13.10
  -3  12  11   18.89   12.22
  -3 -12  11   29.97   19.60
   3 -12 -11   23.56   14.16
   3 -12 -11   10.59   14.48
   3  12 -10    0.54   11.23
  -3  12  10    5.81    6.42
   3  12 -10   -0.71    9.83
   3 -12 -10   11.96   11.55
   3 -12 -10    6.28   11.55
  -3 -12  10    5.16   10.61
  -3  12   9   29.98   10.47
   3  12  -9   27.31   10.83
   3  12  -9   18.01    9.62
  -3 -12   9   33.44   15.45
   3 -12  -9    4.73   11.20
   3 -12  -9   17.63    6.89
  -3  12   8   56.30    7.76
   3  12  -8   73.15   10.66
   3  12  -8   60.64   18.30
  -3 -12   8   72.89   11.14
   3 -12  -8   73.72   12.23
  -3  12   7   31.17    6.66
   3  12  -7   61.68   14.99
   3 -12  -7   31.97    9.66
  -3 -12   7   40.56    8.82
   3  12  -6   18.69   11.77
  -3  12   6   -5.27    7.29
  -3  12   6   -1.56    5.14
  -3 -12   6   -2.44    7.44
   3 -12  -6   10.96    8.09
   3  12  -5   15.13   11.89
  -3 -12   5   25.87    7.21
   3 -12  -5   15.31    8.01
  -3  12   4   24.81    7.11
   3  12  -4   32.68   11.00
  -3 -12   4   32.87    6.98
   3 -12  -4   13.67    7.84
   3  12  -3    3.01    5.90
  -3  12   3   13.67    6.54
   3 -12  -3    9.02    6.92
  -3 -12   3   -4.52    6.10
   3  12  -2  213.30   11.71
  -3  12   2  217.79    9.52
   3 -12  -2  209.23   14.19
  -3 -12   2  233.64   18.39
  -3  12   1   -0.84    4.40
   3  12  -1   10.63    5.22
  -3 -12   1    9.72    8.09
   3  12   0  352.51   15.43
  -3  12   0  382.70   20.01
   3 -12   0  378.33   21.36
  -3 -12   0  373.52   16.57
   3  12   1  474.03   20.20
  -3  12  -1  501.71   26.38
   3 -12   1  477.06   20.06
  -3 -12  -1  486.47   27.49
  -3  12  -2   40.10    6.85
   3 -12   2   52.50   10.60
   3  12   3  194.83   14.21
  -3  12  -3  185.37   16.61
   3 -12   3  161.24   11.50
  -3 -12  -3  164.62   10.34
   3  12   4   59.07    6.46
  -3  12  -4   48.05   12.89
   3 -12   4   25.90   12.54
  -3 -12  -4   38.61   10.61
  -3  12  -5   28.86    8.48
   3  12   5   33.10    6.50
   3 -12   5   28.04   12.74
  -3 -12  -5   26.65    6.63
   3  12   6    1.60    9.74
  -3  12  -6   15.28    8.79
   3  12   6   16.38    6.39
  -3 -12  -6   17.98   10.65
   3 -12   6   16.43    8.37
   3  12   7   24.27    6.80
  -3  12  -7   24.35   15.89
   3 -12   7   29.12   15.28
  -3 -12  -7   30.15    7.95
  -3  12  -8   21.13   11.00
   3  12   8   14.47    7.03
   3 -12   8   21.45   15.11
  -3 -12  -8   20.61   12.45
   3  12   9    9.47    7.11
  -3  12  -9   38.84   12.83
  -3  12  -9   39.96   11.88
   3 -12   9   -0.69   11.07
  -3 -12  -9    7.63   13.54
  -3  12 -10   42.59   14.72
   3  12  10   14.65    8.15
  -3  12 -10   20.60   13.15
   3 -12  10   27.65   12.78
  -3 -12 -10   35.51   15.09
  -3 -12 -10   44.53   15.37
  -3  12 -11    7.64   15.60
  -3  12 -11  -10.88   21.27
  -3 -12 -11   21.90   16.63
   3 -12  11    7.77   13.09
  -3 -12 -11   24.19   15.93
  -3  13  11  107.77   17.39
   3  13 -11  146.22   19.82
   3  13 -11  121.30   25.99
   3 -13 -11  127.66   20.95
   3 -13 -11   96.24   20.36
  -3 -13  11  139.31   18.33
   3  13 -10  -15.07   11.65
  -3  13  10   -4.73    6.92
   3  13 -10   15.67   15.37
   3 -13 -10    2.46   11.90
  -3 -13  10   -6.66   17.00
   3 -13 -10   16.49   11.79
  -3  13   9  102.43   14.51
   3  13  -9   97.97   20.53
   3  13  -9   93.82   23.35
  -3 -13   9  109.36   14.33
   3 -13  -9   86.19   15.50
   3  13  -8   22.08    9.05
   3  13  -8   26.84   15.48
  -3  13   8   17.63   10.16
   3 -13  -8   13.26    6.79
  -3 -13   8   -4.07   14.89
  -3  13   7  253.57   13.84
   3  13  -7  254.92   28.13
   3 -13  -7  231.15   20.20
  -3 -13   7  216.87   27.39
   3  13  -6   89.52   16.71
  -3  13   6   83.05   11.44
  -3  13   6   88.25    7.86
   3 -13  -6   88.05   11.67
  -3 -13   6   85.21   10.85
  -3  13   5  299.70   13.68
   3  13  -5  315.77   18.85
   3 -13  -5  273.00   19.14
  -3 -13   5  290.91   25.96
   3  13  -4  137.08   17.90
   3 -13  -4  149.01    8.96
  -3 -13   4  146.50   17.99
   3  13  -3  149.72   10.77
  -3  13   3  146.41    8.00
   3 -13  -3  122.58    8.41
  -3 -13   3  135.36   11.13
   3  13  -2   16.91    9.86
  -3 -13   2   24.14   10.36
   3 -13  -2   19.60    5.46
   3  13  -1  957.18   56.40
  -3  13   1  940.20   50.51
   3 -13  -1  884.54   51.01
  -3 -13   1  851.28   43.78
  -3  13   0   14.88    5.56
   3  13   0   19.04    6.28
  -3 -13   0   27.40    9.87
   3 -13   0   21.23    5.86
  -3  13  -1 2455.68  187.07
   3  13   1 2338.98  161.96
   3 -13   1 2372.39  166.02
  -3 -13  -1 2483.66  189.38
   3  13   2  154.97    9.74
  -3  13  -2  150.10   15.78
  -3 -13  -2  134.75    9.55
   3 -13   2  159.83   15.74
   3  13   3  405.68   19.70
  -3  13  -3  411.53   22.05
  -3 -13  -3  443.64   27.80
   3 -13   3  427.12   30.87
   3  13   4   65.95    7.38
  -3  13  -4   50.73    9.12
   3 -13   4   45.64    8.77
  -3 -13  -4   33.75    7.45
  -3  13  -5  153.02   20.06
   3  13   5  131.37    9.85
  -3 -13  -5  129.38   10.34
   3 -13   5  139.03   12.63
  -3  13  -6   95.66   19.30
   3  13   6   98.65    9.73
   3  13   6   82.21   14.10
   3 -13   6   98.55   18.30
  -3 -13  -6  100.43    9.68
   3  13   7  168.63   12.44
  -3  13  -7  163.50   17.09
  -3 -13  -7  153.79   13.17
   3 -13   7  155.18   23.62
  -3  13  -8   33.50   17.20
   3  13   8   12.27    7.20
   3 -13   8   11.39   10.42
  -3 -13  -8    4.60    8.47
  -3  13  -9  188.46   21.43
   3  13   9  172.59    9.99
  -3  13  -9  193.83   16.23
   3 -13   9  212.94   20.29
  -3 -13  -9  209.00   24.46
  -3  13 -10   45.02   16.22
   3  13  10   25.06    8.39
  -3  13 -10   17.24   14.24
  -3 -13 -10   34.08   10.57
   3 -13  10   27.87   20.50
  -3 -13 -10   30.75   15.84
   3  14 -10   23.24   11.25
  -3  14  10   10.43    7.66
   3  14 -10    7.24   12.48
  -3 -14  10   12.08   11.88
   3 -14 -10   18.78   12.86
   3 -14 -10   -4.52   12.65
   3  14  -9    2.03   15.80
   3  14  -9  -18.35   17.27
  -3  14   9   15.76   10.70
  -3 -14   9   26.61   16.75
   3 -14  -9    4.20    7.82
  -3  14   8    9.85   10.52
   3  14  -8   -5.81   10.62
   3  14  -8   27.87   14.71
   3 -14  -8   19.62    7.38
  -3 -14   8   18.36    9.99
   3  14  -7   22.74   15.81
  -3  14   7   37.23    6.62
   3 -14  -7   27.04   10.90
  -3 -14   7   12.29    9.74
  -3  14   6   52.25    6.87
  -3  14   6   43.66    7.21
   3  14  -6   38.90   16.39
  -3 -14   6   70.36   16.06
   3 -14  -6   53.67    7.12
  -3  14   5   79.41   10.93
   3  14  -5   84.67   10.73
   3 -14  -5   71.83    7.60
  -3 -14   5   78.45   15.55
   3  14  -4  124.47   16.63
  -3  14   4  102.10   11.41
  -3 -14   4   61.04   16.74
   3 -14  -4   86.03   11.80
  -3  14   3   11.94    5.06
   3  14  -3   -9.19    7.19
  -3 -14   3    5.94    7.16
   3 -14  -3   -1.68    5.30
  -3  14   2    7.51    7.73
   3  14  -2    7.48   10.10
  -3 -14   2   -4.62    6.79
   3 -14  -2   -1.03    5.29
   3  14  -1  132.34   10.35
  -3  14   1  121.41    8.52
   3 -14  -1  128.75    9.16
  -3 -14   1  109.88   10.70
   3  14   0  189.04   17.06
  -3  14   0  193.73   10.83
  -3 -14   0  172.81   17.81
   3 -14   0  174.62   11.73
   3  14   1  384.83   18.89
  -3  14  -1  371.02   25.71
   3 -14   1  377.61   18.97
  -3 -14  -1  362.82   26.37
   3  14   2   61.39    7.61
  -3  14  -2   38.30   12.72
  -3 -14  -2   59.56   11.99
   3 -14   2   72.74   12.70
   3  14   3   24.37    6.66
  -3  14  -3   27.47    8.03
   3 -14   3   24.15    7.80
  -3 -14  -3   34.29   10.63
  -3  14  -4   63.55   15.84
   3  14   4   86.12   12.53
   3 -14   4   59.34   10.56
  -3 -14  -4   76.86   13.49
  -3  14  -5   43.42   10.52
   3  14   5   48.29   11.99
  -3 -14  -5   63.58   12.87
   3 -14   5   58.64   15.68
  -3  14  -6    6.16    9.45
   3  14   6   14.26    6.98
   3  14   6    5.04    7.21
   3 -14   6   -7.39    8.99
  -3 -14  -6   -3.59    7.16
   3  14   7   13.59    7.63
  -3  14  -7   23.41   10.84
  -3 -14  -7   22.72   12.66
   3 -14   7    3.82    9.90
   3  14   8   34.71    8.40
  -3 -14  -8   23.45   14.85
   3 -14   8   41.23   18.64
   3  14   9   11.51    7.88
  -3  14  -9   12.68   19.67
  -3 -14  -9    2.23    9.23
   3 -14   9   10.81   18.14
  -3  14 -10   -4.61    9.98
  -3  14 -10   19.39   20.92
   3 -14  10  -13.66   18.89
  -3 -14 -10    2.37   15.06
  -3  15  10    5.85   11.62
   3  15 -10  -18.29   12.45
   3  15 -10    1.80   17.21
  -3 -15  10   -0.73   18.39
   3 -15 -10   19.55   12.70
   3 -15 -10   -6.44    8.71
   3  15  -9   71.41   25.14
   3  15  -9  137.78   22.92
  -3  15   9   87.56   15.52
  -3 -15   9  104.71   15.58
   3 -15  -9   76.85   17.57
   3  15  -8  -16.34    9.72
  -3  15   8   17.57    7.18
   3  15  -8   28.11   10.89
   3 -15  -8  -10.19   11.53
  -3 -15   8   14.18   15.69
   3  15  -7  284.68   34.77
  -3  15   7  280.03   22.03
  -3 -15   7  269.16   21.81
   3 -15  -7  286.22   23.97
  -3  15   6   92.93   13.29
  -3  15   6   89.58    8.18
   3  15  -6   56.98   18.35
   3 -15  -6   78.04   12.98
  -3 -15   6   65.39   12.26
  -3  15   5  226.88   17.89
   3  15  -5  270.59   17.85
   3 -15  -5  223.38   19.75
  -3 -15   5  191.69   25.66
   3  15  -4   -4.75   12.81
  -3  15   4    5.49    8.78
   3 -15  -4    6.49    8.96
  -3 -15   4  -27.24   12.58
   3  15  -3   70.62   14.00
  -3  15   3   63.72    6.96
   3 -15  -3   43.24    7.15
  -3 -15   3   68.30   14.95
  -3  15   2   31.47    9.85
   3  15  -2   22.11    7.73
  -3 -15   2   30.88   12.72
   3  15  -1  343.56   18.96
  -3  15   1  355.00   24.09
   3 -15  -1  332.11   24.61
  -3 -15   1  307.61   27.77
   3  15   0   -0.96    6.70
  -3  15   0    1.56    6.09
   3 -15   0   12.66   10.26
   3  15   1  616.99   42.07
  -3  15  -1  644.88   41.88
  -3 -15  -1  623.54   44.14
   3 -15   1  606.25   42.35
  -3  15  -2   16.39   11.51
   3  15   2   17.49    6.79
   3 -15   2   16.89    7.74
  -3 -15  -2    2.90   11.23
   3  15   3  325.80   24.45
  -3  15  -3  352.20   28.29
   3 -15   3  272.40   18.93
  -3 -15  -3  320.78   17.94
  -3  15  -4  135.69   20.97
   3  15   4  150.85   10.65
   3 -15   4  122.55   19.90
  -3 -15  -4  146.20   11.76
   3  15   5   78.64    9.40
  -3  15  -5   91.19   12.27
  -3 -15  -5   97.61   10.24
   3 -15   5   76.23   12.12
   3  15   6   38.21   12.47
  -3  15  -6   19.71   10.84
   3  15   6   25.10    5.45
   3 -15   6   -0.99   16.14
  -3 -15  -6   30.53   13.40
   3  15   7  259.65   17.56
  -3  15  -7  274.80   24.41
   3 -15   7  231.39   33.22
  -3 -15  -7  275.58   19.37
  -3  15  -8   25.16   17.60
   3  15   8   -7.24    7.83
  -3 -15  -8    8.96    8.73
   3 -15   8    2.61   11.16
  -3  15  -9  108.00   28.88
   3  15   9  100.50   12.44
  -3 -15  -9   85.37   21.33
   3 -15   9  119.60   17.01
  -3  15 -10   19.42   16.65
  -3  15 -10   68.43   23.01
   3 -15  10   20.92   13.60
  -3 -15 -10    4.51   10.75
   3  16 -10    9.23   14.26
   3  16 -10   30.40   12.52
  -3  16  10    4.88   12.93
   3 -16 -10    8.51   14.65
  -3 -16  10    9.56   13.11
   3  16  -9   22.06   19.71
   3  16  -9  -16.24   11.61
  -3  16   9    4.38    7.76
  -3 -16   9   20.31   17.93
   3 -16  -9    4.80   13.19
  -3  16   8   25.75   11.94
   3  16  -8    1.95   12.06
   3  16  -8   -2.62   10.54
  -3 -16   8   23.36   11.12
   3 -16  -8    2.71    7.92
  -3  16   7   16.24   10.62
   3  16  -7   -1.50   17.75
  -3  16   7    8.77   10.35
   3 -16  -7    7.00   11.51
  -3 -16   7    0.18   16.17
   3  16  -6   73.91   20.68
  -3  16   6   85.32    9.70
  -3  16   6   75.07   13.54
  -3 -16   6   73.57   13.01
   3 -16  -6  100.38   14.38
   3  16  -5  104.76   12.85
  -3  16   5   82.57   13.14
  -3 -16   5   78.84   12.24
   3 -16  -5  100.50   13.74
  -3  16   4   20.32    6.34
   3  16  -4   10.52   14.09
  -3 -16   4   -0.80   14.04
   3 -16  -4   29.28   10.52
  -3  16   3    8.95    6.05
   3  16  -3  -11.36   12.27
  -3 -16   3    1.27   12.63
   3 -16  -3    5.80    6.41
  -3  16   2  166.13   11.10
   3  16  -2  162.03   13.45
   3 -16  -2  170.19   17.01
  -3 -16   2  179.84   21.46
   3  16  -1   63.36   14.35
  -3  16   1   61.17    8.06
  -3 -16   1   64.87   10.35
   3 -16  -1   77.52    8.85
  -3  16   0   10.31   10.96
   3  16   0    9.83   11.25
  -3 -16   0    1.84    7.59
   3 -16   0   25.66    7.22
   3  16   1  387.83   29.73
  -3  16  -1  399.26   29.68
  -3 -16  -1  374.10   21.93
   3 -16   1  376.64   31.69
  -3  16  -2   27.89    8.66
   3  16   2   45.43    7.89
   3 -16   2   28.83   13.43
  -3 -16  -2   40.86   12.77
  -3  16  -3   -0.59   13.54
   3  16   3   32.99   11.34
   3 -16   3   22.96    8.83
  -3 -16  -3   31.30   12.24
   3  16   4   41.99    8.11
  -3  16  -4   27.75   16.14
   3 -16   4   35.93   15.33
  -3 -16  -4   48.04    8.90
   3  16   5  105.19   15.02
  -3  16  -5   47.00   19.44
  -3 -16  -5   97.51   16.40
   3 -16   5   79.70   19.31
   3  16   6   11.69    7.97
  -3  16  -6    0.10   10.79
  -3 -16  -6    8.43    8.40
   3 -16   6   12.99   10.30
   3  16   7   68.25    7.10
   3  16   7   65.06   10.55
  -3  16  -7   96.52   22.57
   3 -16   7   88.58   20.89
  -3 -16  -7   58.44   17.80
  -3  16  -8   40.05   13.82
   3  16   8   28.10    9.53
  -3 -16  -8   13.46   16.05
   3 -16   8   37.03   20.35
  -3  16  -9   31.24   23.46
   3  16   9   33.31    9.88
  -3 -16  -9   49.00   11.13
   3 -16   9   30.20   22.57
  -3  17   9  201.34   23.69
   3  17  -9  229.59   34.63
   3  17  -9  214.34   38.26
   3 -17  -9  177.86   26.07
  -3 -17   9  227.65   23.70
   3  17  -8   15.17   13.37
  -3  17   8   17.55   13.22
  -3 -17   8   33.94   19.37
   3 -17  -8   12.98   13.68
  -3  17   7  349.91   21.10
   3  17  -7  399.82   44.97
  -3  17   7  345.39   21.37
   3 -17  -7  326.78   31.36
  -3 -17   7  326.02   42.42
   3  17  -6   -0.59   16.98
  -3  17   6    3.51    6.97
   3 -17  -6   22.48    7.70
  -3 -17   6   13.40   16.53
  -3  17   5   55.11    8.32
   3  17  -5   40.42   11.79
  -3 -17   5   65.63   11.46
   3 -17  -5   53.97    8.65
   3  17  -4   14.79   14.61
  -3  17   4    8.77    6.79
   3 -17  -4   14.38    7.23
  -3 -17   4   23.53   15.54
  -3  17   3  194.95   12.39
   3  17  -3  168.36   15.48
  -3 -17   3  144.86   16.32
   3 -17  -3  188.19   12.69
   3  17  -2  134.72   19.62
  -3  17   2  131.14   10.48
   3 -17  -2  104.15   16.71
  -3 -17   2  122.97   13.49
  -3  17   1  155.57   17.23
   3  17  -1  153.54   13.84
   3 -17  -1  142.87   18.70
  -3 -17   1  166.24   21.61
   3  17   0   -3.16   11.85
  -3  17   0    0.90   11.15
   3 -17   0   27.58   11.95
  -3 -17   0   12.39   12.59
  -3  17  -1  856.66   63.10
   3  17   1  869.33   65.55
   3 -17   1  883.36   51.39
  -3 -17  -1  862.85   50.55
  -3  17  -2  292.26   19.66
   3  17   2  302.34   18.82
  -3 -17  -2  260.34   27.65
   3 -17   2  324.38   29.57
   3  17   3  170.84   19.69
  -3  17  -3  170.00   22.86
   3 -17   3  166.61   14.84
  -3 -17  -3  169.21   20.53
   3  17   4   -6.73   11.52
  -3  17  -4   13.53    9.37
  -3 -17  -4    5.31   12.64
   3 -17   4   30.90   10.07
  -3  17  -5   77.38   22.28
   3  17   5  103.60   11.05
   3 -17   5  115.37   21.64
  -3 -17  -5   94.80   17.96
   3  17   6    1.58   12.78
  -3  17  -6   -2.65   16.52
  -3 -17  -6   19.76   13.53
   3 -17   6    5.95   10.23
   3  17   7  192.36   16.22
  -3  17  -7  177.56   31.16
   3  17   7  152.83   22.92
  -3 -17  -7  156.92   16.52
   3 -17   7  166.96   20.11
   3  17   8   37.29   10.69
  -3  17  -8   40.48   14.67
  -3 -17  -8   45.29   11.57
   3 -17   8   33.72   14.14
  -3  17  -9   59.48   23.82
   3  17   9   26.90   10.60
   3 -17   9   48.77   23.13
  -3 -17  -9   27.04   18.73
   3  18  -9    0.55   21.68
   3  18  -9   16.12   19.70
  -3  18   9    0.07   13.20
   3 -18  -9   -4.45   14.85
  -3 -18   9   12.97   12.83
   3  18  -8   26.63   20.76
  -3  18   8   10.06    8.51
   3 -18  -8    0.51    9.26
  -3 -18   8   44.19   19.07
  -3  18   7   18.45   12.35
   3  18  -7   -1.90   19.12
  -3  18   7    8.41   12.43
   3 -18  -7    1.54    8.63
  -3 -18   7    7.23   11.71
  -3  18   6   10.31   12.16
   3  18  -6   18.99   18.59
  -3 -18   6   47.67   17.77
   3 -18  -6   17.21   13.33
   3  18  -5  218.51   28.49
  -3  18   5  210.25   20.12
  -3 -18   5  178.00   18.32
   3 -18  -5  170.10   14.26
  -3  18   4   62.60    8.60
   3  18  -4   37.08   12.04
   3 -18  -4   55.77    9.26
  -3 -18   4   33.52   18.77
  -3  18   3   31.78    7.90
   3  18  -3   44.98   10.57
   3 -18  -3   36.84    8.32
  -3 -18   3   40.72   11.21
  -3  18   2   -1.25   11.01
   3  18  -2    2.85    9.04
   3 -18  -2    3.54    7.48
  -3 -18   2   20.53   14.60
  -3  18   1   81.69    9.87
   3  18  -1   92.59   17.54
  -3 -18   1   71.72   12.07
   3 -18  -1   90.47   16.02
  -3  18   0   62.89   10.06
   3  18   0   64.29   10.56
  -3 -18   0   81.87   16.82
   3 -18   0   59.58   15.67
  -3  18  -1    1.70    8.23
   3  18   1   26.50    8.49
  -3 -18  -1    4.45    8.63
   3 -18   1   24.43    8.93
  -3  18  -2    6.46   14.23
   3  18   2   11.28    8.63
  -3 -18  -2   31.46   14.22
   3 -18   2    3.85   14.48
  -3  18  -3   68.43   18.22
   3  18   3   73.70    9.88
  -3 -18  -3   61.32   16.48
   3 -18   3   55.59   11.70
  -3  18  -4   -1.46   10.19
   3  18   4   22.89   12.66
   3 -18   4   26.77   10.33
  -3 -18  -4   19.72   13.97
  -3  18  -5   -0.19   17.59
   3  18   5   26.56   13.18
   3 -18   5    3.05   17.46
  -3 -18  -5   16.45    9.30
   3  18   6    1.69    8.80
  -3  18  -6   30.53   18.33
   3 -18   6  -29.35   17.46
  -3 -18  -6    6.14   14.17
   3  18   7   10.45    9.85
   3  18   7    9.74    8.89
  -3  18  -7   -2.28   19.86
   3 -18   7    4.73   12.06
  -3 -18  -7  -12.42   15.38
   3  18   8    5.16    6.73
  -3  18  -8    7.65   13.96
   3 -18   8   10.00   13.43
  -3 -18  -8   25.49   16.49
  -3  18  -9   44.51   22.55
  -3 -18  -9    9.35   11.20
   3 -18   9    1.14   13.81
   3  19  -8   12.95   21.36
  -3  19   8    9.91   14.11
  -3 -19   8   -2.98   20.33
   3 -19  -8   25.34   15.31
  -3  19   7   31.57    9.58
   3  19  -7   45.82   23.28
  -3  19   7   50.33    9.73
  -3 -19   7   30.16   13.67
   3 -19  -7   32.02   15.98
  -3  19   6   56.06   14.38
   3  19  -6   35.26   21.69
  -3 -19   6   32.18   21.72
   3 -19  -6   50.54   15.63
  -3  19   5    3.57   12.12
   3  19  -5  -20.13   17.61
  -3 -19   5   13.03   11.04
   3 -19  -5   13.88    8.31
  -3  19   4   -1.16    7.69
   3  19  -4   23.19   10.50
   3 -19  -4   13.57    8.03
  -3 -19   4   -8.25   11.09
   3  19  -3  123.56   16.01
  -3  19   3  149.90   18.08
  -3 -19   3  137.57   25.25
   3 -19  -3  151.06   19.52
  -3  19   2   68.84    9.71
   3  19  -2   44.77   11.99
  -3 -19   2   73.01   11.94
   3 -19  -2   70.18   10.56
   3  19  -1  305.19   22.08
  -3  19   1  338.73   28.81
   3 -19  -1  300.54   20.98
  -3 -19   1  292.67   33.96
   3  19   0   72.11   14.86
  -3  19   0   15.47   14.34
   3 -19   0   20.03    9.55
  -3 -19   0   24.99   10.02
   3  19   1  100.02   20.04
  -3  19  -1  121.67   13.50
   3 -19   1  136.36   20.55
  -3 -19  -1  110.58   13.31
  -3  19  -2   25.60   15.70
   3  19   2   20.59    9.25
  -3 -19  -2   15.97   15.16
   3 -19   2   46.41   15.67
   3  19   3  205.10   25.15
  -3  19  -3  241.22   28.93
   3 -19   3  212.53   19.48
  -3 -19  -3  210.44   26.51
   3  19   4   27.36   12.43
  -3  19  -4   -8.32   10.55
  -3 -19  -4   10.38    8.97
   3 -19   4   -8.89   10.22
   3  19   5   50.49   16.08
  -3  19  -5   39.61   20.53
  -3 -19  -5   64.64   17.29
   3 -19   5   31.32   21.21
   3  19   6   -8.99   14.26
  -3  19  -6    8.99   19.58
   3 -19   6  -14.18   19.15
  -3 -19  -6   -4.16    9.85
  -3  19  -7   24.36   25.59
   3  19   7   61.16    8.58
   3  19   7   37.35   11.44
  -3 -19  -7   61.74   12.45
   3 -19   7   39.73   23.54
  -3  19  -8   13.66   14.30
   3  19   8  -11.55   11.10
  -3 -19  -8   -0.19   10.70
   3 -19   8  -27.79   20.95
  -3  20   8  -11.47   13.79
   3  20  -8  -19.97   22.29
  -3 -20   8   -9.11   21.43
   3 -20  -8    2.95   15.67
  -3  20   7   29.28   14.64
  -3  20   7    3.38   14.32
   3  20  -7   30.75   21.24
   3 -20  -7   24.93   15.51
  -3 -20   7   -3.51   13.88
   3  20  -6  -43.38   20.31
  -3  20   6   -6.63    8.52
   3 -20  -6   -8.07    9.42
  -3 -20   6    2.10   19.66
  -3  20   5   -8.28   12.58
   3  20  -5  -10.95   18.16
  -3 -20   5  -41.44   18.57
   3 -20  -5   10.08   14.28
   3  20  -4   10.09   11.12
  -3  20   4   29.29    8.75
  -3 -20   4   21.59   12.25
   3 -20  -4    9.18    9.24
   3  20  -3    0.92   15.62
  -3  20   3   10.78   12.25
  -3 -20   3    6.18   17.21
   3 -20  -3  -13.28   13.40
  -3  20   2   60.79   17.12
   3  20  -2   70.43   20.45
   3 -20  -2   78.55   17.87
  -3 -20   2   87.51   13.54
   3  20  -1   11.45   15.15
  -3  20   1   12.06    8.17
  -3 -20   1   -5.19   10.05
   3 -20  -1   -3.04   13.64
  -3  20   0   45.68   16.72
   3  20   0   63.24   11.52
  -3 -20   0   50.32   19.12
   3 -20   0   61.64   17.61
   3  20   1   -1.77   14.10
  -3  20  -1    6.66    9.66
  -3 -20  -1   17.22   15.18
   3 -20   1   13.01   15.43
   3  20   2   22.56   15.59
  -3  20  -2   22.69   16.27
   3 -20   2   20.70   11.20
  -3 -20  -2   55.56   16.10
  -3  20  -3   63.16   17.77
   3  20   3   13.20   15.45
   3 -20   3   26.01   11.58
  -3 -20  -3   20.23   16.37
  -3  20  -4   11.02   11.69
   3  20   4    9.16   14.55
  -3 -20  -4   12.97   10.18
   3 -20   4   14.63   11.89
   3  20   5   24.18   15.83
  -3  20  -5   55.88   20.47
  -3 -20  -5   23.07   17.27
   3 -20   5   39.95   20.42
   3  20   6   -3.79   15.09
  -3  20  -6  -17.76   20.72
  -3 -20  -6    4.86   10.39
   3 -20   6  -10.18   20.03
   3  20   7    6.96   12.05
   3  20   7  -17.30   15.81
  -3  20  -7   14.59   13.97
  -3 -20  -7   23.78   11.01
   3 -20   7   10.07   21.76
  -3  21   7   16.82   16.41
   3  21  -7   43.39   15.88
  -3  21   7   45.86   16.55
   3 -21  -7   27.18   11.49
  -3 -21   7   26.32   15.04
  -3  21   6    3.50    8.90
   3  21  -6   18.40   13.15
   3 -21  -6   -8.55    9.82
  -3 -21   6  -14.35   20.64
   3  21  -5  425.99   55.05
  -3  21   5  477.68   40.34
   3 -21  -5  405.30   42.54
  -3 -21   5  377.50   54.32
   3  21  -4   18.40   19.71
  -3  21   4    7.05    9.51
  -3 -21   4    0.99   19.89
   3 -21  -4   41.88   15.05
  -3  21   3   21.16   13.72
   3  21  -3   10.83   17.54
   3 -21  -3    5.64   14.49
  -3 -21   3   -4.12   11.93
   3  21  -2   13.90   11.60
  -3  21   2   29.99   14.18
  -3 -21   2   -9.03   17.59
   3 -21  -2    8.66    9.98
  -3  21   1   53.29   18.35
   3  21  -1   64.98   20.87
   3 -21  -1   94.18   12.77
  -3 -21   1  106.63   21.67
   3  21   0   47.62   18.25
  -3  21   0   46.62   10.62
  -3 -21   0   50.23   19.15
   3 -21   0   30.61   11.17
  -3  21  -1  326.56   35.00
   3  21   1  280.58   22.89
  -3 -21  -1  279.24   35.65
   3 -21   1  302.78   24.45
  -3  21  -2   23.65   18.13
   3  21   2   45.79   17.00
   3 -21   2   37.89   12.69
  -3 -21  -2   62.04   17.86
  -3  21  -3  290.87   34.40
   3  21   3  256.15   30.84
   3 -21   3  223.97   23.06
  -3 -21  -3  267.27   33.09
  -3  21  -4   27.35   12.76
   3  21   4   45.30   15.92
   3 -21   4    8.51   20.24
  -3 -21  -4   15.98   11.40
   3  21   5   54.93   18.38
  -3  21  -5   86.98   23.76
   3 -21   5   48.98   23.73
  -3 -21  -5   34.67   20.21
   3  21   6   21.39   15.93
  -3  21  -6  -13.33   21.36
  -3 -21  -6    8.62   17.47
   3 -21   6   -9.75   21.31
   3  21   7   78.01   21.66
   3  21   7   72.75   15.75
  -3  21  -7   59.16   19.05
   3 -21   7   77.24   27.40
  -3 -21  -7   49.10   22.73
  -3  22   6   40.42   10.66
   3  22  -6   22.20   15.27
   3 -22  -6   24.13   11.52
  -3 -22   6   40.26   15.06
   3  22  -5    5.33   14.06
  -3  22   5   25.12   15.83
   3 -22  -5   22.39   16.63
  -3 -22   5   44.14   21.63
   3  22  -4   31.03   21.12
  -3  22   4   24.18   15.90
   3 -22  -4   -0.02   16.95
  -3 -22   4   55.54   21.02
  -3  22   3   -3.04    9.12
   3  22  -3  -12.16   12.38
   3 -22  -3   16.52   15.40
  -3 -22   3    3.94   19.05
   3  22  -2   22.37   11.24
  -3  22   2    5.79    9.25
   3 -22  -2  -17.09   10.16
  -3 -22   2   21.19   12.08
   3  22  -1   20.48   10.89
  -3  22   1    8.93   15.05
  -3 -22   1   -1.65   11.55
   3 -22  -1   -9.03   15.97
  -3  22   0   10.56   16.05
   3  22   0   20.41   11.29
  -3 -22   0    1.28   11.73
   3 -22   0   47.55   17.66
   3  22   1   75.81   19.56
  -3  22  -1   89.01   19.97
  -3 -22  -1   47.17   13.40
   3 -22   1   34.17   20.76
  -3  22  -2   56.87   19.21
   3  22   2   26.61   11.93
   3 -22   2   47.23   20.24
  -3 -22  -2   23.44   19.08
  -3  22  -3   -5.28   18.72
   3  22   3   -2.19   16.33
   3 -22   3  -33.82   18.27
  -3 -22  -3    1.19   17.23
  -3  22  -4   35.47   14.08
   3  22   4   29.93   17.42
   3 -22   4   38.99   21.61
  -3 -22  -4   22.64   12.72
  -3  22  -5   44.36   22.81
   3  22   5   38.39   17.83
  -3 -22  -5   37.53   19.52
   3 -22   5    7.35   23.38
  -3  22  -6   40.55   23.16
   3  22   6   14.82   18.21
   3 -22   6   -0.41   22.53
  -3 -22  -6   24.58   19.17
   3  23  -5  142.74   23.25
  -3  23   5  167.05   25.57
   3 -23  -5  144.79   27.89
  -3 -23   5  152.30   22.41
  -3  23   4    1.49   15.43
   3  23  -4  -13.10   21.00
  -3 -23   4    3.18   12.85
   3 -23  -4    1.70   16.69
  -3  23   3   43.35   17.39
   3  23  -3   45.00   14.45
   3 -23  -3   10.88   12.40
  -3 -23   3   55.84   22.75
   3  23  -2   11.65   19.62
  -3  23   2   10.35   15.84
   3  23  -2   18.78   19.19
   3 -23  -2   16.14   17.24
  -3 -23   2  -25.82   20.11
   3  23  -1   20.37   19.99
  -3  23   1   40.08   11.76
   3 -23  -1   42.39   19.26
  -3 -23   1   45.95   21.15
   3  23   0   -8.37   18.14
  -3  23   0  -29.53   16.68
  -3 -23   0   28.44   19.22
   3 -23   0   29.83   11.77
  -3  23  -1  202.51   20.61
   3  23   1  185.13   20.41
   3 -23   1  180.45   21.68
  -3 -23  -1  192.72   21.96
   3  23   2    9.42   17.39
  -3  23  -2  -10.75   11.83
  -3 -23  -2   13.05   11.58
   3 -23   2    5.53   11.52
  -3  23  -3   27.65   20.07
   3  23   3   24.67   11.58
   3 -23   3   18.21   21.40
  -3 -23  -3  -18.14   18.90
  -3  23  -4   92.54   17.63
   3  23   4   77.47   22.21
   3 -23   4  111.27   27.63
  -3 -23  -4   73.26   16.17
   3  23   5   49.27   20.48
  -3  23  -5   27.98   25.68
  -3 -23  -5   67.13   14.52
   3 -23   5   34.38   25.97
  -3  24   4   20.03   17.03
   3  24  -4   33.43   15.10
   3 -24  -4  -10.14   18.87
  -3 -24   4   -2.79   14.14
   3  24  -3   15.91   20.69
  -3  24   3    5.06   10.38
  -3 -24   3  -17.32   13.19
   3 -24  -3    5.63   17.26
   3  24  -2   36.20   14.37
  -3  24   2   35.13   11.66
   3 -24  -2   15.14   19.91
  -3 -24   2   18.61   15.15
   3  24  -1    6.02   13.57
  -3  24   1   34.36   17.92
   3 -24  -1   19.41   12.42
  -3 -24   1   14.57   13.51
   3  24   0   12.31   13.24
  -3  24   0   28.17   12.07
   3 -24   0   42.99   20.65
  -3 -24   0   20.04   21.18
   3  24   1   -3.22   18.95
  -3  24  -1   27.29   11.82
  -3 -24  -1   28.29   19.77
   3 -24   1  -32.55   20.05
   3  24   2   13.49   18.69
  -3  24  -2   21.15   12.95
   3 -24   2   12.79   12.70
  -3 -24  -2    7.58   13.14
  -3  24  -3   52.84   21.78
   3  24   3    8.79   12.42
  -3 -24  -3   27.29   20.40
   3 -24   3   17.58   14.12
  -3  24  -4   24.29   13.94
   3  24   4   -2.35   18.78
   3 -24   4    3.57   14.92
  -3 -24  -4   21.60   12.99
  -3  25   2   22.95   19.33
   3  25  -2   35.52   14.63
   3 -25  -2   19.00   13.28
  -3 -25   2   10.65   24.18
  -3  25   1  249.44   25.59
   3  25  -1  286.38   43.11
  -3 -25   1  245.51   28.02
   3 -25  -1  245.71   39.59
  -3  25   0  -20.95   12.02
   3  25   0   -2.31   19.01
   3 -25   0    8.05   12.63
  -3 -25   0   15.02   12.93
   3  25   1   61.85   22.83
  -3  25  -1   36.03   22.87
  -3 -25  -1   34.78   24.99
   3 -25   1   62.20   15.75
   3  25   2   -4.83   12.04
  -3  25  -2   -2.79   13.25
  -3 -25  -2    1.26   13.46
   4   0 -12  127.58   18.52
   4   0 -12   91.55   19.72
   4   0 -11   -1.44    7.52
   4   0 -11  -10.39   12.04
   4   0 -10   50.43   12.24
   4   0 -10   50.67    8.34
   4   0  -9   -7.73    9.20
   4   0  -9   -7.50    8.96
   4   0  -8 1126.07   71.27
   4   0  -8 1188.15   73.83
   4   0  -7    3.99    6.88
   4   0  -7   -0.56    3.92
  -4   0   7   -6.60    6.43
   4   0  -6  411.12   19.18
   4   0  -6  364.52   16.43
  -4   0   6  361.21   18.53
  -4   0   5    1.22    5.35
   4   0  -5   13.63    5.73
   4   0  -5    2.04    3.02
   4   0  -4 2497.06  133.10
   4   0  -4 2327.71  131.14
  -4   0   4 2303.07  138.66
  -4   0   4 2277.87  116.36
   4   0  -3    2.00    2.31
  -4   0   3    2.09    2.54
  -4   0   3    0.28    2.29
   4   0  -3    2.60    2.64
  -4   0   2 1876.99   71.57
   4   0  -2 1811.80   69.10
  -4   0   2 2180.83  100.31
   4   0  -2 1900.18   92.83
   4   0  -1   10.13    3.03
  -4   0   1    3.93    0.82
  -4   0   015265.40 2947.26
   4   0   013802.37 2697.20
  -4   0   014150.52 2735.93
  -4   0  -2 1811.01   80.52
  -4   0  -3    1.05    1.74
  -4   0  -3   -7.51    4.48
  -4   0  -4 2514.38  168.71
  -4   0  -4 2404.41  127.08
  -4   0  -5   -1.72    3.10
  -4   0  -6  106.53   11.20
  -4   0  -6  120.70    6.49
  -4   0  -7    9.90    8.84
  -4   0  -7   -4.03    4.68
  -4   0  -8   59.64    8.52
  -4   0  -8   67.12    7.46
  -4   0  -9   -2.07    6.60
  -4   0  -9   14.83   11.55
  -4   0 -10  267.42   18.07
  -4   0 -10  192.06   15.89
  -4   0 -11   13.50   15.51
  -4   0 -11   12.79    9.03
  -4   0 -12   77.54   13.28
  -4   0 -12   32.08   12.45
  -4   0 -12   63.95   11.79
   4   1 -12   10.21    9.24
   4   1 -12    5.36   14.20
   4  -1 -12   11.68   12.20
   4  -1 -12   33.33   13.05
   4  -1 -12    6.95    8.97
   4   1 -11   -5.29   12.07
   4   1 -11   -9.28   12.40
   4  -1 -11   11.18    6.73
   4  -1 -11    7.97    7.26
   4  -1 -11    5.29   11.95
   4   1 -10   11.83   10.42
   4   1 -10    1.08    6.84
   4  -1 -10    3.43   10.19
   4  -1 -10   10.73   10.00
   4   1  -9   84.69   13.01
   4   1  -9   97.35   13.41
   4  -1  -9  101.24    8.12
   4  -1  -9   84.21   13.06
   4   1  -8   13.47    8.12
  -4   1   8   13.94    7.55
   4   1  -8    0.31    5.48
   4  -1  -8    8.72    8.07
   4  -1  -8    6.25    7.54
   4   1  -7   78.57    9.27
   4   1  -7   80.26    6.53
  -4   1   7   79.66    8.87
  -4  -1   7   74.24    8.28
   4  -1  -7   82.94    8.27
   4  -1  -7  101.08    9.39
   4   1  -6   63.92    8.35
   4   1  -6   76.51    4.87
  -4   1   6   68.11    5.10
  -4  -1   6   73.02    5.14
   4  -1  -6   81.01    5.30
  -4  -1   6   60.15    6.86
   4  -1  -6   62.49    6.51
  -4   1   5 1449.36   74.97
   4   1  -5 1556.92   76.21
   4   1  -5 1545.41   80.16
  -4  -1   5 1532.50   78.43
  -4  -1   5 1327.33   66.73
   4  -1  -5 1454.00   75.93
   4  -1  -5 1505.05   69.99
  -4   1   4    5.92    2.89
   4   1  -4   10.28    5.05
   4   1  -4    6.70    3.85
  -4  -1   4    8.83    3.16
  -4  -1   4    7.54    3.68
   4  -1  -4   12.92    2.98
   4  -1  -4    3.52    3.14
   4   1  -3  727.77   29.14
   4   1  -3  772.58   21.04
   4  -1  -3  817.04   29.37
  -4  -1   3  870.04   30.19
  -4  -1   3  823.21   24.41
   4  -1  -3  783.95   20.67
   4   1  -218247.43 4180.15
  -4   1   215954.69 3855.96
   4   1  -216578.86 3953.58
   4  -1  -215689.15 3820.82
  -4  -1   217668.10 4046.42
  -4  -1   216838.02 4008.95
   4   1  -1   46.33    3.71
  -4  -1   1   39.53    2.19
   4  -1  -1   41.82    2.47
  -4  -1   1   44.64    3.42
  -4   1   0  248.38    4.76
   4   1   0  248.45    5.12
  -4  -1   0  258.74    4.88
   4  -1   0  242.74    5.10
  -4   1  -1 1022.48   33.09
   4  -1   1  960.79   32.46
  -4  -1  -1 1026.02   21.18
  -4  -1  -1  907.71   32.53
  -4  -1  -2  130.04    2.04
   4  -1   2  109.85    5.64
  -4   1  -3  162.76    8.38
   4  -1   3  148.07    5.68
  -4  -1  -3  158.09    7.89
  -4  -1  -3  158.41    3.36
  -4   1  -4  961.80   31.40
  -4   1  -4 1060.98   46.87
  -4  -1  -4  984.54   29.64
   4  -1   4  946.95   43.77
  -4  -1  -4  831.87   35.11
  -4   1  -5  156.48    6.44
  -4   1  -5  169.94    8.62
  -4  -1  -5  149.13    5.63
  -4  -1  -5  117.30   10.96
  -4   1  -6   10.08    2.81
  -4   1  -6    9.15    4.94
  -4  -1  -6   -8.85    7.25
  -4  -1  -6    7.81    3.72
  -4   1  -7   12.43    5.15
  -4   1  -7   -3.31    9.43
  -4  -1  -7    5.59    9.21
  -4  -1  -7    5.63    2.95
  -4   1  -8  248.77   13.45
  -4   1  -8  267.46   22.13
  -4  -1  -8  223.17   14.40
  -4  -1  -8  231.30   12.34
  -4   1  -9  136.90   11.89
  -4   1  -9  118.52   10.89
  -4  -1  -9  113.00   10.19
  -4  -1  -9  110.85   17.66
  -4   1 -10   11.45    5.32
  -4   1 -10   29.05    9.14
  -4  -1 -10   16.69   13.77
  -4  -1 -10   11.96    4.79
  -4   1 -11   33.11   17.53
  -4   1 -11   46.70   10.50
  -4  -1 -11   36.37   11.30
  -4  -1 -11   43.13    9.75
  -4  -1 -11   30.34   15.76
  -4   1 -12   41.45   11.36
  -4   1 -12   -3.12   10.44
  -4  -1 -12    0.26   15.90
  -4  -1 -12   26.94   17.28
  -4  -1 -12   -4.09    9.64
   4   2 -12   88.42   19.89
   4   2 -12   92.53   19.50
   4  -2 -12   61.29   16.94
   4  -2 -12  104.67   11.65
   4  -2 -12   84.97   12.01
   4   2 -11    6.26    8.06
   4   2 -11    7.67   12.71
   4  -2 -11    5.15    6.90
   4  -2 -11   -2.44   11.63
   4  -2 -11   13.03   11.44
   4   2 -10   61.31   14.05
   4   2 -10   81.41   13.81
   4  -2 -10   57.89   11.51
   4  -2 -10   71.20   12.65
   4  -2 -10   82.19   12.96
   4   2  -9   16.04    9.48
   4   2  -9    3.97    6.11
  -4   2   9    0.06    8.40
   4  -2  -9    8.14    8.42
   4  -2  -9    9.38    8.84
   4   2  -8  381.98   24.67
   4   2  -8  407.31   19.07
  -4   2   8  406.34   22.68
   4  -2  -8  380.71   22.23
  -4  -2   8  366.92   22.60
   4  -2  -8  357.47   16.91
   4   2  -7    6.78    7.09
  -4   2   7   -7.56    4.19
   4   2  -7    2.48    7.44
   4  -2  -7   -2.90    7.01
  -4  -2   7   -0.42    6.61
   4  -2  -7    8.82    3.74
   4   2  -6  578.73   23.81
  -4   2   6  614.92   28.23
   4   2  -6  631.93   28.65
  -4  -2   6  600.93   21.58
   4  -2  -6  646.24   23.74
   4  -2  -6  578.03   24.41
   4   2  -5  219.85   10.83
   4   2  -5  173.42   11.41
  -4  -2   5  209.30   10.59
   4  -2  -5  214.38    8.74
   4  -2  -5  217.48    8.21
   4   2  -4 1256.86   46.49
   4   2  -4 1166.26   48.05
  -4   2   4 1313.34   56.11
   4  -2  -4 1141.74   42.54
  -4  -2   4 1238.19   51.47
   4  -2  -4 1153.92   52.42
   4   2  -3 1892.89   80.58
   4   2  -3 1665.54   88.26
  -4   2   3 1691.55   85.58
   4  -2  -3 1894.77   74.20
   4  -2  -3 1915.69   85.79
  -4  -2   3 1913.70   93.89
  -4  -2   3 1730.97   81.10
   4  -2  -3 1868.59   72.97
   4   2  -2 1658.18   77.85
   4   2  -2 1942.07   85.58
  -4   2   2 1832.50   89.14
   4  -2  -2 1826.70   63.98
  -4  -2   2 2015.05   93.80
   4  -2  -2 1875.37   81.97
  -4  -2   2 1800.24   83.02
   4   2  -1  390.99    8.53
   4   2  -1  397.04   12.51
  -4   2   1  427.69    7.00
   4  -2  -1  428.36    7.20
  -4  -2   1  446.93   10.02
   4   2   0 1152.87   31.90
  -4   2   0 1021.33   28.93
   4  -2   0 1069.51   30.85
  -4  -2   0  943.14   31.30
   4   2   1   12.73    2.36
  -4   2  -1   11.08    2.33
  -4  -2  -1   13.08    2.54
   4  -2   1   10.61    2.49
  -4   2  -2 2347.34  133.15
   4  -2   2 2191.70  114.06
  -4  -2  -2 2148.03  109.89
   4  -2   3   60.71    4.77
  -4  -2  -3   69.53    4.07
  -4  -2  -3   72.23    1.96
  -4   2  -4 1051.15   47.53
  -4  -2  -4 1090.15   45.49
   4  -2   4 1306.72   60.08
  -4  -2  -4 1119.35   35.67
  -4   2  -5  142.59    6.64
  -4   2  -5  149.47   11.24
  -4  -2  -5  127.56    6.97
  -4  -2  -5  145.94    5.13
   4  -2   5  136.66    7.35
  -4   2  -6 1172.61   52.07
  -4   2  -6 1095.85   65.40
  -4  -2  -6 1115.49   44.73
   4  -2   6 1111.89   63.86
  -4  -2  -6 1141.91   65.52
  -4   2  -7   85.33    8.74
  -4   2  -7   99.03    8.11
  -4  -2  -7   94.98   12.03
  -4   2  -8   19.62   12.27
  -4   2  -8   30.33    7.37
  -4  -2  -8   39.71    5.92
  -4  -2  -8   39.15   11.51
  -4   2  -9  142.05   12.24
  -4   2  -9  123.29   18.97
  -4  -2  -9  133.09   11.19
  -4  -2  -9  130.05    9.86
  -4  -2  -9  135.35   12.25
  -4   2 -10  418.36   35.85
  -4   2 -10  356.46   23.92
  -4  -2 -10  321.53   19.84
  -4  -2 -10  337.34   24.41
  -4  -2 -10  329.83   21.95
  -4   2 -11    3.14    6.07
  -4   2 -11  -12.92    9.75
  -4  -2 -11   -3.27   14.79
  -4  -2 -11    2.90    8.88
  -4  -2 -11    9.78    8.04
  -4   2 -12   81.70   14.79
  -4   2 -12   71.40   13.98
  -4  -2 -12   68.96   13.66
  -4  -2 -12   93.66   21.62
   4   3 -12   27.34   16.50
   4   3 -12   38.78   10.16
   4  -3 -12    8.82   13.32
   4  -3 -12   51.89   14.79
   4   3 -11    2.15   13.04
   4   3 -11   17.70    8.73
   4  -3 -11   21.29   11.48
   4  -3 -11   10.58    6.93
   4  -3 -11    5.39    7.66
   4   3 -10    0.14   10.99
   4   3 -10   -1.08    7.29
   4  -3 -10    2.94    9.58
   4  -3 -10    0.52    9.83
   4  -3 -10   -5.15    5.69
   4   3  -9   98.91    9.27
   4   3  -9   82.48   13.66
  -4   3   9   89.50    7.71
   4  -3  -9   87.98    8.23
  -4  -3   9   88.22   12.38
   4  -3  -9   85.68   11.21
   4  -3  -9   80.72   11.49
   4   3  -8   18.04    8.63
  -4   3   8   -1.13    7.51
   4   3  -8    4.39    9.09
   4  -3  -8    8.98    7.27
   4  -3  -8    6.10    6.68
   4  -3  -8    4.50    8.03
  -4  -3   8    9.53    5.26
   4   3  -7   42.71    9.45
  -4   3   7   50.84    5.27
   4   3  -7   52.90    9.26
   4  -3  -7   50.37    5.59
  -4  -3   7   61.16    8.64
   4  -3  -7   37.22    6.99
   4  -3  -7   40.14    6.58
   4   3  -6   88.79    6.17
   4   3  -6   88.03    8.70
  -4   3   6   88.36    5.22
  -4  -3   6   95.46    8.51
   4  -3  -6   88.80    6.42
   4  -3  -6   89.50    5.62
   4  -3  -6   83.69    6.24
   4   3  -5   41.33    4.50
   4   3  -5   25.81    6.49
  -4   3   5   30.45    3.87
   4  -3  -5   23.80    6.06
   4  -3  -5   37.33    4.24
  -4  -3   5   25.15    6.13
   4  -3  -5   28.37    4.27
  -4   3   4  433.67   13.33
   4   3  -4  446.97   14.01
   4   3  -4  412.02   14.21
   4  -3  -4  420.96   12.41
   4  -3  -4  428.16   12.45
  -4  -3   4  408.70   13.16
   4  -3  -4  423.10   16.96
   4   3  -3  181.47    6.23
   4   3  -3  193.76    5.75
  -4   3   3  172.71    7.99
  -4  -3   3  183.37    5.50
   4  -3  -3  187.37    4.65
   4   3  -2  627.23   21.03
   4   3  -2  598.99   17.78
  -4   3   2  597.55   12.87
  -4   3   2  658.73   17.78
   4  -3  -2  576.73   12.79
  -4  -3   2  601.52   16.52
  -4   3   1  128.17    3.18
   4   3  -1  126.08    3.96
   4  -3  -1  125.26    3.35
  -4  -3   1  135.42    5.86
  -4   3   0  648.60   15.52
   4   3   0  715.97   20.99
   4  -3   0  621.14   17.68
  -4  -3   0  667.74   17.55
   4   3   1 3401.15  214.16
  -4   3  -1 3074.15  187.90
   4  -3   1 3196.69  206.19
  -4  -3  -1 2834.21  190.68
  -4   3  -2   56.97    4.19
   4   3   2   64.53    3.59
  -4  -3  -2   62.99    5.90
   4   3   3    1.43    1.23
  -4  -3  -3    4.10    3.14
  -4   3  -4  284.28   11.61
   4   3   4  288.42    6.54
   4  -3   4  262.50   11.11
  -4  -3  -4  301.69   10.69
  -4   3  -5   69.40    6.14
   4   3   5   68.67    3.50
  -4  -3  -5   80.89    7.97
   4  -3   5   71.46    6.06
  -4  -3  -5   85.89    8.20
  -4  -3  -5   70.78    3.68
  -4   3  -6   29.15    8.45
  -4   3  -6    6.68    5.04
   4  -3   6    6.23    8.25
  -4  -3  -6   12.81    4.84
  -4  -3  -6   18.33    4.57
  -4  -3  -6    8.70    3.41
  -4   3  -7   37.68    4.31
  -4   3  -7   48.71    7.06
   4  -3   7   29.69   10.08
  -4  -3  -7   31.83    4.74
  -4  -3  -7   20.88   10.01
  -4  -3  -7   29.98    5.96
  -4   3  -8  277.46   11.91
  -4   3  -8  225.01   16.48
  -4  -3  -8  269.81   12.37
  -4  -3  -8  238.07   20.55
  -4  -3  -8  289.90   23.27
  -4   3  -9   40.20    9.15
  -4   3  -9   48.30    6.19
  -4  -3  -9   41.36    8.44
  -4  -3  -9   40.08    7.07
  -4  -3  -9   40.51   13.45
  -4   3 -10   85.36   12.90
  -4   3 -10   88.06   12.59
  -4  -3 -10  118.33   18.51
  -4  -3 -10  103.43   16.65
  -4   3 -11   -3.92    6.61
  -4   3 -11   30.18   10.20
  -4  -3 -11    0.65   14.90
  -4  -3 -11   -2.18   13.77
  -4   3 -12    2.68   11.38
  -4   3 -12    5.52   18.08
  -4  -3 -12   26.80   15.82
  -4  -3 -12    6.47   17.02
   4   4 -12   65.88   12.53
   4   4 -12   49.91   18.20
   4  -4 -12   74.51   16.35
   4  -4 -12   53.14   14.77
   4   4 -11   12.88    8.46
   4   4 -11    9.73    9.15
   4  -4 -11   10.42   10.49
   4  -4 -11   23.61   11.69
  -4   4  10  244.86   13.34
   4   4 -10  227.74   16.20
   4   4 -10  235.19   23.47
   4  -4 -10  220.03   20.07
   4  -4 -10  198.07   18.38
  -4  -4  10  211.29   15.26
  -4   4   9   13.88    8.30
   4   4  -9   17.61    7.24
   4   4  -9   32.07   10.56
   4  -4  -9   12.70    5.83
   4  -4  -9    5.40    7.92
  -4  -4   9    3.04   10.23
   4  -4  -9   -3.40    8.55
  -4   4   8  316.41   19.20
   4   4  -8  289.12   22.48
   4   4  -8  281.53   16.72
  -4  -4   8  326.79   16.00
   4  -4  -8  319.19   19.87
   4  -4  -8  309.56   18.27
   4  -4  -8  300.86   17.57
  -4   4   7   37.04    5.14
   4   4  -7   50.35    6.18
   4   4  -7   25.35    9.04
   4  -4  -7   37.16    6.46
   4  -4  -7   38.76    6.93
  -4  -4   7   56.86    9.02
   4  -4  -7   37.18    8.12
  -4   4   6  110.69    8.66
   4   4  -6  120.52   10.19
   4   4  -6  109.80   10.09
   4  -4  -6  100.50    6.72
  -4  -4   6   97.29    6.22
   4  -4  -6  101.11    4.80
   4  -4  -6  105.63    8.83
   4   4  -5   36.70    4.37
  -4   4   5   29.26    3.91
   4   4  -5   33.25    4.59
  -4  -4   5   39.79    6.29
   4  -4  -5   30.72    4.19
   4  -4  -5   32.92    4.13
   4   4  -4  323.17   14.63
  -4   4   4  317.76   10.32
  -4  -4   4  311.57   14.30
   4  -4  -4  323.07    9.61
   4   4  -3   43.60    3.60
  -4   4   3   43.69    2.90
   4   4  -3   52.98    3.86
   4  -4  -3   41.32    2.90
  -4  -4   3   57.92    5.59
   4   4  -2   33.26    3.03
  -4   4   2   36.35    2.34
   4  -4  -2   38.90    2.38
  -4  -4   2   29.34    4.70
   4   4  -1  750.13   22.14
  -4   4   1  684.94   20.32
   4  -4  -1  729.04   21.36
  -4  -4   1  700.69   22.37
   4   4   0   73.15    5.87
  -4   4   0   64.37    3.33
  -4  -4   0   65.71    4.29
   4   4   1  276.57    8.26
  -4   4  -1  271.51   12.22
  -4  -4  -1  318.56   12.40
   4  -4   1  302.53   12.30
  -4   4  -2 2421.04  139.69
   4   4   2 2712.95  157.77
   4  -4   2 2377.97  148.02
  -4  -4  -2 2688.03  159.38
   4   4   3   22.63    1.77
  -4   4  -3   18.73    6.16
  -4  -4  -3   24.04    3.57
   4  -4   3   22.02    3.92
   4   4   4 1318.37   47.32
  -4   4  -4 1580.82   85.58
   4  -4   4 1453.30   80.61
  -4  -4  -4 1385.72   74.17
  -4   4  -5  359.11   20.99
   4   4   5  387.39   10.27
  -4  -4  -5  370.45   14.63
   4  -4   5  388.01   20.86
   4   4   6  550.80   17.17
  -4   4  -6  598.72   34.52
  -4   4  -6  512.65   22.66
   4  -4   6  508.25   32.08
  -4  -4  -6  560.03   22.94
  -4  -4  -6  532.15   29.48
  -4   4  -7   20.19    4.25
  -4   4  -7   33.81    7.00
   4  -4   7   22.46   10.31
  -4  -4  -7   40.57    9.61
  -4  -4  -7   23.07    9.25
  -4   4  -8   10.87    4.85
  -4  -4  -8   19.58    6.88
  -4  -4  -8   22.56    9.99
  -4   4  -9    4.65    5.07
  -4   4  -9    8.04   12.52
  -4  -4  -9   -3.89    6.85
  -4  -4  -9   -8.46   11.81
  -4   4 -10   48.11   10.91
  -4   4 -10   53.08   16.83
  -4  -4 -10   48.42   15.18
  -4  -4 -10   22.10   13.87
  -4   4 -11   20.59   16.22
  -4   4 -11    5.37    6.93
  -4  -4 -11    0.15   15.09
  -4  -4 -11    2.30    8.67
  -4   4 -12   87.83   25.27
  -4   4 -12  115.33   17.05
  -4  -4 -12   83.45   14.25
  -4  -4 -12  130.60   23.76
   4   5 -12    3.92   10.13
   4   5 -12   -9.19   15.00
   4  -5 -12   -0.06   13.24
   4  -5 -12   11.98    7.50
   4   5 -11   18.17   14.88
   4   5 -11   20.02   13.80
  -4   5  11   15.80    6.62
   4  -5 -11   18.34   11.71
   4  -5 -11    1.82   10.93
  -4   5  10    8.13    9.16
   4   5 -10   24.28    8.44
   4   5 -10    6.37   12.17
   4  -5 -10    4.80    6.43
   4  -5 -10    8.42    9.25
  -4  -5  10   35.81   11.89
  -4   5   9   21.84    8.91
   4   5  -9   13.45    7.22
   4   5  -9    7.75   11.84
   4  -5  -9    5.06    8.29
   4  -5  -9   32.12    8.81
  -4  -5   9   27.65    7.13
   4   5  -8    8.21    6.20
   4   5  -8   24.86   10.65
  -4   5   8   20.54    5.29
   4  -5  -8   16.47    7.54
   4  -5  -8   18.46    7.01
  -4  -5   8   30.41    9.55
   4   5  -7  183.31   10.05
  -4   5   7  160.42    8.58
   4   5  -7  156.60   10.60
   4  -5  -7  169.44   10.60
   4  -5  -7  167.78   10.71
  -4  -5   7  179.97   14.33
  -4   5   6  420.52   20.66
   4   5  -6  453.35   18.04
  -4  -5   6  394.60   17.46
   4  -5  -6  413.70   17.14
   4  -5  -6  418.43   13.64
  -4   5   5  230.28   11.77
   4   5  -5  194.07    9.54
   4   5  -5  222.08    9.63
   4  -5  -5  232.18    8.91
  -4  -5   5  225.18    9.05
   4   5  -4   42.34    6.99
  -4   5   4   52.38    6.50
   4  -5  -4   46.64    4.28
   4   5  -3  109.09    5.01
  -4   5   3  106.64    4.74
  -4  -5   3   96.70    5.06
  -4   5   2  134.45    4.44
   4   5  -2  134.22    5.06
   4  -5  -2  137.48    4.59
  -4  -5   2  148.21    7.56
   4   5  -1  278.85    8.24
  -4   5   1  276.65    8.03
   4  -5  -1  260.47    7.98
  -4  -5   1  289.03   11.59
   4   5   0   23.24    3.14
   4  -5   0   15.86    2.75
  -4  -5   0   23.65    3.36
   4   5   1  841.09   31.13
  -4   5  -1  849.33   31.62
  -4  -5  -1  801.82   26.36
   4  -5   1  828.45   31.10
   4   5   2  645.66   23.60
  -4   5  -2  615.22   24.63
  -4  -5  -2  607.03   19.29
   4  -5   2  595.73   19.77
   4   5   4   17.85    2.44
  -4   5  -4   13.52    5.10
   4  -5   4   13.80    4.95
  -4  -5  -4    5.08    6.65
  -4   5  -5   20.45    8.15
   4   5   5    9.05    2.58
   4  -5   5   12.91    7.91
  -4  -5  -5    3.03    4.36
  -4   5  -6  175.11   16.21
   4   5   6  174.46    8.01
   4  -5   6  159.97   10.49
  -4  -5  -6  164.12    9.28
   4   5   7   -2.44    3.69
  -4   5  -7    8.05    4.07
  -4   5  -7    4.59    6.50
  -4  -5  -7  -11.80    5.61
   4  -5   7   -5.88    6.45
  -4  -5  -7    3.98    8.37
  -4   5  -8  283.92   13.31
  -4   5  -8  289.57   26.81
  -4  -5  -8  246.93   21.82
  -4  -5  -8  285.39   23.75
   4  -5   8  290.67   17.90
  -4   5  -9   55.23   10.46
  -4   5  -9   60.23    7.15
  -4  -5  -9   41.88   12.77
  -4  -5  -9   65.32    9.18
   4  -5   9   52.78   15.47
  -4   5 -10   -3.44   15.25
  -4   5 -10   18.45   10.03
  -4  -5 -10   21.47    8.21
  -4  -5 -10   16.40    8.85
  -4   5 -11   22.08   16.37
  -4   5 -11   11.25   11.12
  -4  -5 -11    0.72    9.50
  -4  -5 -11   -6.26   13.66
  -4   5 -12   50.02   10.29
  -4  -5 -12   60.72   18.83
  -4  -5 -12   60.56   20.93
   4   6 -12   64.16   16.07
   4   6 -12   -0.31   11.16
   4  -6 -12   16.59    8.13
   4  -6 -12   22.55    8.88
   4   6 -11   -2.79   13.23
   4   6 -11   -5.89   13.97
  -4   6  11    3.92    9.85
  -4  -6  11   14.04   12.94
   4  -6 -11   10.90   10.28
   4  -6 -11   -1.32   11.33
   4   6 -10   48.22   10.05
   4   6 -10   61.29   14.32
  -4   6  10   51.20    7.22
   4  -6 -10   41.90   11.69
   4  -6 -10   51.71    7.16
  -4  -6  10   46.72    9.24
   4   6  -9   40.12   11.42
  -4   6   9   15.69    9.43
   4   6  -9   22.42    8.52
   4  -6  -9   24.04    5.78
   4  -6  -9   34.68    9.23
  -4  -6   9   23.08   11.93
  -4   6   8  556.61   25.11
   4   6  -8  590.85   31.02
   4   6  -8  570.44   38.43
  -4  -6   8  633.34   38.63
   4  -6  -8  575.35   24.60
   4  -6  -8  507.63   29.34
   4   6  -7   46.93    9.86
  -4   6   7   40.85    5.29
   4  -6  -7   44.48    6.87
   4  -6  -7   31.33    4.43
   4   6  -6 1130.67   62.24
  -4   6   6 1006.45   54.01
   4   6  -6 1063.14   65.02
   4  -6  -6 1064.34   49.31
  -4  -6   6 1096.31   63.13
   4   6  -5   88.74    6.29
   4   6  -5   87.02    6.37
  -4   6   5   77.33    8.19
  -4  -6   5  108.99    9.08
   4  -6  -5   93.82    5.89
  -4   6   4 1669.23   91.75
   4   6  -4 1787.17   92.37
  -4   6   4 1662.36   79.24
  -4  -6   4 1776.78   90.36
   4  -6  -4 1757.53   83.79
   4   6  -3  131.50    9.47
  -4  -6   3  137.41    9.85
  -4   6   2   12.87    3.21
   4  -6  -2   13.40    3.27
  -4  -6   2   10.35    5.81
  -4   6   1   16.86    3.50
   4   6  -1   19.38    3.30
  -4  -6   1   21.07    3.45
   4  -6  -1   17.66    2.41
  -4   6   0  142.79    4.76
   4   6   0  149.19    5.44
   4  -6   0  143.29    6.78
  -4  -6   0  141.43    5.55
  -4   6  -1   80.93    6.45
   4   6   1   86.60    4.30
  -4  -6  -1   77.80    6.45
   4  -6   1   75.40    4.33
   4   6   2 2600.36  155.88
  -4   6  -2 2569.79  173.28
   4  -6   2 2689.86  163.96
  -4  -6  -2 2688.18  161.40
  -4   6  -3  177.77    8.41
   4   6   3  169.48    7.31
  -4  -6  -3  164.92    7.73
   4  -6   3  180.81   12.16
  -4   6  -4  343.69   19.90
   4   6   4  326.21    8.98
   4  -6   4  362.86   20.01
  -4  -6  -4  345.09   16.92
  -4   6  -5   23.76    6.05
   4   6   5   36.08    3.26
   4  -6   5   31.03    5.73
  -4  -6  -5   30.85    7.53
  -4   6  -6 1156.60   75.22
   4   6   6 1060.79   41.27
   4  -6   6 1153.50   74.00
  -4  -6  -6 1101.76   65.77
   4   6   7   -1.35    3.82
  -4   6  -7   29.26   10.77
  -4   6  -7   -0.83    6.61
   4  -6   7    7.60   10.82
  -4  -6  -7    9.57    8.85
  -4  -6  -7    3.74    5.75
  -4   6  -8  188.19   14.47
   4   6   8  174.01    9.10
  -4   6  -8  187.94   15.00
   4  -6   8  186.23   21.07
  -4  -6  -8  206.25   13.18
  -4  -6  -8  182.67   18.16
  -4   6  -9   79.21   16.56
  -4   6  -9   65.13   11.13
   4  -6   9   48.14   16.20
  -4  -6  -9   58.22   14.34
  -4  -6  -9   49.48   14.01
  -4   6 -10  121.36   14.58
  -4   6 -10   98.47   14.34
  -4  -6 -10   87.69   11.66
  -4  -6 -10  112.86   19.26
   4  -6  10   97.02   13.20
  -4   6 -11   -0.53    7.23
  -4   6 -11    7.14   16.68
  -4  -6 -11   -3.06    9.56
  -4  -6 -11   -4.28   13.96
  -4   6 -12   48.42   24.15
  -4   6 -12   78.43   16.87
  -4  -6 -12   78.36   13.23
  -4  -6 -12   68.87   14.71
   4   7 -12    5.44   10.89
   4   7 -12   -4.14   10.04
   4  -7 -12    2.65    7.85
   4  -7 -12    3.71   12.94
  -4   7  11   28.66   11.39
   4   7 -11   33.50   16.42
   4   7 -11   21.11   10.07
   4  -7 -11   20.41   12.52
   4  -7 -11   28.46   12.14
  -4  -7  11   35.55   10.03
  -4   7  10    3.51    9.16
   4   7 -10   -2.78   13.54
   4   7 -10    8.44    7.95
   4  -7 -10   -2.55    9.38
   4  -7 -10    6.54    9.82
  -4   7   9   53.47   10.77
   4   7  -9   61.25   14.95
   4   7  -9   63.73    9.53
  -4  -7   9   57.65    9.11
   4  -7  -9   56.79   10.47
   4  -7  -9   66.06   10.65
   4   7  -8   59.48   14.13
   4   7  -8   76.56    8.64
  -4   7   8   70.09   10.71
   4  -7  -8   83.02    6.64
   4  -7  -8   74.72    9.69
  -4  -7   8   71.60   13.37
  -4   7   7    2.76    4.91
   4   7  -7    4.49    5.90
   4   7  -7   17.39    6.18
   4  -7  -7    0.30    4.19
  -4  -7   7   21.36    5.94
   4  -7  -7    7.06    6.31
   4   7  -6    7.16    5.55
   4   7  -6   18.42    5.38
  -4   7   6   16.09    6.73
   4  -7  -6   11.97    5.49
  -4  -7   6   12.34    5.39
   4   7  -5  471.50   24.00
  -4   7   5  413.96   15.58
   4   7  -5  433.49   23.79
  -4  -7   5  471.20   18.04
   4  -7  -5  414.93   16.76
  -4   7   4  128.60    6.51
   4   7  -4  142.95   10.29
  -4   7   4  136.21    9.08
   4  -7  -4  134.77    6.72
  -4  -7   4  130.11   10.27
   4   7  -3  304.62   12.57
  -4  -7   3  305.89   17.23
  -4   7   2   92.15    5.34
   4   7  -2   76.36    5.73
  -4  -7   2   79.44    5.54
   4   7  -1  675.30   27.02
  -4   7   1  644.53   18.62
   4  -7  -1  642.08   18.94
  -4  -7   1  638.85   22.13
   4   7   0    9.17    5.14
  -4   7   0    5.68    3.14
  -4  -7   0   11.24    5.66
   4   7   1 1091.49   46.47
  -4   7  -1 1060.11   40.13
   4  -7   1 1031.81   45.88
  -4  -7  -1 1023.27   40.38
  -4   7  -2   40.77    4.89
   4   7   2   48.36    6.65
  -4  -7  -2   35.75    4.58
   4  -7   2   37.28    5.16
  -4   7  -3   39.02    8.88
  -4  -7  -3   18.97    4.70
   4   7   4   55.80    3.69
   4   7   4   48.59    7.51
  -4   7  -4   54.67    6.16
   4  -7   4   63.47    9.21
  -4  -7  -4   54.69    5.10
   4   7   5   59.98    4.10
  -4   7  -5   49.22    6.87
  -4  -7  -5   63.77    5.99
   4  -7   5   36.56   10.72
   4   7   6   30.06    4.08
  -4   7  -6   41.31   11.41
   4  -7   6   31.11    7.26
  -4  -7  -6   27.78    5.69
  -4   7  -7  -15.89   11.06
   4   7   7    2.68    4.12
  -4  -7  -7   -0.68    5.62
   4  -7   7    0.57    7.01
  -4   7  -8  -13.05   12.37
  -4   7  -8    3.24    5.31
   4   7   8   -2.40    4.54
   4  -7   8    3.98    7.62
  -4  -7  -8   -3.32   10.13
  -4  -7  -8   -2.02   10.22
  -4   7  -9   -1.75   14.19
  -4   7  -9   -5.47    5.99
   4  -7   9    4.16    8.30
  -4  -7  -9    3.34   11.12
  -4  -7  -9   -2.06    7.50
  -4   7 -10  286.07   33.48
  -4   7 -10  288.35   24.35
  -4  -7 -10  232.53   26.92
  -4  -7 -10  234.69   29.58
   4  -7  10  271.96   22.01
  -4   7 -11    4.69   11.54
  -4   7 -11  -10.68   11.46
  -4  -7 -11    1.82    8.96
  -4  -7 -11   -2.84    9.85
  -4   7 -12   38.08   22.05
  -4   7 -12   28.41    9.86
  -4  -7 -12   38.85   12.38
  -4  -7 -12   28.23   17.33
   4   8 -12  180.79   30.28
   4   8 -12  192.57   19.02
  -4   8  12  161.40   19.62
   4  -8 -12  167.05   24.09
  -4  -8  12  167.92   18.50
   4   8 -11   34.41   18.24
   4   8 -11   43.35   10.55
  -4   8  11   36.25   11.42
  -4  -8  11   14.84   16.55
   4  -8 -11   35.42   13.48
   4  -8 -11   25.79   12.44
  -4   8  10  117.21   14.92
   4   8 -10  142.98   21.77
   4   8 -10  136.75   13.09
  -4  -8  10  135.76   20.15
   4  -8 -10  117.73   14.95
   4  -8 -10  123.56   16.01
   4   8  -9   14.85    7.83
   4   8  -9   15.83   13.03
  -4   8   9    5.80    8.67
   4  -8  -9    5.42    8.59
   4  -8  -9    3.46    8.35
  -4  -8   9   -2.48   12.11
  -4   8   8  159.34   10.02
   4   8  -8  189.92   18.99
   4   8  -8  167.94   12.11
  -4  -8   8  152.31   11.95
   4  -8  -8  131.29   12.63
   4  -8  -8  160.17    9.05
  -4   8   7   26.47    8.19
   4   8  -7   29.14   11.38
   4   8  -7   27.32    6.76
  -4  -8   7   34.40    6.79
   4  -8  -7   23.32    7.08
  -4   8   6  779.42   39.65
   4   8  -6  848.09   50.46
   4   8  -6  813.36   46.27
  -4  -8   6  691.17   44.94
   4  -8  -6  739.35   35.65
  -4   8   5    1.90    6.12
   4   8  -5   -0.46    5.30
   4  -8  -5    2.33    4.99
  -4   8   4  352.13   13.95
   4   8  -4  397.68   15.54
  -4   8   4  409.77   14.10
   4  -8  -4  398.47   14.75
  -4  -8   4  351.89   14.68
   4   8  -3  406.89   16.48
  -4  -8   3  402.43   16.23
   4   8  -2  328.59   13.92
  -4   8   2  357.37   13.46
   4  -8  -2  387.13   14.50
  -4  -8   2  371.63   14.40
   4   8  -1  240.50   13.78
  -4  -8   1  260.14   15.35
  -4   8   0   77.58    7.34
   4   8   0   57.94    5.18
   4  -8   0   76.37    7.49
  -4  -8   0   74.17    5.50
   4   8   1  161.42   10.70
   4  -8   1  142.06   11.03
  -4  -8  -1  157.97   11.39
  -4   8  -2 5034.66  539.32
   4   8   2 4981.17  489.06
   4  -8   2 5042.29  537.17
  -4  -8  -2 5031.67  494.29
  -4   8  -3  195.35    9.74
   4   8   3  160.19   11.21
   4  -8   3  146.38    9.02
  -4  -8  -3  182.66   11.87
  -4   8  -4  235.43   11.87
   4   8   4  230.23    9.62
   4  -8   4  220.20   15.72
  -4  -8  -4  189.21   13.90
  -4   8  -5  -16.84    6.12
   4  -8   5   -0.48    5.97
  -4  -8  -5   -7.43    7.66
   4   8   6  838.24   32.05
  -4   8  -6  913.57   47.94
  -4  -8  -6  822.76   41.30
   4  -8   6  748.60   56.14
   4   8   7  305.95   12.49
  -4   8  -7  355.23   20.40
  -4  -8  -7  303.88   16.82
   4  -8   7  301.88   19.60
  -4   8  -8   13.75    8.74
  -4   8  -8    7.15    5.62
   4   8   8    7.24    4.82
  -4  -8  -8    2.98   10.79
   4  -8   8    5.60    8.18
  -4  -8  -8   -0.60    6.73
  -4   8  -9  317.37   23.69
   4   8   9  280.00   14.56
  -4   8  -9  293.16   23.90
  -4  -8  -9  296.16   19.75
   4  -8   9  305.97   22.51
  -4  -8  -9  255.56   26.75
  -4   8 -10  171.92   28.01
  -4   8 -10  152.85   18.86
  -4  -8 -10  151.63   23.00
   4  -8  10  161.01   16.72
  -4  -8 -10  156.33   21.43
  -4   8 -11   30.71   13.56
  -4   8 -11   23.82   12.98
  -4  -8 -11   17.37   10.66
  -4  -8 -11   24.40   15.80
   4  -8  11   16.69   11.61
  -4   8 -12   45.95   10.68
  -4   8 -12   72.45   15.49
  -4  -8 -12   53.89   20.40
  -4  -8 -12   23.64   12.42
   4   9 -12   -1.41   10.45
   4   9 -12  -23.48   18.36
  -4   9  12   15.62    7.43
  -4  -9  12    0.53   10.83
   4  -9 -12    9.20    8.19
   4  -9 -12    4.59   13.65
   4   9 -11   21.48   10.94
   4   9 -11    6.80    9.49
  -4   9  11    1.50    6.84
   4  -9 -11   12.65   12.11
   4  -9 -11    6.12   11.51
  -4  -9  11    8.93   15.56
  -4   9  10   13.72    6.51
   4   9 -10    1.96    8.97
   4   9 -10   15.00   15.12
  -4  -9  10  -10.51   14.02
   4  -9 -10   14.49   10.15
   4  -9 -10    4.44    6.66
   4   9  -9    3.11    8.30
  -4   9   9   14.67    9.04
   4   9  -9   30.50   13.89
   4  -9  -9   12.21    9.25
   4  -9  -9    9.35    5.70
  -4  -9   9   13.16   12.89
   4   9  -8    8.94    7.36
   4   9  -8    1.01    7.90
  -4   9   8   -8.55    8.64
  -4  -9   8    6.22    7.49
   4  -9  -8   23.05    7.57
   4  -9  -8   18.39    7.70
   4   9  -7   34.07   11.39
   4   9  -7   29.19   12.35
  -4   9   7   46.58    8.82
  -4  -9   7   26.26    7.47
   4  -9  -7   30.91    7.76
   4   9  -6   20.33    9.14
  -4   9   6    3.93    4.60
   4   9  -6   -0.52    9.68
  -4  -9   6   -1.80    9.21
   4  -9  -6    2.28    6.02
  -4   9   5   96.19    9.90
  -4   9   5   93.53    7.63
   4   9  -5   96.28   12.49
  -4  -9   5  113.28    7.98
   4  -9  -5  101.50    5.53
  -4   9   4   24.72    3.33
   4   9  -4   41.04    8.25
   4  -9  -4   19.42    5.44
  -4  -9   4   24.15    5.38
   4   9  -3   87.81    6.40
  -4   9   3   81.85    6.28
   4  -9  -3   94.44    6.54
  -4  -9   3   61.51    9.59
   4   9  -2  112.23    7.38
  -4   9   2  131.30    8.21
  -4  -9   2  135.70    7.77
   4  -9  -2  151.12    8.76
  -4   9   1   52.98    4.54
   4  -9  -1   48.52    7.65
  -4   9   0  543.25   20.03
   4   9   0  609.07   21.91
  -4  -9   0  540.98   21.54
   4  -9   0  594.21   26.39
   4   9   1  800.52   33.19
   4  -9   1  820.71   34.26
  -4  -9  -1  835.07   42.58
   4   9   2   30.54    4.89
  -4  -9  -2   40.74    5.03
  -4   9  -3   19.49    8.31
   4   9   3   20.73    4.55
   4  -9   3   20.18    5.23
  -4  -9  -3   26.17    7.19
  -4   9  -4   95.78    7.70
   4   9   4   94.21    9.66
   4  -9   4   84.75    7.65
  -4  -9  -4   76.36    6.43
   4   9   5   32.24    4.62
  -4   9  -5   32.31   11.38
   4   9   5   31.79    8.42
  -4  -9  -5   29.13    8.89
   4  -9   5   32.93    7.05
  -4   9  -6    9.13    7.60
   4  -9   6  -21.00   11.45
  -4  -9  -6   11.33    5.94
  -4   9  -7  139.09   19.05
   4   9   7  126.77    7.84
   4  -9   7  122.89   18.59
  -4  -9  -7  122.79   10.32
  -4   9  -8   45.89   15.38
   4   9   8   18.82    5.31
  -4  -9  -8   38.86   12.02
   4  -9   8   25.95    8.95
  -4   9  -9   38.08   11.99
  -4   9  -9   22.08   17.74
   4   9   9   31.55    6.29
  -4  -9  -9   37.22    9.02
  -4  -9  -9   34.36   13.51
   4  -9   9   42.11   10.74
  -4   9 -10   -0.03   11.14
  -4   9 -10   -5.33   11.59
   4  -9  10   14.78   10.31
  -4  -9 -10    2.52    8.89
  -4  -9 -10   10.77   13.77
  -4   9 -11    1.86   19.37
  -4   9 -11   11.83    8.56
   4  -9  11   13.37   11.31
  -4  -9 -11   25.83   15.44
  -4  -9 -11    7.05   10.57
   4  10 -11   27.72   11.67
   4  10 -11   14.82    9.89
  -4  10  11    8.49    7.32
   4 -10 -11   13.05   12.20
   4 -10 -11  -13.48   11.85
  -4 -10  11   25.98   10.72
   4  10 -10  243.48   30.04
  -4  10  10  210.91   14.39
   4  10 -10  212.17   18.77
   4 -10 -10  173.17   20.07
   4 -10 -10  236.31   21.30
  -4 -10  10  232.64   28.37
   4  10  -9   37.10   10.03
  -4  10   9   44.33   10.43
   4  10  -9   19.46    9.28
   4 -10  -9   10.80   10.06
  -4 -10   9   12.27   14.56
   4 -10  -9   38.37   10.03
   4  10  -8   33.93    8.56
  -4  10   8   17.06    6.60
   4  10  -8   47.41    9.23
  -4 -10   8   45.96    8.48
   4 -10  -8   30.95    9.25
  -4  10   7   40.43    9.27
   4  10  -7   36.61    7.81
   4  10  -7   40.69    8.54
   4 -10  -7   27.68    8.33
  -4 -10   7   32.77    7.97
   4  10  -6  571.44   30.33
  -4  10   6  578.56   31.80
   4 -10  -6  582.09   29.98
  -4 -10   6  590.22   39.86
   4  10  -5   14.81    9.87
  -4  10   5    9.53    7.75
  -4  10   5   20.89    6.02
  -4 -10   5   19.68    9.70
   4 -10  -5   24.50    6.43
   4  10  -4  294.01   19.96
  -4  10   4  257.35   12.84
  -4 -10   4  264.19   18.94
   4 -10  -4  309.07   14.34
  -4  10   3   71.02    4.43
   4  10  -3   71.07    6.62
   4 -10  -3   66.66    7.06
  -4 -10   3   80.80   10.03
  -4  10   2  406.71   13.14
   4  10  -2  400.22   22.74
   4 -10  -2  417.46   17.54
  -4 -10   2  414.99   17.14
  -4  10   1  101.00    8.15
  -4 -10   1   91.42   10.99
   4 -10  -1   92.28    8.86
  -4  10   0  588.73   22.57
   4  10   0  625.93   24.22
   4 -10   0  556.65   22.16
  -4 -10   0  596.31   24.33
  -4  10  -1   22.77    7.50
   4  10   1   18.08    7.69
  -4 -10  -1   34.18    5.03
   4 -10   1   25.76    5.06
  -4  10  -2 1897.33  105.76
   4  10   2 1886.74  114.77
  -4 -10  -2 1891.69  104.84
   4 -10   2 1702.28   98.77
  -4  10  -3   -1.19    8.47
   4  10   3    2.58    4.29
   4 -10   3   -4.26    5.16
  -4 -10  -3   10.57    7.17
   4  10   4  844.74   45.23
  -4  10  -4  902.61   56.44
   4 -10   4  829.14   40.86
  -4 -10  -4  823.27   37.59
   4  10   5  184.98   14.51
   4  10   5  164.10    8.54
  -4  10  -5  162.34   18.50
   4 -10   5  159.47   11.31
  -4 -10  -5  167.85   14.40
  -4  10  -6    9.36   12.93
   4  10   6    8.75    4.93
   4 -10   6   10.29   11.45
  -4 -10  -6   11.16    6.05
   4  10   7   76.51    6.55
  -4  10  -7   81.63   11.39
  -4 -10  -7   64.04    8.78
   4 -10   7   76.59   10.51
  -4  10  -8  179.16   18.05
   4  10   8  193.40   10.50
   4 -10   8  214.80   17.38
  -4 -10  -8  196.46   21.25
  -4  10  -9    1.50   11.17
   4  10   9    0.81    5.71
  -4  10  -9    7.83   10.11
   4 -10   9    6.73    9.74
  -4 -10  -9   25.76   12.40
  -4 -10  -9   -2.58    7.73
  -4  10 -10  117.50   16.26
   4  10  10   79.01    8.73
  -4  10 -10  104.31   16.67
   4 -10  10  120.47   15.12
  -4 -10 -10   77.42   18.70
  -4 -10 -10   83.82   18.96
  -4  10 -11   10.63    8.87
  -4  10 -11   22.50   20.31
  -4 -10 -11   18.23   10.25
  -4 -10 -11   -1.62    9.66
   4 -10  11   -6.00   12.28
   4  11 -11    0.05   16.80
  -4  11  11   -2.53    7.17
   4  11 -11    4.23   11.41
  -4 -11  11    3.26   10.77
   4 -11 -11    3.01   12.24
   4 -11 -11   12.03   12.38
   4  11 -10   -6.46   14.58
   4  11 -10  -13.05   10.41
  -4  11  10    1.84   10.14
  -4 -11  10    9.60   14.98
   4 -11 -10   11.37   10.76
   4 -11 -10    8.66   10.78
  -4  11   9   13.25    9.70
   4  11  -9   -8.54    8.53
   4  11  -9   -1.65    9.33
  -4 -11   9  -10.94    8.71
   4 -11  -9    6.94    9.35
   4 -11  -9    8.86    9.59
   4  11  -8   25.51    8.62
  -4  11   8   28.98    9.96
   4  11  -8   22.54   14.46
  -4 -11   8   25.86    8.73
   4 -11  -8   12.47    9.39
  -4  11   7    9.97    5.58
   4  11  -7   18.01    7.82
   4  11  -7  -13.44    7.38
   4 -11  -7    3.98    7.93
  -4 -11   7    6.65    7.56
  -4  11   6   29.38    5.75
   4  11  -6   52.33    7.97
  -4 -11   6   31.65    7.88
   4 -11  -6   28.52    8.22
  -4  11   5    1.25    5.07
   4  11  -5    9.63   10.29
  -4  11   5   12.43    4.06
  -4 -11   5   16.59    9.97
   4 -11  -5    6.95    6.75
   4  11  -4  125.93   14.18
  -4  11   4  131.83    9.28
   4 -11  -4  135.77    9.90
  -4 -11   4  131.47    9.67
  -4  11   3    3.23    3.68
   4  11  -3    1.95    5.49
  -4 -11   3   -1.76    5.55
   4 -11  -3    8.51    3.78
  -4  11   2   82.70    5.24
   4  11  -2   88.69    7.21
  -4 -11   2   91.51   11.01
   4 -11  -2   87.68    5.72
   4  11  -1   -0.24    4.82
  -4  11   1   -6.29    6.02
  -4 -11   1   12.26    5.05
   4 -11  -1    6.52    3.99
   4  11   0   12.55    4.83
  -4  11   0   18.97    6.66
  -4 -11   0   12.42    4.86
   4 -11   0    9.16    4.60
   4  11   1   43.80    5.33
  -4  11  -1   31.75    5.39
   4 -11   1   41.97    5.47
  -4 -11  -1   31.11    5.47
  -4  11  -2   12.08    8.10
   4  11   2   13.17    7.54
   4 -11   2   19.75    8.11
  -4 -11  -2   18.22    7.97
   4  11   3   12.48    4.90
  -4  11  -3   19.61    6.21
  -4 -11  -3   -0.97    8.33
   4 -11   3   39.96    9.41
  -4  11  -4   10.70   10.71
   4  11   4   20.03    8.21
  -4 -11  -4   17.38    5.52
   4 -11   4   -1.87   10.38
  -4  11  -5   18.27    7.74
   4  11   5   13.20    5.93
   4 -11   5   10.27    7.19
  -4 -11  -5   -7.85    9.57
   4  11   6   21.60    5.40
  -4  11  -6   17.54    8.80
   4 -11   6   29.08   13.05
  -4 -11  -6   30.30    6.73
  -4  11  -7   44.63   15.17
   4  11   7   26.68    5.89
   4 -11   7    2.28    9.23
  -4 -11  -7   26.82    7.50
  -4  11  -8   66.24   13.82
   4  11   8   91.92    8.39
   4 -11   8  118.48   13.33
  -4 -11  -8   90.42   10.93
  -4  11  -9   30.43    8.16
  -4  11  -9   30.35   11.45
   4  11   9   17.11    6.74
   4 -11   9   21.61   10.94
  -4 -11  -9    5.49   13.87
   4  11  10   -5.13    5.98
  -4  11 -10   13.99   18.39
  -4  11 -10    3.97   12.50
  -4 -11 -10   -1.06   13.89
  -4 -11 -10   19.41   13.95
   4 -11  10    1.96   17.31
  -4  11 -11   22.71   13.90
  -4  11 -11  -12.28   20.31
  -4 -11 -11    2.59   10.24
   4 -11  11   -3.62   19.11
  -4 -11 -11  -15.11   15.51
  -4  12  11   11.05    7.61
   4  12 -11    4.35   12.23
   4  12 -11  -15.61   17.53
   4 -12 -11    3.56   12.56
   4 -12 -11    3.38   12.96
  -4 -12  11   17.37   11.16
   4  12 -10   56.87   13.07
  -4  12  10   45.41   12.53
   4  12 -10   63.32   18.40
   4 -12 -10   40.18    8.41
   4 -12 -10   52.67   13.33
  -4 -12  10   53.91   19.34
   4  12  -9   -8.14    9.96
  -4  12   9   18.89    9.99
   4 -12  -9   -6.01    9.61
  -4 -12   9    3.92    9.24
   4 -12  -9   -6.97   10.12
  -4  12   8  248.27   20.65
   4  12  -8  240.01   26.72
   4  12  -8  281.61   29.78
   4 -12  -8  223.18   19.92
  -4 -12   8  265.42   27.32
  -4  12   7   26.78    6.71
   4  12  -7    6.25   13.96
   4  12  -7   47.35   13.03
  -4 -12   7   35.50   13.52
   4 -12  -7   28.51    9.51
  -4  12   6  476.85   21.42
   4  12  -6  457.84   36.88
  -4  12   6  436.90   24.31
  -4 -12   6  456.03   36.12
   4 -12  -6  451.58   26.60
   4  12  -5   24.85    8.15
  -4  12   5   33.02    7.53
  -4 -12   5   57.09   12.32
  -4  12   4  158.69   10.82
   4  12  -4  151.17   16.38
  -4 -12   4  147.24   11.44
   4 -12  -4  152.77    8.08
  -4  12   3   12.24    6.45
   4  12  -3    7.44    6.09
   4 -12  -3   -0.40    6.99
  -4 -12   3   14.68    6.24
  -4  12   2  180.77    8.33
   4  12  -2  205.25   10.54
   4 -12  -2  169.68    8.56
   4  12  -1  -15.56    8.16
  -4  12   1    5.51    4.23
  -4 -12   1    2.29    8.00
   4 -12  -1    4.53    6.87
  -4  12   0  883.82   43.65
   4  12   0  843.07   37.55
  -4 -12   0  798.47   37.16
   4 -12   0  832.71   36.18
   4  12   1   28.29    5.43
  -4  12  -1   12.30    8.39
   4 -12   1   21.51    8.77
  -4 -12  -1   23.97    8.78
  -4  12  -2 1460.24   81.27
   4  12   2 1554.83   82.02
   4 -12   2 1487.54   82.14
  -4 -12  -2 1474.08   80.52
  -4  12  -3   24.97    9.82
   4  12   3   -0.19    8.49
   4 -12   3    6.94    6.33
  -4  12  -4  472.47   23.76
   4  12   4  435.62   27.96
  -4 -12  -4  450.63   29.78
   4 -12   4  436.84   33.32
  -4  12  -5    5.77   13.94
   4  12   5   35.91   10.42
  -4 -12  -5   47.75   10.96
   4 -12   5   36.08   12.91
   4  12   6  358.43   19.15
  -4  12  -6  380.86   36.07
   4  12   6  396.96   17.78
  -4 -12  -6  376.74   20.81
   4 -12   6  315.93   23.97
   4  12   7  299.70   14.95
  -4  12  -7  284.21   22.33
   4 -12   7  298.79   22.25
  -4 -12  -7  285.26   26.77
  -4  12  -8  171.55   25.63
   4  12   8  132.82   10.81
  -4 -12  -8  153.82   13.40
   4 -12   8  174.69   24.08
  -4  12  -9   -3.48   17.36
  -4  12  -9   -8.45   12.09
   4  12   9    2.93    6.37
  -4 -12  -9   13.62   13.05
   4 -12   9  -20.97   16.50
  -4  12 -10  147.82   14.59
  -4  12 -10  114.44   31.03
   4 -12  10  151.60   28.34
  -4 -12 -10  161.05   22.60
  -4 -12 -10  135.44   15.44
  -4  12 -11   10.86   14.68
  -4  12 -11    7.46   15.63
  -4 -12 -11   29.17   11.28
   4 -12  11   38.52   20.71
  -4 -12 -11   26.84   11.07
  -4  13  11    1.74    7.86
   4  13 -11   -2.51   12.49
   4  13 -11    8.17   11.50
  -4 -13  11  -10.96   18.77
   4 -13 -11    8.68   12.96
   4 -13 -11   11.55   13.16
  -4  13  10    7.37   11.53
   4  13 -10   -2.72   10.37
   4  13 -10  -27.55   11.39
   4 -13 -10   -2.39   11.40
   4 -13 -10   -5.60   11.69
  -4 -13  10    5.91   10.66
  -4  13   9    9.05   11.05
   4  13  -9   26.30   11.02
   4  13  -9   29.72   10.10
   4 -13  -9   10.73   11.30
  -4 -13   9    0.44   16.57
   4  13  -8   -2.45    8.59
  -4  13   8   10.02   10.19
   4  13  -8    2.53   14.66
  -4 -13   8   -8.70    8.95
   4 -13  -8    8.46    9.81
  -4  13   7    8.45    6.32
   4  13  -7   -4.56   13.46
  -4 -13   7    5.25    8.69
   4 -13  -7    2.39    9.08
  -4  13   6    5.54    8.12
  -4  13   6    6.84    5.78
   4  13  -6    5.73   12.60
   4 -13  -6    4.03    8.22
  -4 -13   6   -8.97    7.78
   4  13  -5  148.97   12.21
  -4  13   5  138.05    8.01
  -4 -13   5  118.04   11.92
   4 -13  -5  150.27   12.40
  -4  13   4  153.10   11.83
   4  13  -4  142.12   17.71
   4 -13  -4  147.20   12.73
  -4 -13   4   96.23   18.33
  -4  13   3  270.53   15.67
   4  13  -3  231.55   14.43
   4 -13  -3  241.30   16.12
  -4 -13   3  296.75   22.53
   4  13  -2   11.57    9.82
  -4  13   2    5.36    7.15
   4 -13  -2   16.14    7.74
  -4 -13   2   13.12    6.50
   4  13  -1  135.97    9.39
  -4  13   1  121.78   11.70
  -4 -13   1  121.57    9.71
   4 -13  -1  118.97    8.13
   4  13   0   46.88   10.69
  -4  13   0   57.56    6.12
  -4 -13   0   39.11    7.28
   4 -13   0   54.89    9.97
   4  13   1  119.03    9.43
  -4  13  -1  116.00   13.56
   4 -13   1  139.97   13.95
  -4 -13  -1  144.51   14.41
  -4  13  -2   39.16   10.62
   4  13   2   30.65    6.28
  -4 -13  -2   42.02    9.66
   4 -13   2   25.35   10.21
  -4  13  -3   18.82    7.45
   4  13   3   39.07    6.62
   4 -13   3   35.16   11.39
  -4 -13  -3   29.92   10.44
  -4  13  -4   19.40    8.03
   4  13   4    8.08    9.51
   4 -13   4   20.61    7.38
  -4 -13  -4   15.26    6.80
  -4  13  -5    2.54    8.37
   4  13   5    1.35    9.76
   4 -13   5   15.21    7.78
  -4 -13  -5   -8.89    6.40
   4  13   6   48.91    7.81
   4  13   6   44.67    4.99
  -4  13  -6   57.65   10.58
  -4 -13  -6   53.49   12.90
   4 -13   6   32.54   10.45
  -4  13  -7   10.92    9.71
   4  13   7    1.63    6.36
  -4 -13  -7   -6.16   12.05
   4 -13   7    2.37   14.78
  -4  13  -8   22.70   17.68
   4  13   8   11.15    4.44
   4 -13   8   28.68   16.12
  -4 -13  -8   21.38   13.42
   4  13   9   27.93    7.62
  -4  13  -9   62.92   21.37
   4 -13   9   49.16   12.75
  -4 -13  -9   42.65   10.69
  -4  13 -10   42.35   20.13
  -4  13 -10   16.86   14.49
   4 -13  10   -7.74   12.18
  -4 -13 -10   -3.69   15.58
  -4 -13 -10   -3.35   14.84
  -4  14  10   75.29   14.89
   4  14 -10   85.11   21.59
   4  14 -10   64.49   14.99
   4 -14 -10   51.72   16.08
   4 -14 -10   48.62   15.36
  -4 -14  10  102.00   21.64
   4  14  -9   -5.06   10.97
   4  14  -9   11.58   16.55
  -4  14   9   15.83   11.31
   4 -14  -9    4.84    7.93
  -4 -14   9   30.23   10.69
   4  14  -8  120.28   25.64
  -4  14   8  150.28   16.86
   4  14  -8  179.79   23.66
   4 -14  -8  127.40   11.66
  -4 -14   8  184.25   24.15
   4  14  -7   33.78   16.80
  -4  14   7   34.57    7.11
   4 -14  -7   33.69   10.67
  -4 -14   7   34.73   15.65
  -4  14   6  144.33   14.37
  -4  14   6  147.80   15.71
   4  14  -6  130.35   22.03
  -4 -14   6  157.27   20.97
   4 -14  -6  146.33    9.84
   4  14  -5    1.81    8.17
  -4  14   5    5.08    5.00
  -4 -14   5    7.68   12.12
   4 -14  -5    4.72    5.54
  -4  14   4  452.81   26.10
   4  14  -4  450.09   36.26
  -4 -14   4  447.55   36.06
   4 -14  -4  435.61   26.78
   4  14  -3    5.21    7.16
  -4  14   3   10.20    7.59
   4 -14  -3   -1.43    8.47
  -4  14   2   88.93   10.97
   4  14  -2   95.84   14.41
   4 -14  -2   90.18   11.24
  -4 -14   2  104.21    9.96
   4  14  -1   64.30    8.26
  -4  14   1   68.20    6.84
  -4 -14   1   68.05    8.75
   4 -14  -1   65.38   11.01
  -4  14   0  289.87   14.46
   4  14   0  322.77   22.25
  -4 -14   0  254.01   23.36
   4 -14   0  332.92   21.83
  -4  14  -1   46.64   11.25
   4  14   1   48.71    7.58
  -4 -14  -1   63.00   11.86
   4 -14   1   54.40   11.77
  -4  14  -2  429.25   29.08
   4  14   2  431.59   28.50
  -4 -14  -2  399.41   29.16
   4 -14   2  392.22   30.32
   4  14   3    0.07    9.86
  -4  14  -3   -2.75   11.08
   4 -14   3    3.39    7.14
  -4 -14  -3    6.08    6.25
   4  14   4  192.86   12.39
  -4  14  -4  199.11   21.82
   4 -14   4  165.68   14.52
  -4 -14  -4  205.23   18.87
   4  14   5   93.57    9.39
  -4  14  -5   99.07   12.06
   4 -14   5   71.25   17.48
  -4 -14  -5   91.49   10.00
   4  14   6  409.91   21.93
  -4  14  -6  382.18   29.03
   4  14   6  422.73   32.24
  -4 -14  -6  349.99   33.50
   4 -14   6  386.70   38.55
  -4  14  -7   -1.45   16.59
   4  14   7   17.44    7.15
  -4 -14  -7   -1.36    7.95
   4 -14   7   -1.73   10.06
  -4  14  -8  210.96   21.09
   4  14   8  195.13   13.72
   4 -14   8  196.37   20.10
  -4 -14  -8  185.42   16.67
   4  14   9   15.16    7.48
  -4  14  -9    9.43   13.23
   4 -14   9   -5.02   12.35
  -4 -14  -9   26.48   15.01
  -4  14 -10   50.00   17.31
  -4  14 -10   36.57   15.49
  -4 -14 -10   52.08   18.50
   4 -14  10   32.63   22.75
   4  15 -10   44.79   12.27
   4  15 -10    7.51   13.58
  -4  15  10   16.65    8.24
   4 -15 -10   14.23    8.85
  -4 -15  10   11.63   12.36
   4 -15 -10    4.54   12.96
   4  15  -9    0.35   11.15
   4  15  -9   -1.12   11.84
  -4  15   9  -14.40   11.77
   4 -15  -9    7.71   11.97
  -4 -15   9   29.51   17.06
   4  15  -8   30.06   18.22
   4  15  -8   29.28   10.92
  -4  15   8    9.36    7.77
   4 -15  -8   25.95   11.51
  -4 -15   8   22.08   10.91
   4  15  -7   50.62   17.85
  -4  15   7   43.60   11.84
  -4 -15   7   50.24   11.05
   4 -15  -7   26.11    7.54
  -4  15   6   12.96   10.55
  -4  15   6    8.05    5.86
   4  15  -6    5.99   14.65
   4 -15  -6   12.12    9.80
  -4 -15   6   -6.80   14.41
   4  15  -5   35.27    9.94
  -4  15   5   40.83    9.97
   4 -15  -5   38.09   10.37
  -4 -15   5   28.13   14.92
  -4  15   4    5.62    5.33
   4  15  -4    5.32   12.52
   4 -15  -4   -9.36    5.70
  -4 -15   4    3.67   12.51
   4  15  -3   29.35   14.15
  -4  15   3   46.97    9.89
   4 -15  -3   59.70   10.57
  -4 -15   3   55.03   14.36
   4  15  -2  255.41   16.30
  -4  15   2  237.77   12.63
  -4 -15   2  266.91   24.39
   4 -15  -2  252.27   13.75
   4  15  -1  200.44   13.75
  -4  15   1  207.95   16.99
  -4 -15   1  193.59   21.66
   4 -15  -1  203.05   12.83
   4  15   0   15.81    6.71
  -4  15   0    2.72    6.04
  -4 -15   0   -0.49   11.02
   4 -15   0    2.65    9.99
   4  15   1   17.22    6.96
  -4  15  -1  -10.90   10.71
  -4 -15  -1   23.16   11.26
   4 -15   1    4.69   11.12
  -4  15  -2   48.74    8.15
   4  15   2   39.33   12.43
   4 -15   2   16.04   13.36
  -4 -15  -2   62.22    8.50
   4  15   3   21.43    7.55
  -4  15  -3   25.71   12.79
   4 -15   3   36.86    8.46
  -4 -15  -3   15.42   11.84
   4  15   4   14.62   10.92
  -4  15  -4   -6.09    8.47
  -4 -15  -4   22.12    7.41
   4 -15   4   -8.19   13.32
  -4  15  -5   34.33   15.30
   4  15   5    5.81   11.81
  -4 -15  -5   28.83   12.65
   4 -15   5   20.12    9.70
   4  15   6   21.79   12.15
   4  15   6   12.15    4.96
  -4  15  -6   -3.18   16.20
   4 -15   6   -7.68    9.68
  -4 -15  -6   -5.61    8.33
   4  15   7    0.81    7.32
  -4  15  -7   12.53   17.18
  -4 -15  -7    9.78   13.12
   4 -15   7  -12.20   15.85
   4  15   8   11.77    7.72
  -4  15  -8    3.18   12.19
   4 -15   8   -6.37   17.48
  -4 -15  -8    4.99   14.44
  -4  15  -9   20.59   13.95
   4  15   9   21.21    8.36
  -4 -15  -9   14.42   10.50
   4 -15   9   12.23   20.21
  -4  15 -10   14.01   15.88
  -4  15 -10   -1.78   14.68
   4 -15  10   23.77   20.20
  -4 -15 -10    0.53   16.44
   4  16 -10  128.40   28.16
  -4  16  10  117.81   13.07
   4  16 -10  129.15   20.30
   4 -16 -10  114.59   20.26
   4 -16 -10  117.49   13.15
  -4 -16  10   77.59   29.41
   4  16  -9   23.13   18.90
  -4  16   9    1.40   12.82
   4  16  -9   23.55   12.60
   4 -16  -9   19.26   12.97
  -4 -16   9   -4.34   12.17
  -4  16   8   77.01    9.88
   4  16  -8   84.33   21.97
   4  16  -8   61.25   20.53
   4 -16  -8   54.42    9.51
  -4 -16   8   54.73   20.89
  -4  16   7   54.80   11.75
  -4  16   7   25.87   13.21
   4  16  -7   48.32   20.01
  -4 -16   7   55.92   12.10
   4 -16  -7   51.77   13.12
  -4  16   6  183.71   18.01
  -4  16   6  194.91   14.12
   4  16  -6  182.38   27.74
   4 -16  -6  198.60   13.17
  -4 -16   6  181.94   17.91
   4  16  -5   38.39   15.36
   4 -16  -5   11.55   10.67
   4  16  -4   51.12   15.79
  -4  16   4   65.32   11.12
   4 -16  -4   47.81    7.65
  -4 -16   4   33.07   16.27
   4  16  -3   21.07   12.08
  -4  16   3   -5.11    8.90
   4 -16  -3    3.03    9.31
  -4 -16   3  -10.26    8.08
   4  16  -2  195.46   22.73
  -4  16   2  217.22   12.46
  -4 -16   2  201.04   15.72
   4 -16  -2  199.89   12.95
   4  16  -1  178.49   13.05
  -4  16   1  145.70   16.41
  -4 -16   1  142.59   13.08
   4 -16  -1  157.76   17.11
  -4  16   0  558.80   39.14
   4  16   0  580.58   31.30
   4 -16   0  567.90   29.25
  -4 -16   0  556.54   31.01
  -4  16  -1  448.51   31.89
   4  16   1  435.64   32.76
   4 -16   1  407.23   33.07
  -4 -16  -1  373.13   33.43
  -4  16  -2   53.65    9.20
   4  16   2   32.53   13.31
   4 -16   2   57.39   14.56
  -4 -16  -2   55.21    8.68
   4  16   3   18.84    7.77
  -4  16  -3   19.84    8.76
   4 -16   3   26.34    8.45
  -4 -16  -3   20.54   12.16
  -4  16  -4  351.07   23.74
   4  16   4  346.98   27.65
   4 -16   4  304.29   23.30
  -4 -16  -4  334.47   29.81
  -4  16  -5   13.72   15.12
   4  16   5   10.50    7.62
   4 -16   5   -9.00   15.45
  -4 -16  -5    7.61    8.15
   4  16   6   18.91    8.29
  -4  16  -6   16.44   17.09
  -4 -16  -6   19.91   14.13
   4 -16   6   16.84   10.66
   4  16   7    5.94    8.24
  -4  16  -7    2.97   11.92
   4 -16   7   10.48   10.72
  -4 -16  -7   18.30    9.17
  -4  16  -8   65.50   25.10
   4  16   8   71.71   10.61
   4 -16   8   75.79   15.60
  -4 -16  -8   75.73   18.90
  -4  16  -9    0.84   14.35
   4 -16   9   19.33   20.39
  -4 -16  -9   26.61   16.61
   4  17  -9   25.15   13.45
   4  17  -9   11.73   12.76
  -4  17   9    7.98    8.59
  -4 -17   9    2.98   19.60
   4 -17  -9  -18.87   13.50
  -4  17   8    3.60   12.30
   4  17  -8   -8.37   10.97
   4  17  -8   14.10   18.82
  -4 -17   8    5.29   11.34
   4 -17  -8  -12.46   12.59
  -4  17   7   -3.67    6.88
  -4  17   7   15.79    7.83
   4  17  -7   13.60   18.01
   4 -17  -7   32.89   12.29
  -4 -17   7    9.77   18.03
   4  17  -6   17.73   16.73
  -4  17   6    6.40    6.91
  -4 -17   6   11.03   10.21
   4 -17  -6    8.75   11.39
  -4  17   5    9.08   10.74
   4  17  -5   21.10   15.97
   4 -17  -5   20.13    7.45
  -4  17   4  238.52   20.88
   4  17  -4  252.84   19.23
   4 -17  -4  254.70   15.25
  -4 -17   4  227.03   20.12
  -4  17   3  223.34   19.97
   4  17  -3  230.92   18.21
  -4 -17   3  206.27   17.86
   4 -17  -3  229.21   14.55
  -4  17   2   -6.03   10.16
   4  17  -2  -15.22   13.14
  -4 -17   2   -5.00    8.67
   4 -17  -2    9.90   10.64
   4  17  -1   57.97   10.38
  -4  17   1   64.07    8.36
  -4 -17   1   79.09   16.38
   4 -17  -1   59.18    8.92
   4  17   0    0.16   12.37
  -4  17   0   -2.60   11.28
   4 -17   0   19.56   11.71
  -4 -17   0    9.72    8.03
  -4  17  -1   -7.43   12.04
   4  17   1    2.33   12.28
  -4 -17  -1   16.72   12.83
  -4  17  -2    1.64    7.94
   4  17   2   -5.00   11.57
  -4 -17  -2    1.04    8.06
   4 -17   2  -10.99   12.91
   4  17   3   47.86    9.15
  -4  17  -3   22.03   10.41
  -4 -17  -3   47.96   14.31
   4 -17   3   60.69   15.90
  -4  17  -4   66.82   11.32
   4  17   4   31.96    9.13
   4 -17   4   70.31   11.10
  -4 -17  -4   57.95    9.51
  -4  17  -5  137.31   16.10
   4  17   5  124.46   18.86
   4 -17   5  135.52   23.59
  -4 -17  -5  138.98   13.48
  -4  17  -6   18.92   11.54
   4  17   6    9.56   13.80
   4 -17   6  -23.45   17.74
  -4 -17  -6   42.96   14.40
   4  17   7   19.88    9.70
   4  17   7   37.38    9.57
  -4  17  -7   23.06   13.40
   4 -17   7   13.99   19.64
  -4 -17  -7   11.93   16.37
  -4  17  -8   38.49   21.33
   4  17   8    9.04    9.03
   4 -17   8    3.82   12.73
  -4 -17  -8    6.99   16.58
  -4  17  -9   18.19   14.90
   4 -17   9   -5.30   13.64
  -4 -17  -9   17.82   11.42
   4  18  -9   -0.01   13.03
   4  18  -9   -0.93   13.97
  -4  18   9   -4.92   13.61
  -4 -18   9   10.24   19.89
   4 -18  -9  -15.05   14.32
  -4  18   8  223.87   17.21
   4  18  -8  205.93   23.52
   4  18  -8  198.45   36.20
   4 -18  -8  202.16   17.34
  -4 -18   8  188.71   23.44
  -4  18   7   18.39   11.42
  -4  18   7  -12.45   12.51
   4  18  -7   -5.39   11.57
  -4 -18   7   23.12   17.95
   4 -18  -7   -2.10    8.13
   4  18  -6  224.24   22.69
  -4  18   6  228.90   22.11
  -4 -18   6  215.09   21.93
   4 -18  -6  240.72   23.74
   4  18  -5   95.53   23.04
  -4  18   5  122.85   15.48
   4 -18  -5  102.32   11.43
   4  18  -4  247.83   20.73
  -4  18   4  236.18   21.29
   4 -18  -4  228.94   15.57
  -4 -18   4  212.41   20.81
   4  18  -3   -1.14    9.70
  -4  18   3   -2.60   10.66
  -4 -18   3    9.32   14.91
   4 -18  -3   13.39    7.39
   4  18  -2  129.50   13.68
  -4  18   2   91.24   10.46
   4 -18  -2  119.90   11.36
  -4 -18   2   84.34   20.31
  -4  18   1   25.92   12.32
   4  18  -1    7.91   14.36
   4 -18  -1   37.84   13.07
  -4 -18   1   33.05    9.78
  -4  18   0   -1.37   12.03
   4  18   0   -3.61    8.63
   4 -18   0    4.89   12.51
  -4 -18   0   31.02   13.70
   4  18   1  233.43   24.29
  -4  18  -1  230.69   23.96
   4 -18   1  220.49   17.42
  -4 -18  -1  197.57   17.68
   4  18   2  795.01   62.03
  -4  18  -2  800.56   47.73
  -4 -18  -2  740.14   46.84
   4 -18   2  738.19   65.28
  -4  18  -3   23.92    9.40
   4  18   3    0.43    8.21
   4 -18   3  -10.40   14.91
  -4 -18  -3    7.46    8.61
  -4  18  -4  367.13   40.54
   4  18   4  397.45   24.43
  -4 -18  -4  383.06   25.70
   4 -18   4  383.11   29.12
   4  18   5   -7.51    8.29
  -4  18  -5   -8.81   11.16
  -4 -18  -5    8.98   13.91
   4 -18   5   -1.33   10.55
  -4  18  -6   51.07   13.88
   4  18   6   49.49   16.16
   4 -18   6   44.79   21.36
  -4 -18  -6   51.56   11.35
   4  18   7   15.27    9.73
  -4  18  -7   14.23   12.20
   4  18   7    5.52   14.55
  -4 -18  -7    2.68   10.20
   4 -18   7    2.98   19.71
   4  18   8   46.75   11.74
  -4  18  -8   73.66   24.56
   4 -18   8   58.64   24.80
  -4 -18  -8   44.36   13.03
   4  19  -8   21.72   21.38
  -4  19   8    2.83   14.41
   4 -19  -8    7.98   14.72
  -4 -19   8    8.77   12.93
  -4  19   7   59.91   17.20
   4  19  -7   55.38   16.26
  -4  19   7   72.87   10.77
   4 -19  -7   67.20   16.93
  -4 -19   7   74.80   24.22
   4  19  -6   -4.03   11.64
  -4  19   6   -4.88    7.76
   4 -19  -6   -6.72   13.06
  -4 -19   6   -8.04   11.73
  -4  19   5   15.26   11.55
   4  19  -5    1.76   17.38
  -4 -19   5  -12.52   16.94
   4 -19  -5   14.12   12.83
   4  19  -4   10.06   10.06
  -4  19   4   -4.24   11.03
  -4 -19   4   -1.77   10.22
   4 -19  -4   -0.84    7.68
   4  19  -3   22.82   16.36
  -4  19   3   12.56    7.82
   4 -19  -3   15.91    8.46
  -4 -19   3    2.56   16.98
   4  19  -2  134.49   21.99
  -4  19   2  105.79   17.23
   4 -19  -2  110.41   12.31
  -4 -19   2  102.90   14.12
   4  19  -1   15.38    9.16
  -4  19   1   -1.13    7.72
   4 -19  -1   -1.13    8.19
  -4 -19   1    3.39   14.91
  -4  19   0   25.07    8.69
   4  19   0   35.06   14.34
  -4 -19   0   33.09   15.19
   4 -19   0    6.28    8.87
  -4  19  -1    0.16   13.37
   4  19   1    7.29    8.74
   4 -19   1    2.90   13.91
  -4 -19  -1    8.55    8.88
  -4  19  -2   93.22   12.52
   4  19   2   86.71   11.90
   4 -19   2  101.46   19.00
  -4 -19  -2   79.29   12.45
   4  19   3   32.46   10.18
  -4  19  -3   34.66   11.45
  -4 -19  -3   60.00   10.79
   4 -19   3   28.18   17.96
   4  19   4   -8.69    8.55
  -4  19  -4   24.40   16.31
  -4 -19  -4    1.85    9.15
   4 -19   4    7.44   10.50
  -4  19  -5   16.66   12.31
   4  19   5   23.47    9.56
   4 -19   5   13.70   12.24
  -4 -19  -5   22.75   15.95
   4  19   6   64.53   11.97
  -4  19  -6   73.22   15.56
  -4 -19  -6   70.76   18.84
   4 -19   6   44.00   14.58
   4  19   7    5.11    9.78
  -4  19  -7    8.41   14.23
   4  19   7    7.24   10.69
   4 -19   7    8.41   13.14
  -4 -19  -7   14.17   16.36
  -4  19  -8   -1.45   23.52
   4  19   8   12.34   10.96
   4 -19   8   39.85   22.31
  -4 -19  -8   10.71   18.06
  -4  20   8   55.75   17.50
   4  20  -8   69.34   27.61
   4 -20  -8   57.50   18.73
  -4 -20   8   69.52   17.00
  -4  20   7    5.03    9.33
  -4  20   7    6.36   13.86
   4  20  -7   -9.13   13.62
  -4 -20   7   28.52   20.26
   4 -20  -7   31.23   14.86
  -4  20   6  144.71   13.81
   4  20  -6  161.35   19.94
  -4 -20   6  128.26   20.54
   4 -20  -6  145.42   14.91
  -4  20   5   -2.98   12.19
   4  20  -5    0.47   11.58
  -4 -20   5   -4.36   17.83
   4 -20  -5   -6.44   13.39
   4  20  -4  135.88   26.86
  -4  20   4  149.52   19.81
  -4 -20   4  148.74   26.93
   4 -20  -4  138.70   14.10
  -4  20   3   49.28    9.66
   4  20  -3   31.34   18.46
  -4 -20   3   41.57   13.01
   4 -20  -3   55.31   15.82
  -4  20   2  116.27   18.05
   4  20  -2  100.05   14.92
  -4 -20   2   94.65   22.41
   4 -20  -2  108.13   19.19
   4  20  -1   23.70   15.36
  -4  20   1   -5.51   12.93
   4 -20  -1   -5.17   14.05
  -4 -20   1   23.31   15.86
  -4  20   0  137.86   14.02
   4  20   0  146.40   22.68
   4 -20   0  130.07   22.03
  -4 -20   0  118.21   15.59
  -4  20  -1   13.07   14.63
   4  20   1    8.79   14.89
   4 -20   1   18.92   15.89
  -4 -20  -1   23.84    9.97
  -4  20  -2  384.31   26.62
   4  20   2  356.88   26.30
   4 -20   2  394.46   28.14
  -4 -20  -2  375.61   27.39
  -4  20  -3   -4.20   10.30
   4  20   3    6.16    9.10
  -4 -20  -3   -0.21    9.62
   4 -20   3    5.61   10.52
   4  20   4  211.32   25.51
  -4  20  -4  224.11   31.64
   4 -20   4  189.46   21.03
  -4 -20  -4  174.88   27.70
   4  20   5   63.39   11.31
  -4  20  -5   62.77   15.19
   4 -20   5   59.96   14.64
  -4 -20  -5   48.66   12.88
   4  20   6   10.92   10.96
  -4  20  -6   11.33   14.04
  -4 -20  -6   48.57   17.71
   4 -20   6   42.66   14.12
  -4  20  -7    9.93   22.28
   4  20   7   -0.63   15.72
   4  20   7    0.85   11.17
  -4 -20  -7  -32.48   17.10
   4 -20   7    9.35   12.93
  -4  21   7    9.45   14.48
   4  21  -7  -15.06   13.85
  -4  21   7    3.90   15.03
   4 -21  -7    5.46   15.38
  -4 -21   7   -7.50   21.58
  -4  21   6   17.03    9.34
   4  21  -6   21.76   13.68
   4 -21  -6   12.36   10.16
  -4 -21   6   19.27   13.37
   4  21  -5   27.14   12.69
  -4  21   5   -6.04   14.23
  -4 -21   5   25.42   12.58
   4 -21  -5   15.53   15.18
   4  21  -4    7.58   18.68
  -4  21   4   -6.48   13.58
   4 -21  -4    6.43   14.67
  -4 -21   4  -27.13   18.68
   4  21  -3    1.91   11.59
  -4  21   3  -23.87   13.08
  -4 -21   3  -15.95   18.13
   4 -21  -3   25.48   14.66
  -4  21   2   14.12    8.62
   4  21  -2  -14.58   11.02
  -4 -21   2   -6.18   10.89
   4 -21  -2   -4.79    9.35
   4  21  -1   54.26   12.46
  -4  21   1   36.58   16.11
  -4 -21   1   45.44   12.99
   4 -21  -1   53.85   10.58
   4  21   0   37.36   11.68
  -4  21   0   33.46   16.70
  -4 -21   0   17.03   18.99
   4 -21   0   41.75   11.31
  -4  21  -1    2.73   10.03
   4  21   1  -26.01   15.45
  -4 -21  -1   14.38   16.19
   4 -21   1   21.27   10.19
  -4  21  -2   41.02   11.21
   4  21   2   31.92   10.91
   4 -21   2   15.65   11.21
  -4 -21  -2   28.26   11.09
   4  21   3   20.36   10.00
  -4  21  -3    3.41   11.20
  -4 -21  -3    5.98   10.61
   4 -21   3   -9.18   11.35
  -4  21  -4    8.94   18.47
  -4 -21  -4   11.40   16.64
   4 -21   4   -0.82   11.87
   4  21   5   33.30   15.67
  -4  21  -5    6.81   12.73
   4 -21   5   -0.06   12.73
  -4 -21  -5    1.34   11.14
   4  21   6   33.78   16.75
  -4  21  -6   -5.15   14.99
  -4 -21  -6   12.43   11.78
   4 -21   6   16.46   14.05
   4  21   7    9.19   17.05
   4  21   7   18.18   12.48
  -4  21  -7   63.31   23.57
  -4 -21  -7  -13.43   11.86
   4 -21   7    8.24   14.77
   4  22  -6  150.21   33.01
  -4  22   6  139.02   22.52
  -4 -22   6  130.66   32.25
   4 -22  -6  125.51   16.22
  -4  22   5   -1.08   14.28
   4  22  -5   14.62   13.58
   4 -22  -5   11.95   15.46
  -4 -22   5   -8.20   13.45
  -4  22   4   18.50    9.68
  -4 -22   4   13.09   13.57
   4 -22  -4   14.38   16.68
  -4  22   3   37.87   15.73
   4  22  -3   48.86   21.75
  -4 -22   3   33.64   21.30
   4 -22  -3   24.96   11.18
  -4  22   2    5.92   14.62
   4  22  -2   26.36   18.34
  -4 -22   2   16.47   19.02
   4 -22  -2    8.74   10.21
  -4  22   1   18.21    9.93
   4  22  -1   37.37   18.16
   4 -22  -1   27.13   16.90
  -4 -22   1   -2.19   19.19
  -4  22   0  181.72   25.47
   4  22   0  153.25   28.22
  -4 -22   0  155.56   28.58
   4 -22   0  160.25   26.48
  -4  22  -1   93.56   14.99
   4  22   1   80.39   14.41
  -4 -22  -1  111.47   24.03
   4 -22   1  107.72   22.74
   4  22   2  182.18   28.28
  -4  22  -2  191.78   19.84
   4 -22   2  179.66   30.22
  -4 -22  -2  174.42   29.00
   4  22   3   12.89   11.54
  -4  22  -3   28.99   12.76
   4 -22   3   32.74   13.06
  -4 -22  -3   29.84   12.21
  -4  22  -4  142.84   29.80
   4  22   4  126.07   16.39
   4 -22   4  144.51   19.95
  -4 -22  -4  136.26   27.39
   4  22   5   38.43   17.27
  -4  22  -5   10.84   13.63
  -4 -22  -5   16.54   12.37
   4 -22   5   -4.82   13.83
  -4  22  -6  -19.48   14.91
   4  22   6   -1.65   17.71
  -4 -22  -6  -14.78   12.22
   4 -22   6   -5.86   14.61
  -4  23   5   -1.99   15.55
   4  23  -5   34.38   22.75
   4 -23  -5    4.75   10.84
  -4 -23   5   15.97   21.93
   4  23  -4   70.69   17.35
  -4  23   4   76.56   12.72
   4 -23  -4   64.23   21.25
  -4 -23   4   40.22   26.48
  -4  23   3   29.75   10.90
   4  23  -3   24.31   22.77
   4 -23  -3   26.38   11.72
  -4 -23   3   20.09   14.59
  -4  23   2  -15.14    9.76
   4  23  -2   16.99   11.95
  -4 -23   2   -1.52   12.18
   4 -23  -2   10.33   16.24
  -4  23   1   -5.36   15.95
   4  23  -1    0.32   12.22
   4 -23  -1   19.41   11.12
  -4 -23   1    7.46   12.55
   4  23   0   -8.22   11.81
  -4  23   0  -17.01   10.94
  -4 -23   0  -12.61   12.84
   4 -23   0    3.02   11.56
   4  23   1   97.56   23.59
  -4  23  -1   69.93   23.47
   4 -23   1  112.99   24.99
  -4 -23  -1   93.73   24.77
  -4  23  -2   20.08   21.32
   4  23   2   55.02   12.84
   4 -23   2   49.42   21.24
  -4 -23  -2   23.13   21.90
  -4  23  -3    6.97   12.45
   4  23   3    4.24   17.95
   4 -23   3   13.00   20.73
  -4 -23  -3   13.47   12.04
   4  23   4    1.89   11.22
  -4  23  -4   20.38   20.47
  -4 -23  -4  -12.64   18.97
   4 -23   4   14.68   20.94
  -4  23  -5   -3.48   14.21
   4  23   5  -13.75   17.83
  -4 -23  -5   34.48   18.83
   4 -23   5    0.33   14.01
  -4  24   4   27.26   18.57
   4  24  -4    8.37   25.50
  -4 -24   4   42.99   24.09
   4 -24  -4   52.83   20.12
  -4  24   3    7.55   16.37
   4  24  -3    2.72   13.68
  -4 -24   3  -11.66   22.20
   4 -24  -3   17.33   17.58
  -4  24   2   73.69   21.06
   4  24  -2  102.95   25.76
  -4 -24   2   83.64   27.57
   4 -24  -2   62.77   14.80
  -4  24   1   17.35   11.32
   4  24  -1   28.80   19.85
   4 -24  -1    6.83   19.18
  -4 -24   1  -13.43   20.76
  -4  24   0   44.68   20.37
   4  24   0   30.28   21.69
  -4 -24   0   49.14   15.60
   4 -24   0   73.33   22.05
   4  24   1   -5.33   12.29
  -4  24  -1   20.65   18.98
   4 -24   1   35.78   12.80
  -4 -24  -1    1.53   13.25
   4  24   2   53.24   14.55
  -4  24  -2   53.33   23.75
   4 -24   2   56.67   15.44
  -4 -24  -2   50.03   23.17
   4  24   3   -2.29   19.56
  -4  24  -3   12.62   13.74
   4 -24   3   12.72   21.42
  -4 -24  -3   26.41   12.89
   4  24   4   85.96   16.43
  -4  24  -4  139.07   29.10
   4 -24   4   68.51   30.05
  -4 -24  -4   82.03   26.92
   4  25  -2   34.01   22.34
  -4  25   2    9.64   11.70
  -4 -25   2   23.88   14.99
   4 -25  -2   11.59   12.64
  -4  25   1    4.79   19.47
   4  25  -1    2.37   14.12
  -4 -25   1   39.62   22.43
   4 -25  -1   23.63   20.58
   4  25   0   25.75   13.79
  -4  25   0   16.67   20.58
  -4 -25   0   50.09   22.72
   4 -25   0   19.91   13.99
   4  25   1   24.75   20.22
  -4  25  -1   17.53   19.64
   4 -25   1  -43.27   19.99
  -4 -25  -1   20.08   14.02
  -4  25  -2    2.63   21.47
   4  25   2   44.69   20.04
   4 -25   2    2.42   13.15
  -4 -25  -2    1.67   21.26
   5   0 -12   17.18   13.61
   5   0 -12   21.84   14.12
   5   0 -11   10.78   12.56
   5   0 -11    3.38    7.43
   5   0 -10  148.05   12.99
   5   0 -10  164.44   11.97
   5   0  -9   -4.66    5.50
   5   0  -9   -5.19    6.05
   5   0  -8  163.92    9.02
   5   0  -8  159.82   14.77
  -5   0   7    0.26    6.64
   5   0  -7    3.66    7.43
   5   0  -7   -6.21    6.11
  -5   0   6  229.02   13.40
   5   0  -6  224.68   10.08
   5   0  -6  249.01   11.51
  -5   0   5    5.18    2.47
   5   0  -5    8.71    3.78
   5   0  -5    4.39    4.52
  -5   0   5    5.64    3.62
  -5   0   4  552.42   23.17
  -5   0   4  567.97   16.48
   5   0  -4  554.16   18.82
   5   0  -4  596.18   18.24
  -5   0   3    1.49    2.55
  -5   0   3   -1.17    1.99
   5   0  -3    6.82    2.84
   5   0  -3    1.17    2.08
  -5   0   2 2259.27  104.42
  -5   0   2 2390.04  131.10
   5   0  -2 2337.67  120.08
   5   0  -1   16.96    2.31
  -5   0   1   11.36    3.61
   5   0   0  854.49   21.36
  -5   0   0  849.27   23.24
  -5   0   0  958.95   25.18
  -5   0  -2  506.69   19.89
  -5   0  -3   -6.91    3.34
  -5   0  -4  854.04   24.74
  -5   0  -4  823.86   33.30
  -5   0  -5   10.01    6.77
  -5   0  -5    2.13    2.94
  -5   0  -6    7.98    3.86
  -5   0  -6   12.58    8.39
  -5   0  -7   -6.70    5.91
  -5   0  -7   -0.02    2.88
  -5   0  -8    4.69   10.93
  -5   0  -8   14.36    5.53
  -5   0  -9    9.19    6.34
  -5   0  -9    3.56    7.98
  -5   0 -10    4.01   13.78
  -5   0 -10   12.13    7.58
  -5   0 -11    6.26    7.93
  -5   0 -11   -1.31   10.01
  -5   0 -12   22.65   10.16
  -5   0 -12   48.32   18.91
  -5   0 -12   16.08   17.47
   5   1 -12   14.47   14.14
   5   1 -12   -1.34   14.67
   5  -1 -12    8.60   13.51
   5  -1 -12   -0.20   12.22
   5  -1 -12   32.32   13.21
   5   1 -11  159.90   19.91
   5   1 -11  169.21   21.70
   5  -1 -11  136.63   17.29
   5  -1 -11  170.14   19.36
   5  -1 -11  169.34   13.67
   5   1 -10    9.11   10.57
   5   1 -10   32.07   11.52
   5  -1 -10   21.56   10.27
   5  -1 -10    8.99    6.94
   5   1  -9  129.95   13.61
   5   1  -9  135.97   10.13
   5  -1  -9   96.86   14.90
   5  -1  -9  102.68   12.80
   5   1  -8   26.26    5.28
  -5   1   8   12.30    8.17
   5   1  -8   30.75    9.12
   5  -1  -8   12.74    4.92
   5  -1  -8   15.34    5.96
  -5   1   7  411.09   21.63
   5   1  -7  373.04   20.44
   5   1  -7  409.30   23.17
   5  -1  -7  386.61   16.63
   5  -1  -7  386.31   14.29
  -5  -1   7  376.64   14.21
  -5   1   6   32.32    6.94
   5   1  -6   38.20    3.93
   5   1  -6   38.84    7.65
  -5  -1   6   30.11    5.62
   5  -1  -6   30.38    5.29
   5  -1  -6   40.33    7.23
  -5  -1   6   37.15    4.74
   5   1  -5  272.27   11.00
  -5   1   5  242.29    9.53
   5   1  -5  267.91   13.86
  -5  -1   5  275.29   13.01
   5  -1  -5  241.80    9.44
  -5  -1   5  254.78   10.56
   5   1  -4   31.81    6.20
  -5   1   4   27.54    5.36
   5  -1  -4   25.11    5.69
  -5  -1   4   29.06    3.81
  -5  -1   4   31.41    3.90
   5  -1  -4   30.41    3.19
   5   1  -3   73.90    4.10
   5   1  -3   59.53    3.45
  -5   1   3   76.28    3.64
   5  -1  -3   66.74    2.39
   5  -1  -3   65.10    3.83
  -5  -1   3   63.86    5.72
  -5  -1   3   65.17    3.39
   5   1  -2   88.94    4.44
  -5   1   2   81.50    4.12
   5  -1  -2   79.68    6.88
  -5  -1   2   89.44    6.11
  -5   1   124368.18 7306.88
   5   1  -122180.33 7196.98
  -5   1   124456.44 7885.65
   5   1  -125121.54 7853.05
  -5   1   122926.00 6870.87
   5  -1  -123307.47 7588.55
  -5  -1   124333.72 7618.97
  -5  -1   125819.78 8276.21
  -5   1   0 1053.97   29.89
   5   1   0 1027.05   29.88
   5   1   0  958.62   29.58
  -5  -1   0 1017.32   28.43
  -5  -1   0 1090.05   32.18
  -5   1  -1   76.36    5.04
  -5  -1  -1   76.78    3.61
   5  -1   1   83.11    5.01
  -5  -1  -1   81.67    2.02
  -5   1  -2  528.53   19.91
   5  -1   2  532.87   20.44
  -5   1  -3 1369.22   64.97
  -5  -1  -3 1368.99   57.15
   5  -1   3 1334.15   56.24
  -5  -1  -3 1375.42   40.67
  -5   1  -4  650.77   25.21
  -5  -1  -4  690.05   17.46
  -5  -1  -4  666.61   25.40
  -5   1  -5 1252.36   49.99
  -5   1  -5 1270.63   59.55
  -5  -1  -5 1232.17   45.97
  -5  -1  -5 1266.67   58.44
  -5   1  -6   90.64    5.96
  -5   1  -6  127.29   11.30
  -5  -1  -6   84.20    7.20
  -5  -1  -6   92.41    5.00
  -5   1  -7  687.02   42.91
  -5   1  -7  654.79   27.49
  -5  -1  -7  685.79   33.56
  -5  -1  -7  640.20   21.43
  -5   1  -8   58.50    4.87
  -5   1  -8   55.09    8.83
  -5  -1  -8   49.19    6.32
  -5  -1  -8   68.62   13.02
  -5   1  -9   39.36   13.65
  -5   1  -9   38.84    7.53
  -5  -1  -9   50.79   13.53
  -5  -1  -9   18.15    6.87
  -5   1 -10  104.21    7.76
  -5   1 -10  109.79   19.90
  -5  -1 -10  117.25   13.12
  -5  -1 -10   93.25   10.23
  -5   1 -11   98.09   12.53
  -5   1 -11   92.00   14.27
  -5  -1 -11  105.28   18.91
  -5  -1 -11   79.94   11.26
  -5  -1 -11  118.52   21.62
  -5   1 -12   -1.06   17.49
  -5   1 -12    4.59    9.54
  -5  -1 -12    3.94   16.31
  -5  -1 -12    7.59    8.93
  -5  -1 -12   -3.54   17.47
   5   2 -12   31.67   15.34
   5   2 -12   19.16   15.13
   5  -2 -12    0.88   12.47
   5  -2 -12   19.90    8.84
   5  -2 -12   19.67    8.68
   5   2 -11   -9.94   12.16
   5   2 -11   -4.76    8.13
   5  -2 -11    6.50    7.42
   5  -2 -11   -2.36   10.09
   5  -2 -11    6.94   10.80
   5   2 -10    2.78    6.96
   5   2 -10    4.51   11.19
   5  -2 -10    3.14    5.62
   5  -2 -10    7.57    6.14
   5  -2 -10    6.73   10.50
   5   2  -9    8.74    8.82
  -5   2   9    2.41    5.52
   5   2  -9   10.10    6.42
   5  -2  -9   -4.24    4.67
   5  -2  -9  -11.85    8.10
   5  -2  -9    7.49    5.82
   5   2  -8   82.20    7.15
   5   2  -8   68.11   11.68
  -5   2   8   77.88   10.75
   5  -2  -8   74.11    7.39
  -5  -2   8   91.94    6.58
   5  -2  -8   77.52    6.24
   5   2  -7   73.48    9.35
  -5   2   7   80.60    9.20
   5   2  -7   89.04   10.46
   5  -2  -7   63.83    7.78
  -5  -2   7   79.60    8.69
   5  -2  -7   82.28   10.15
   5   2  -6  189.28    8.98
   5   2  -6  157.58   10.41
  -5   2   6  154.82    8.05
  -5  -2   6  186.19    9.94
   5  -2  -6  170.65    6.26
   5  -2  -6  194.44    8.50
  -5   2   5   48.23    4.28
   5   2  -5   50.96    7.28
   5   2  -5   51.48    6.09
  -5  -2   5   32.74    5.57
   5  -2  -5   49.48    4.49
  -5  -2   5   49.67    4.48
   5  -2  -5   44.87    7.06
   5   2  -4  103.08    7.64
  -5   2   4  107.47    4.96
  -5  -2   4   85.68    5.04
  -5  -2   4   84.88    4.33
  -5   2   3  237.89    7.54
   5   2  -3  232.42    7.85
  -5  -2   3  235.67    7.54
   5  -2  -3  264.50    5.73
   5  -2  -3  248.34   10.40
  -5  -2   3  261.12    6.20
   5   2  -2 3684.99  255.66
   5   2  -2 3914.61  288.46
  -5   2   2 3681.36  287.61
  -5  -2   2 4127.66  280.08
   5  -2  -2 3952.68  301.50
   5  -2  -2 3879.72  224.39
  -5  -2   2 3773.22  289.97
  -5   2   1  112.26    3.86
  -5   2   1  113.93    1.87
   5   2  -1  103.84    5.90
  -5  -2   1  108.59    3.17
  -5  -2   1  114.97    5.65
   5   2   0  115.81    5.07
   5   2   0  128.80    4.25
  -5   2   0  126.43    2.85
  -5  -2   0  130.49    3.95
   5   2   1 2590.18  152.66
   5   2   1 3024.30  135.29
  -5   2  -1 2679.97  147.30
  -5  -2  -1 2499.71  151.21
   5  -2   1 2523.96  149.52
  -5   2  -2  661.63   20.37
  -5  -2  -2  700.52   20.90
   5  -2   2  639.60   20.29
  -5   2  -3  613.96   25.86
  -5  -2  -3  609.77   23.97
   5  -2   3  624.87   25.79
  -5   2  -4  832.79   34.27
   5  -2   4  800.89   40.31
  -5  -2  -4  882.12   33.42
  -5  -2  -4  828.75   21.57
  -5   2  -5  168.91   12.37
  -5   2  -5  173.96    6.82
  -5  -2  -5  171.51   11.59
  -5  -2  -5  155.91    4.97
   5  -2   5  163.91    8.20
  -5   2  -6   89.29    6.26
  -5   2  -6  120.62   11.58
  -5  -2  -6   85.93    7.64
  -5  -2  -6   90.02    4.77
  -5   2  -7   51.71    6.45
  -5   2  -7   50.33   11.30
  -5  -2  -7   49.61    6.98
  -5  -2  -7   43.03    4.77
  -5   2  -8  114.48    9.29
  -5   2  -8  135.14   16.60
  -5  -2  -8  101.67    7.42
  -5  -2  -8  114.80   10.43
  -5   2  -9   85.97    6.93
  -5   2  -9   83.95   11.09
  -5  -2  -9   91.77   10.79
  -5  -2  -9   96.54   14.46
  -5  -2  -9   87.06    8.01
  -5   2 -10    7.08    9.47
  -5   2 -10    2.48    8.38
  -5  -2 -10   24.85   14.10
  -5  -2 -10    0.88    8.12
  -5  -2 -10   14.96    6.88
  -5   2 -11   -8.37    5.92
  -5   2 -11   14.05   16.10
  -5  -2 -11  -17.21    9.29
  -5  -2 -11   -9.35   15.32
  -5  -2 -11   -3.42    5.01
  -5   2 -12    1.39    9.92
  -5   2 -12   -7.55   18.11
  -5  -2 -12   15.85   10.28
  -5  -2 -12  -13.67   10.96
   5   3 -12   30.43   14.76
   5   3 -12    3.98   15.40
   5  -3 -12    7.88   12.07
   5  -3 -12   16.47   13.42
   5   3 -11   65.26   10.61
   5   3 -11   64.15   15.82
   5  -3 -11   74.99   14.25
   5  -3 -11   50.56   12.29
   5  -3 -11   48.10    9.06
   5   3 -10   86.15   14.14
   5   3 -10   72.30    9.59
  -5   3  10   62.51   11.55
   5  -3 -10   46.22   11.05
   5  -3 -10   40.21   12.87
   5  -3 -10   64.02   11.81
   5   3  -9  251.67   20.48
   5   3  -9  213.47   20.50
  -5   3   9  228.92   17.61
   5  -3  -9  213.23   13.13
  -5  -3   9  224.30   12.44
   5  -3  -9  207.05   15.48
   5  -3  -9  231.09   16.30
   5   3  -8   85.30    8.25
   5   3  -8   86.08   11.96
  -5   3   8   83.12    7.28
  -5  -3   8   83.30   10.74
   5  -3  -8   89.11    6.06
   5  -3  -8  101.22   11.34
   5  -3  -8   92.87    9.51
   5   3  -7  646.46   35.12
  -5   3   7  613.07   32.78
   5   3  -7  629.47   33.70
   5  -3  -7  591.87   26.21
   5  -3  -7  590.76   25.49
  -5  -3   7  576.94   30.97
   5  -3  -7  580.84   27.76
  -5   3   6    8.51    6.07
   5   3  -6   11.38    6.90
   5   3  -6   21.10    6.30
  -5  -3   6    2.94    5.91
   5  -3  -6   14.18    4.18
   5  -3  -6   11.38    4.31
   5  -3  -6   15.78    4.40
  -5   3   5 2523.34  171.90
   5   3  -5 2737.32  167.04
   5   3  -5 2418.92  160.63
   5  -3  -5 2423.66  143.61
   5  -3  -5 2594.90  174.64
   5  -3  -5 2444.55  144.96
  -5  -3   5 2722.63  175.02
   5   3  -4   40.07    6.99
  -5   3   4   53.66    4.21
   5  -3  -4   44.56    3.17
   5  -3  -4   44.59    6.31
   5  -3  -4   48.14    3.16
  -5  -3   4   36.60    6.03
   5   3  -3 1009.54   32.44
  -5   3   3  861.16   37.18
   5   3  -3  941.91   34.26
   5  -3  -3 1035.03   29.18
  -5  -3   3  930.74   34.84
  -5   3   2 1009.72   34.79
   5   3  -2  831.95   27.40
   5   3  -2  818.03   25.22
  -5   3   2  863.45   19.58
  -5  -3   2  962.30   32.33
   5  -3  -2  855.01   20.40
   5   3  -1  292.21    7.55
  -5  -3   1  302.92   11.25
   5   3   0  108.75    5.71
  -5   3   0  113.38    3.25
   5  -3   0  109.23    3.30
  -5  -3   0  109.31    4.15
   5   3   1 1082.65   37.02
  -5   3  -1 1068.29   37.22
   5  -3   1 1059.43   44.39
   5   3   2   64.35    5.19
  -5   3  -2   58.93    5.62
  -5  -3  -2   51.16    3.64
   5  -3   2   49.44    3.79
  -5   3  -3 1386.60   60.08
   5  -3   3 1342.19   58.72
  -5  -3  -3 1414.92   60.29
  -5   3  -4   36.07    5.10
   5  -3   4   31.45    5.16
  -5   3  -5  263.58   12.37
  -5  -3  -5  296.69   11.88
  -5  -3  -5  295.06   15.32
   5  -3   5  307.93   12.64
  -5   3  -6  136.80    7.77
  -5   3  -6  133.03    9.33
  -5  -3  -6  128.34    8.00
  -5  -3  -6  142.69    8.64
   5  -3   6  137.04   13.37
  -5  -3  -6  129.52    5.37
  -5   3  -7  699.36   30.32
  -5   3  -7  623.19   43.79
  -5  -3  -7  609.01   30.07
  -5  -3  -7  642.17   23.07
  -5  -3  -7  621.76   31.60
   5  -3   7  651.98   31.10
  -5   3  -8   37.60    7.82
  -5   3  -8   63.86   13.20
  -5  -3  -8   33.00    5.62
  -5  -3  -8   44.54   11.79
  -5  -3  -8   59.74   12.30
  -5   3  -9   43.58    9.21
  -5   3  -9   42.68   15.28
  -5  -3  -9   50.09   14.90
  -5  -3  -9   55.10    8.96
  -5   3 -10   19.72   15.59
  -5   3 -10   19.71    9.23
  -5  -3 -10   20.04   13.84
  -5  -3 -10   19.50   13.32
  -5   3 -11   61.06    8.36
  -5   3 -11   94.95   20.37
  -5  -3 -11   58.20   17.73
  -5  -3 -11   62.11   12.67
  -5   3 -12   11.25   11.07
  -5   3 -12   17.55   18.82
  -5  -3 -12   21.34   16.22
  -5  -3 -12    7.38   11.07
   5   4 -12    6.14    9.61
   5   4 -12    9.14    9.68
   5  -4 -12   16.72   11.24
   5  -4 -12   -9.12   12.89
   5   4 -11    8.95   13.37
   5   4 -11   -0.83    8.63
   5  -4 -11   16.04    9.87
   5  -4 -11    7.35   11.20
  -5   4  10    6.97    9.29
   5   4 -10  -11.36   11.84
   5   4 -10   -6.14   11.84
   5  -4 -10   -1.62    8.17
  -5  -4  10   -0.03   10.38
   5  -4 -10   13.86    9.04
  -5   4   9   70.10   10.25
   5   4  -9   49.43    8.25
   5   4  -9   50.25   12.60
   5  -4  -9   40.05    8.80
   5  -4  -9   53.58    7.20
  -5  -4   9   42.37    7.45
   5  -4  -9   43.13    9.61
  -5   4   8   28.09    5.90
   5   4  -8   30.19   10.54
   5   4  -8   34.74    7.08
  -5  -4   8   47.45    9.56
   5  -4  -8   34.68    9.35
   5  -4  -8   46.87    7.71
   5  -4  -8   29.86    4.75
  -5   4   7   64.03    8.76
   5   4  -7   65.19   10.51
   5   4  -7   57.64   10.45
   5  -4  -7   79.95    7.07
   5  -4  -7   65.18    9.54
   5  -4  -7   60.87    6.70
  -5  -4   7   71.78    9.77
  -5   4   6   27.68    6.50
   5   4  -6   14.08    7.25
   5   4  -6    9.22    7.63
   5  -4  -6   17.71    6.77
   5  -4  -6   19.79    4.60
  -5  -4   6   14.60    4.24
   5  -4  -6    9.29    2.85
   5   4  -5   14.23    4.28
   5   4  -5   13.99    3.83
  -5   4   5   16.43    3.82
   5  -4  -5   14.71    3.63
  -5  -4   5   18.85    3.76
   5  -4  -5   20.32    3.51
  -5   4   4 1206.59   45.39
   5   4  -4  930.19   48.45
   5   4  -4 1034.32   43.94
  -5  -4   4 1130.40   43.54
   5  -4  -4 1088.86   37.84
  -5   4   3   -0.12    4.60
   5   4  -3    6.23    2.69
   5   4  -3    6.28    3.45
  -5  -4   3    6.89    4.30
   5  -4  -3    7.33    2.06
  -5   4   2 1456.21   47.15
   5   4  -2 1490.15   56.71
   5   4  -2 1520.30   66.39
   5  -4  -2 1316.04   43.83
  -5  -4   2 1399.47   60.65
   5   4  -1  424.10   11.96
  -5   4   1  436.92   11.03
  -5  -4   1  427.43   15.99
  -5   4   0 3669.33  248.99
   5   4   0 3840.16  277.52
   5  -4   0 3457.53  237.99
  -5  -4   0 3749.12  263.21
   5   4   1   37.55    5.09
   5  -4   1   44.90    3.41
  -5  -4  -1   31.21    5.44
  -5   4  -2   23.20    5.28
   5   4   2   14.99    3.25
  -5  -4  -2   25.06    3.20
   5  -4   2   30.72    5.20
  -5   4  -3  253.47    9.76
   5  -4   3  264.67   13.21
  -5  -4  -3  261.47   12.70
  -5  -4  -4   -2.65    6.33
  -5   4  -5  105.53   10.48
   5   4   5   80.58    4.02
   5  -4   5   90.27   10.01
  -5  -4  -5   81.94    6.07
  -5   4  -6   95.75    7.83
  -5  -4  -6   80.70   10.75
   5  -4   6   68.13   11.84
  -5  -4  -6   62.62   10.15
  -5   4  -7  123.56   15.41
  -5   4  -7  118.82    8.89
  -5  -4  -7  128.77   13.88
   5  -4   7  110.90    9.81
  -5  -4  -7  108.49   13.27
  -5   4  -8   33.93    8.14
  -5   4  -8   54.82    8.81
   5  -4   8   31.83    8.32
  -5  -4  -8   51.38   12.47
  -5  -4  -8   36.72   11.81
  -5   4  -9    3.47    7.81
  -5   4  -9   -5.56    8.29
  -5  -4  -9    1.56    7.11
  -5  -4  -9    3.71    7.83
  -5   4 -10    4.42    9.13
  -5   4 -10   -2.21    9.39
  -5  -4 -10    3.80    8.67
  -5  -4 -10    3.92   12.63
  -5   4 -11   -6.33   10.48
  -5   4 -11   -6.63    6.63
  -5  -4 -11  -12.05    9.81
  -5  -4 -11    6.04    9.17
  -5   4 -12   -2.88   11.29
  -5   4 -12   19.63   11.99
  -5  -4 -12   -0.23   11.11
  -5  -4 -12   -3.41   10.18
   5   5 -12   -9.62   15.11
   5   5 -12   -3.44    9.70
   5  -5 -12   14.84   11.09
   5  -5 -12    2.17   12.32
  -5   5  11  158.97   16.71
   5   5 -11  146.50   22.13
   5   5 -11  157.14   14.68
   5  -5 -11  102.35   16.19
   5  -5 -11  145.43   17.36
   5   5 -10   72.80   10.15
   5   5 -10   65.84   10.09
  -5   5  10   63.91   12.43
   5  -5 -10   61.34    7.87
   5  -5 -10   60.06   11.08
  -5  -5  10   70.13    9.34
   5   5  -9  200.34   19.53
   5   5  -9  214.00   20.19
  -5   5   9  182.71   11.32
  -5  -5   9  182.07   18.53
   5  -5  -9  172.48   14.39
   5  -5  -9  190.83   15.30
   5   5  -8   48.81   10.43
  -5   5   8   28.80    9.32
   5   5  -8   33.31   10.82
   5  -5  -8   40.33    7.48
   5  -5  -8   28.58    4.84
  -5  -5   8   41.06   10.19
   5   5  -7  291.32   19.29
  -5   5   7  266.82   17.17
   5   5  -7  303.16   19.79
   5  -5  -7  273.88   13.71
  -5  -5   7  295.78   18.21
   5  -5  -7  253.41   13.14
   5   5  -6    3.64    5.01
  -5   5   6    8.09    4.19
   5   5  -6   -0.49    7.30
  -5  -5   6    5.05    4.54
   5  -5  -6    8.36    2.84
   5  -5  -6    7.80    3.00
   5   5  -5 1549.33   78.88
  -5   5   5 1615.62   87.31
   5   5  -5 1466.51   75.36
   5  -5  -5 1600.00   72.30
  -5  -5   5 1489.94   73.76
  -5   5   4    6.50    5.65
   5   5  -4    3.47    4.00
  -5  -5   4    4.85    3.72
   5  -5  -4    5.03    2.98
   5   5  -3  146.82    8.44
  -5   5   3  162.30    8.97
   5   5  -3  184.63    9.33
  -5   5   3  152.01    4.77
   5  -5  -3  168.55    5.06
  -5  -5   3  149.74    6.20
  -5   5   2  203.52    5.47
   5   5  -2  219.68    9.94
   5  -5  -2  212.58    5.69
  -5  -5   2  191.85    6.68
  -5   5   1  368.16    9.60
   5   5  -1  391.86   13.47
   5  -5  -1  344.12    9.78
  -5  -5   1  377.18   13.77
   5   5   0   26.63    3.07
  -5   5   0   21.40    2.38
  -5  -5   0   23.93    5.02
   5  -5   0   15.24    3.70
   5   5   1 2726.22  170.94
  -5   5  -1 3108.42  198.03
   5  -5   1 3044.55  185.48
  -5  -5  -1 2852.27  189.89
  -5   5  -2  312.84   10.31
   5   5   2  291.13   12.57
  -5  -5  -2  270.34   12.73
   5  -5   2  293.85    9.97
   5   5   3 2217.26  132.00
  -5   5  -3 2144.24  124.27
   5  -5   3 2229.29  126.60
  -5  -5  -3 2057.37  117.04
  -5   5  -4   37.05    5.81
  -5  -5  -4   42.51    7.61
   5  -5   4   45.39    8.73
  -5   5  -5  926.74   40.39
   5   5   5  851.49   25.21
  -5  -5  -5  827.40   36.24
   5  -5   5  814.00   46.20
  -5   5  -6    9.69    6.04
   5   5   6    5.26    2.77
   5  -5   6   15.61    9.05
  -5  -5  -6    2.59    4.99
  -5   5  -7  448.63   21.45
  -5   5  -7  436.71   24.11
  -5  -5  -7  377.34   27.59
  -5  -5  -7  421.75   29.04
   5  -5   7  426.63   31.71
  -5   5  -8    8.67    7.14
  -5   5  -8   -2.07   12.30
  -5  -5  -8   13.56   10.16
  -5  -5  -8   -3.44    6.85
   5  -5   8   -1.80   11.58
  -5   5  -9  225.43   25.71
  -5   5  -9  188.12   16.34
  -5  -5  -9  173.63   20.77
  -5  -5  -9  222.06   22.95
   5  -5   9  192.36   15.94
  -5   5 -10   -9.00    9.96
  -5   5 -10  -10.54    9.27
  -5  -5 -10   -2.48    8.07
  -5  -5 -10   11.05   13.57
  -5   5 -11   36.68   12.94
  -5   5 -11   46.98   12.91
  -5  -5 -11   60.92   11.60
  -5  -5 -11   27.13   16.20
  -5   5 -12   34.30   11.99
  -5   5 -12  -11.74    7.77
  -5  -5 -12   -2.98   15.71
  -5  -5 -12    0.47   11.11
   5   6 -12    3.29   16.04
   5   6 -12   12.21   10.91
   5  -6 -12   14.08    8.41
   5  -6 -12    8.61   12.14
   5   6 -11   25.45   15.62
   5   6 -11   37.55   15.13
  -5   6  11   29.19    7.53
  -5  -6  11   21.45    9.02
   5  -6 -11   17.36    7.00
   5  -6 -11   25.21   11.87
   5   6 -10   46.41    9.55
   5   6 -10   51.26    9.52
  -5   6  10   42.89   11.23
  -5  -6  10   44.44   13.92
   5  -6 -10   28.65    9.96
   5  -6 -10   43.16   11.03
   5   6  -9  146.85   12.16
  -5   6   9  132.62   14.26
   5   6  -9  130.91   11.51
   5  -6  -9  136.68    8.75
  -5  -6   9  125.37   11.02
   5  -6  -9  116.77   11.85
   5   6  -8  160.97   11.42
  -5   6   8  149.71   13.52
   5   6  -8  154.65   16.46
   5  -6  -8  156.21   11.63
  -5  -6   8  138.02   10.65
   5  -6  -8  141.34    7.62
  -5   6   7   -1.85    7.17
   5   6  -7  -11.65    8.88
   5   6  -7    3.34    5.60
  -5  -6   7    5.29    5.30
   5  -6  -7   -4.93    5.52
   5  -6  -7   -2.12    5.55
   5   6  -6  140.77    8.62
   5   6  -6  143.41    8.70
  -5   6   6  138.69    7.75
   5  -6  -6  140.36    7.83
   5  -6  -6  122.90    7.90
  -5  -6   6  140.41   11.98
   5   6  -5   66.06    6.05
  -5   6   5   67.98    7.58
   5  -6  -5   71.01    5.13
  -5  -6   5   61.90    8.23
  -5   6   4 1236.61   46.11
   5   6  -4 1193.70   52.01
   5   6  -4 1050.63   48.98
  -5   6   4 1185.53   50.31
   5  -6  -4 1191.06   47.33
  -5  -6   4 1201.36   61.29
   5   6  -3  836.39   34.62
  -5   6   3  701.25   19.19
   5  -6  -3  796.69   24.26
  -5  -6   3  682.27   26.02
   5   6  -2   19.15    5.42
  -5   6   2   16.45    1.98
  -5  -6   2   27.52    5.47
   5  -6  -2   15.05    3.04
   5   6  -1  284.63   12.45
  -5   6   1  272.55    6.76
   5  -6  -1  258.91    8.98
  -5  -6   1  274.15   12.64
   5   6   0 1029.03   38.90
  -5   6   0 1161.80   43.82
   5  -6   0 1123.04   43.76
  -5  -6   0 1085.39   46.71
  -5   6  -1  671.02   21.37
   5   6   1  662.52   26.40
   5  -6   1  682.01   26.98
  -5  -6  -1  669.61   27.05
  -5   6  -2  460.94   14.73
   5   6   2  405.32   18.05
   5  -6   2  386.78   18.72
  -5  -6  -2  436.84   18.96
   5   6   3  318.63   16.57
  -5  -6  -3  354.12   17.94
  -5   6  -4   12.40    7.35
   5   6   4    3.18    2.21
   5  -6   4   -3.84    7.27
  -5  -6  -4   -2.28    4.03
   5   6   5  337.18    8.93
  -5   6  -5  303.81   15.30
  -5  -6  -5  364.98   19.66
   5  -6   5  344.70   15.65
  -5   6  -6  366.36   21.06
   5   6   6  400.03   12.22
  -5  -6  -6  406.00   25.12
   5  -6   6  422.79   20.39
   5   6   7  487.88   16.32
  -5   6  -7  461.17   27.38
   5  -6   7  447.17   26.17
  -5  -6  -7  468.80   32.19
  -5  -6  -7  499.38   24.27
  -5   6  -8   16.27   13.84
  -5   6  -8   18.68    5.30
  -5  -6  -8   31.35   10.94
  -5  -6  -8   16.83   11.39
   5  -6   8   29.68    8.24
  -5   6  -9   19.11    5.91
  -5   6  -9   11.31    9.28
  -5  -6  -9   11.54    8.16
  -5  -6  -9    7.74   12.01
   5  -6   9   10.05    8.79
  -5   6 -10   38.50    7.93
  -5   6 -10   81.75   18.51
  -5  -6 -10   53.16   16.51
  -5  -6 -10   53.30    9.83
  -5   6 -11   19.32   12.08
  -5   6 -11   46.51   18.30
  -5  -6 -11   10.14   15.59
  -5  -6 -11    7.46   16.53
  -5   6 -12   -5.01   13.03
  -5   6 -12   15.39   12.66
  -5  -6 -12   13.29   10.45
  -5  -6 -12    1.38   11.62
   5   7 -12   16.53   17.31
  -5   7  12   40.80   12.43
   5   7 -12   18.55   11.96
  -5  -7  12   21.15   10.59
   5  -7 -12    7.17   13.71
   5  -7 -12   33.98   12.27
   5   7 -11  126.37   20.44
   5   7 -11  121.62   21.05
  -5   7  11  105.79   10.45
   5  -7 -11  102.51   15.02
   5  -7 -11   85.95   15.99
  -5  -7  11  103.87   19.90
   5   7 -10   14.04   12.90
  -5   7  10    3.09    6.37
   5   7 -10    7.67   13.33
  -5  -7  10   -3.76    7.95
   5  -7 -10    5.80    9.33
   5  -7 -10    6.33    5.86
   5   7  -9  141.30   18.36
  -5   7   9  126.66    9.53
   5   7  -9  105.01   17.27
   5  -7  -9  122.83    8.73
  -5  -7   9  152.00   17.32
   5  -7  -9  125.70   13.09
   5   7  -8   20.26    7.41
   5   7  -8   20.58   11.31
  -5   7   8   20.04    5.86
   5  -7  -8   12.13    7.17
   5  -7  -8   25.04    4.84
  -5  -7   8   25.90   10.69
   5   7  -7  366.00   28.30
  -5   7   7  389.63   23.28
   5   7  -7  400.23   20.15
   5  -7  -7  423.52   19.42
   5  -7  -7  374.58   14.44
  -5  -7   7  430.31   26.48
   5   7  -6   17.88    9.06
  -5   7   6   17.56    4.94
   5   7  -6   35.28    5.93
  -5  -7   6   22.59    5.48
   5  -7  -6   29.48    3.58
  -5   7   5  736.84   37.32
   5   7  -5  848.53   42.03
   5   7  -5  836.84   34.25
   5  -7  -5  720.96   29.05
  -5  -7   5  776.13   32.22
  -5   7   4    5.21    3.56
  -5   7   4   -1.37    3.68
   5   7  -4   16.09    6.20
   5  -7  -4   -3.19    3.62
  -5  -7   4   -8.01    6.21
  -5   7   3  159.48    6.77
   5   7  -3  166.61    7.88
  -5  -7   3  183.55   11.52
   5   7  -2   11.61    3.97
   5  -7  -2   12.79    2.61
   5   7  -1  565.17   18.49
  -5   7   1  584.75   15.85
  -5  -7   1  541.49   23.46
   5  -7  -1  528.12   15.50
   5   7   0   24.51    3.72
  -5   7   0   30.60    3.11
  -5  -7   0   34.99    4.01
   5  -7   0   33.32    3.32
   5   7   1 1535.17   67.68
  -5   7  -1 1467.82   73.36
   5  -7   1 1431.61   64.49
  -5  -7  -1 1533.24   77.91
  -5   7  -2    7.24    4.66
   5   7   2    5.87    6.02
  -5  -7  -2   -1.84    4.28
  -5   7  -3 1702.72  107.63
   5   7   3 1710.92   97.31
  -5  -7  -3 1816.29  103.38
   5  -7   3 1536.55   84.50
   5   7   4    2.91    2.59
   5   7   4   -0.85    4.02
  -5   7  -4    2.52    4.94
  -5  -7  -4    2.24    6.66
   5  -7   4    2.33    4.87
   5   7   5  863.98   28.85
  -5   7  -5 1006.46   46.45
  -5  -7  -5  888.56   41.49
   5  -7   5  863.62   52.82
   5   7   6   11.82    3.35
  -5   7  -6    4.20   10.93
  -5  -7  -6   12.52    8.49
   5  -7   6   42.24   10.80
   5   7   7  469.08   16.61
  -5   7  -7  545.26   38.51
   5  -7   7  493.88   27.55
  -5  -7  -7  437.66   23.79
  -5   7  -8   24.63    8.56
   5   7   8   21.02    4.32
  -5   7  -8   24.91    8.78
   5  -7   8   29.08   13.35
  -5  -7  -8   17.40   11.35
  -5  -7  -8   21.63   11.40
  -5   7  -9   78.17   11.98
  -5   7  -9   78.63   12.10
  -5  -7  -9   67.36   10.80
  -5  -7  -9   58.40   15.23
   5  -7   9   85.04   17.94
  -5   7 -10   17.05   18.13
  -5   7 -10   41.45   11.72
  -5  -7 -10   18.58   15.78
   5  -7  10   36.71   17.09
  -5  -7 -10   46.48   15.00
  -5   7 -11   56.14   14.25
  -5   7 -11   72.24   21.88
  -5  -7 -11   59.07   11.58
  -5  -7 -11   68.13   19.52
  -5   7 -12    5.38    8.47
  -5   7 -12    1.18   20.78
  -5  -7 -12  -11.22   16.07
  -5  -7 -12    5.00   11.11
  -5   8  12   31.25   13.66
   5   8 -12   18.07   18.84
   5   8 -12   55.59   13.16
   5  -8 -12   30.40   13.69
   5  -8 -12   47.06   14.61
  -5  -8  12   42.69   11.82
  -5   8  11   17.95   10.88
   5   8 -11   10.02   15.03
   5   8 -11   15.62   15.73
   5  -8 -11    6.08   10.43
   5  -8 -11   -0.14    7.42
  -5  -8  11   -8.41   14.42
   5   8 -10   20.10   13.86
  -5   8  10   15.77    9.92
   5   8 -10   13.20   12.89
  -5  -8  10   -5.52    8.42
   5  -8 -10   -4.82    8.89
   5  -8 -10    1.42    9.59
   5   8  -9   15.39   12.06
   5   8  -9    6.22   12.58
  -5   8   9    3.18    8.94
   5  -8  -9   -1.63    8.02
   5  -8  -9    2.13    8.24
  -5  -8   9    9.38   11.94
   5   8  -8  -11.68    7.27
  -5   8   8   -4.57    8.40
   5   8  -8    3.62   10.53
   5  -8  -8    6.02    6.83
  -5  -8   8   -1.91   10.56
   5  -8  -8   -0.86    6.97
   5   8  -7  223.07   18.53
  -5   8   7  207.29   11.26
   5   8  -7  204.68   19.54
   5  -8  -7  217.20    8.85
   5  -8  -7  185.90   12.39
  -5  -8   7  234.18   18.65
   5   8  -6   10.68    9.18
   5   8  -6    2.81    8.87
  -5   8   6   -3.76    6.96
  -5  -8   6   -0.31    8.56
   5  -8  -6    7.85    3.48
   5   8  -5  464.45   26.59
  -5   8   5  459.40   22.81
   5   8  -5  400.04   25.14
   5  -8  -5  468.36   18.03
  -5  -8   5  427.63   18.54
  -5   8   4   73.24    5.40
  -5   8   4   68.33    5.56
   5   8  -4   87.02    9.41
   5  -8  -4   89.40    5.92
  -5  -8   4   78.38    9.27
   5   8  -3 1080.52   45.56
  -5   8   3 1017.58   38.84
   5  -8  -3  964.15   39.33
  -5  -8   3  928.35   41.61
  -5   8   2  349.16   13.31
   5   8  -2  368.90   19.07
  -5  -8   2  424.86   20.13
  -5   8   1   74.27    4.39
  -5  -8   1   67.07    6.01
   5   8   0   85.00    9.49
  -5  -8   0  118.23    9.63
   5   8   1 1125.42   47.72
  -5   8  -1 1142.71   48.18
  -5  -8  -1 1132.50   58.62
   5  -8   1 1082.23   54.32
  -5   8  -2   20.12    5.31
   5   8   2   12.93    4.36
  -5  -8  -2   14.43    4.46
   5   8   3  819.42   31.92
  -5   8  -3  844.79   44.54
  -5  -8  -3  849.78   40.68
   5  -8   3  739.70   40.85
   5   8   4    8.16    7.09
  -5   8  -4    5.07    5.59
  -5  -8  -4    5.97    4.67
   5  -8   4    6.09    7.97
  -5   8  -5   78.31    8.26
   5   8   5   68.73    4.44
  -5  -8  -5   59.98    6.89
   5  -8   5   65.95    7.97
  -5   8  -6    9.00   11.52
   5   8   6   20.85    3.92
   5  -8   6   14.75   11.26
  -5  -8  -6   39.51    9.60
  -5   8  -7   41.10    8.43
   5   8   7   22.73    4.42
  -5  -8  -7   37.84    7.06
   5  -8   7   20.17   12.88
  -5   8  -8  109.57   19.08
  -5   8  -8  127.37   12.25
   5   8   8   85.06    8.22
  -5  -8  -8  118.09   15.16
   5  -8   8   68.98   18.09
  -5  -8  -8  101.66   10.26
  -5   8  -9   29.67   15.99
  -5   8  -9   10.66   10.38
  -5  -8  -9   20.44   13.20
  -5  -8  -9   18.32    8.22
   5  -8   9   17.53   15.25
  -5   8 -10   15.04    7.36
  -5   8 -10   18.92   11.42
   5  -8  10   11.03   16.35
  -5  -8 -10    1.94    9.59
  -5  -8 -10   28.15   13.80
  -5   8 -11   -5.90    7.90
  -5   8 -11   31.58   18.53
  -5  -8 -11  -10.92   15.18
  -5  -8 -11   15.01   15.77
   5   9 -12   -2.53   11.56
  -5   9  12   -3.23   11.87
   5   9 -12   -7.22   16.65
  -5  -9  12  -10.35   10.51
   5  -9 -12   11.70   12.68
   5  -9 -12    3.60   11.97
  -5   9  11    2.89   10.69
   5   9 -11    7.10   16.04
   5   9 -11   17.22   15.12
   5  -9 -11    2.47   11.54
   5  -9 -11   -4.35   10.68
  -5  -9  11    2.88   15.06
   5   9 -10   14.31   14.38
   5   9 -10    5.40   15.27
  -5   9  10   27.85   11.18
   5  -9 -10   18.65   10.08
  -5  -9  10   28.23    9.31
   5  -9 -10   17.03   10.55
   5   9  -9  113.77   18.19
  -5   9   9   94.12   14.06
   5   9  -9   79.56   19.15
   5  -9  -9  106.94    8.52
   5  -9  -9  114.20   12.76
  -5  -9   9  117.87   11.77
   5   9  -8   -2.64    7.91
  -5   9   8    7.17    5.71
   5   9  -8   19.20   11.66
   5  -9  -8    5.09    4.66
   5  -9  -8    6.24    4.73
  -5  -9   8    1.93   11.33
   5   9  -7  643.01   42.82
  -5   9   7  638.82   36.93
   5   9  -7  591.03   31.99
   5  -9  -7  585.79   30.91
  -5  -9   7  562.59   30.30
  -5   9   6  127.21    8.43
   5   9  -6  123.85    9.97
   5   9  -6  141.71   14.43
   5  -9  -6  133.04    9.33
  -5  -9   6  135.29    9.54
  -5   9   5  631.63   26.19
   5   9  -5  632.80   38.19
  -5   9   5  641.00   26.38
   5  -9  -5  698.97   28.76
  -5  -9   5  635.56   28.97
  -5   9   4   -8.28    4.42
   5   9  -4    6.89    4.91
  -5  -9   4    8.13    4.76
   5  -9  -4    0.82    4.42
   5   9  -3  346.20   19.90
  -5   9   3  363.33   10.63
  -5  -9   3  367.73   20.03
   5  -9  -3  326.92   13.61
   5   9  -2  102.23   10.91
  -5  -9   2  117.27   11.13
  -5   9   1  623.64   25.01
   5   9  -1  608.07   30.69
   5  -9  -1  603.74   26.29
  -5  -9   1  586.15   31.19
   5   9   0  243.78   11.10
  -5   9   0  259.44   13.63
   5  -9   0  249.90   13.45
   5   9   1 1680.50   83.81
  -5   9  -1 1620.91   95.11
  -5  -9  -1 1658.15   84.99
   5  -9   1 1581.65   92.50
  -5   9  -2   56.00    5.93
  -5  -9  -2   57.69    6.11
   5  -9   2   68.46    9.01
  -5   9  -3  551.38   30.58
   5   9   3  574.45   22.64
   5  -9   3  587.74   31.93
  -5  -9  -3  573.64   22.71
  -5   9  -4    4.16    6.03
   5   9   4    8.04    4.87
   5  -9   4    7.77    8.87
  -5   9  -5  260.42   15.22
   5   9   5  266.41   12.73
   5   9   5  268.01    9.62
  -5  -9  -5  244.33   18.63
   5  -9   5  266.78   15.29
  -5   9  -6   26.04    8.17
   5   9   6   13.88    4.17
  -5  -9  -6   20.27    6.30
   5  -9   6   34.02   11.62
   5   9   7   64.68    5.68
  -5   9  -7   85.42   10.40
   5  -9   7   78.13   15.78
  -5  -9  -7   45.67    8.50
   5   9   8   52.54    5.68
  -5   9  -8   71.24   17.42
  -5  -9  -8   55.70    9.11
   5  -9   8   47.91   16.78
   5   9   9   87.88    7.30
  -5   9  -9  113.43   14.51
  -5   9  -9   98.53   14.31
   5  -9   9   94.26   19.88
  -5  -9  -9   85.89   11.49
  -5  -9  -9   96.82   17.30
  -5   9 -10    7.89    7.26
  -5   9 -10   -8.60   17.53
  -5  -9 -10   11.67    8.92
   5  -9  10   -2.00   16.10
  -5  -9 -10  -14.99    9.40
  -5   9 -11   22.37   14.47
  -5   9 -11   19.97   14.68
  -5  -9 -11   42.52   17.71
  -5  -9 -11   53.39   11.40
   5  -9  11   16.60   19.67
   5  10 -11    9.39   15.43
  -5  10  11    8.89   11.46
   5  10 -11   -7.22   16.85
   5 -10 -11  -11.61   10.92
  -5 -10  11   28.51   15.84
   5 -10 -11   15.13   11.53
   5  10 -10   11.94   14.72
  -5  10  10   -3.98   10.26
   5  10 -10    0.54   15.30
   5 -10 -10    1.38   10.01
   5 -10 -10   13.55   10.18
  -5 -10  10    3.73    9.13
   5  10  -9   20.04   14.62
  -5  10   9   15.77   10.52
   5  10  -9   -6.55   13.88
   5 -10  -9   21.80    6.03
   5 -10  -9   14.76    9.32
  -5 -10   9   11.20    8.85
  -5  10   8  163.57   15.27
   5  10  -8  157.85   20.31
   5  10  -8  176.77   19.43
   5 -10  -8  134.48   12.52
   5 -10  -8  134.72   13.38
  -5 -10   8  128.56   18.99
   5  10  -7   31.42   11.99
  -5  10   7   30.31    9.33
   5  10  -7   21.94    8.05
   5 -10  -7   18.52    7.59
  -5 -10   7   34.65   11.75
  -5  10   6   74.41   11.03
   5  10  -6   86.98   13.28
   5  10  -6   72.73    8.99
   5 -10  -6   79.10    5.78
  -5 -10   6   82.05    8.94
  -5  10   5    1.50    5.58
   5  10  -5    8.93    6.21
  -5  10   5    0.75    7.83
  -5 -10   5   31.24    9.18
  -5  10   4    6.81    3.19
   5  10  -4   -3.42    5.66
  -5 -10   4   30.69    8.84
   5 -10  -4    9.24    5.41
  -5  10   3    5.15    3.09
   5  10  -3    8.92    7.55
  -5 -10   3    4.57    7.76
   5 -10  -3    6.23    5.04
   5  10  -2  484.19   18.81
  -5  10   2  466.31   14.89
   5 -10  -2  415.39   18.51
  -5 -10   2  449.19   18.43
  -5  10   1  391.32   17.02
   5  10  -1  391.12   15.82
   5 -10  -1  373.81   17.96
  -5 -10   1  387.73   21.72
  -5  10   0  276.51   10.85
   5  10   0  273.69   12.18
  -5 -10   0  288.01   11.92
   5 -10   0  273.73   10.87
   5  10   1  330.01   17.43
  -5  10  -1  306.04   16.65
  -5 -10  -1  308.65   12.75
   5 -10   1  314.60   12.39
   5  10   2  357.31   14.33
  -5  10  -2  347.59   15.06
  -5 -10  -2  374.20   15.36
   5 -10   2  345.09   20.53
   5  10   3   19.32    7.57
  -5  10  -3   17.98    9.11
   5 -10   3   18.53    8.70
  -5 -10  -3   19.37    5.09
  -5  10  -4   83.22    8.38
   5  10   4   83.73    6.86
   5 -10   4   69.75   12.54
  -5 -10  -4   81.88   10.98
   5  10   5    0.50    4.18
  -5  10  -5    5.73   11.01
  -5  10  -5   -0.31   10.58
   5  10   5    7.93    8.33
  -5 -10  -5   11.73    8.71
   5 -10   5   10.32    6.80
  -5  10  -6   18.80   11.92
   5  10   6    2.26    4.25
   5 -10   6   -6.50   12.03
  -5 -10  -6   -4.97    6.20
  -5  10  -7  -23.09   13.97
  -5 -10  -7   15.50   10.79
  -5  10  -8    5.22   10.00
   5  10   8   10.00    5.09
   5 -10   8   16.15   14.66
  -5 -10  -8    4.67    7.81
   5  10   9    0.55    5.19
  -5  10  -9  -21.14   16.60
  -5 -10  -9   -1.64   12.72
   5 -10   9   -6.95   15.03
  -5 -10  -9   -3.59   12.79
  -5  10 -10   -0.14    7.86
  -5  10 -10   15.88   18.68
   5 -10  10   25.26   17.62
  -5 -10 -10   20.38    9.53
  -5 -10 -10   20.02   14.77
  -5  10 -11    1.70   13.88
  -5  10 -11   -3.46   14.11
  -5 -10 -11   31.82   16.30
   5 -10  11   41.63   19.37
  -5 -10 -11   20.69   16.75
   5  11 -11   77.60   22.24
   5  11 -11   85.75   13.24
  -5  11  11   65.76   15.29
  -5 -11  11   81.87   21.33
   5 -11 -11   66.26   15.53
   5 -11 -11   68.70   15.43
   5  11 -10   24.91   10.31
  -5  11  10   18.48   11.30
   5  11 -10   30.20   17.02
   5 -11 -10   29.35   11.20
   5 -11 -10   17.82    7.35
  -5 -11  10   20.77   10.37
  -5  11   9  309.55   18.57
   5  11  -9  331.10   25.43
   5  11  -9  309.23   23.09
   5 -11  -9  339.10   23.61
  -5 -11   9  371.16   33.74
   5 -11  -9  273.47   23.77
   5  11  -8   -0.21   13.58
  -5  11   8   15.19    9.50
   5  11  -8   -0.47    8.03
   5 -11  -8    5.83    8.31
  -5  11   7  102.34    8.38
   5  11  -7   73.76   10.66
   5  11  -7  110.62   10.97
  -5 -11   7  107.32   16.24
   5 -11  -7  103.81    7.36
   5  11  -6   18.41   12.48
  -5  11   6   52.01    9.65
  -5 -11   6   47.23   12.21
   5 -11  -6   36.55    8.13
  -5  11   5  381.56   17.90
  -5  11   5  395.58   22.90
   5  11  -5  352.87   19.55
   5 -11  -5  363.25   18.38
  -5 -11   5  358.50   18.81
   5  11  -4  -13.87    6.00
  -5  11   4    4.02    5.39
  -5 -11   4    2.77    5.79
   5 -11  -4    3.75    5.87
   5  11  -3  804.50   47.08
  -5  11   3  868.84   36.67
   5 -11  -3  790.98   30.45
  -5 -11   3  735.71   46.41
   5  11  -2   62.11    9.19
  -5  11   2   53.29    4.36
  -5 -11   2   33.34    6.46
   5 -11  -2   51.80    4.58
   5  11  -1  104.62    7.72
  -5  11   1  112.20    8.74
   5 -11  -1  115.77    6.51
  -5 -11   1  113.60    7.64
  -5  11   0   30.51    4.43
   5  11   0   12.77    5.03
   5 -11   0   26.94    4.75
  -5 -11   0   29.63    5.50
  -5  11  -1  325.08   13.72
   5  11   1  342.48   19.63
  -5 -11  -1  335.65   14.22
   5 -11   1  318.68   18.94
   5  11   2  112.96   11.17
  -5  11  -2  108.71   11.85
   5 -11   2  122.58   11.44
  -5 -11  -2  107.29   11.74
  -5  11  -3  206.94   12.46
   5  11   3  214.12   15.42
  -5 -11  -3  208.54   16.47
   5 -11   3  226.52   18.18
  -5  11  -4  301.84   26.39
   5  11   4  331.18   15.58
   5 -11   4  413.04   25.95
  -5 -11  -4  321.30   16.03
   5  11   5  187.71   16.62
  -5  11  -5  194.15   13.62
  -5 -11  -5  166.35   11.32
   5 -11   5  159.75   13.50
  -5  11  -6   64.15   15.74
   5  11   6   61.99    6.34
   5 -11   6   73.53   14.77
  -5 -11  -6   54.76   12.61
  -5  11  -7  432.85   27.26
   5  11   7  370.12   12.96
   5 -11   7  410.54   37.40
  -5 -11  -7  384.61   31.84
  -5  11  -8   21.03   15.82
   5  11   8    2.01    5.17
  -5 -11  -8   10.74    7.93
   5 -11   8   21.74    9.70
  -5  11  -9  391.89   41.99
  -5  11  -9  377.57   29.11
   5  11   9  293.17   16.29
   5 -11   9  336.19   26.83
  -5 -11  -9  341.46   33.57
  -5  11 -10   26.91   12.89
  -5  11 -10   26.91   12.81
  -5 -11 -10   -0.74    9.42
   5 -11  10    8.18   11.69
  -5 -11 -10    0.07    9.59
  -5  11 -11    5.41    9.35
  -5  11 -11    7.52   13.70
  -5 -11 -11   18.38   16.42
  -5 -11 -11   22.29   17.20
   5 -11  11   32.14   20.57
  -5  12  11   20.67   12.50
   5  12 -11    6.20   11.54
   5  12 -11   17.29   18.99
   5 -12 -11   12.22   12.30
  -5 -12  11    4.07   17.61
   5 -12 -11   20.40   12.93
   5  12 -10   -5.22   16.40
   5  12 -10  -13.23    9.95
  -5  12  10    1.17   11.37
  -5 -12  10   21.16   15.44
   5 -12 -10    8.43   10.62
   5 -12 -10    7.93   10.82
   5  12  -9    9.94    9.41
   5  12  -9    9.94    9.94
  -5  12   9    9.92    7.02
   5 -12  -9   10.12    6.19
  -5 -12   9   23.67   14.98
   5 -12  -9    7.01   10.03
   5  12  -8   58.76   11.11
   5  12  -8   66.15   16.66
  -5  12   8   67.08   12.60
  -5 -12   8   56.62   10.64
   5 -12  -8   48.60   10.92
   5  12  -7  180.04   21.00
  -5  12   7  159.86   11.01
   5  12  -7  139.10   13.79
   5 -12  -7  160.67    9.88
  -5 -12   7  167.61   13.19
  -5  12   6   38.29    5.02
   5  12  -6   42.25   13.79
  -5  12   6   40.79   10.39
   5 -12  -6   35.98    5.62
  -5 -12   6   44.80    8.48
   5  12  -5    1.12    7.20
  -5  12   5    8.01    6.64
   5 -12  -5    9.28    7.11
  -5 -12   5    6.10   10.86
  -5  12   4   -3.30    3.96
   5  12  -4    2.92    6.39
   5 -12  -4    6.60    6.57
  -5 -12   4    0.25    6.46
   5  12  -3   24.01    9.38
  -5  12   3    6.30    4.06
  -5 -12   3   10.17    9.72
   5 -12  -3   12.11    4.36
  -5  12   2  222.14   12.77
   5  12  -2  214.77   11.63
   5 -12  -2  196.48   13.37
  -5 -12   2  236.24   18.05
  -5  12   1    6.00    4.26
   5  12  -1   -1.58    8.90
  -5 -12   1   -2.40    8.57
   5 -12  -1    6.64    4.59
  -5  12   0    3.46    7.09
   5  12   0    2.59    5.30
  -5 -12   0   -1.09    5.55
   5 -12   0    5.08    7.25
   5  12   1  205.25   10.84
  -5  12  -1  206.16   15.34
  -5 -12  -1  198.62   15.95
   5 -12   1  195.93   10.49
  -5  12  -2   15.78    6.15
   5  12   2   38.52    6.05
   5 -12   2   32.90    6.26
  -5 -12  -2   20.08    6.27
   5  12   3  110.84    7.89
  -5  12  -3  100.62    9.37
  -5 -12  -3  107.53   12.97
   5 -12   3  105.46    9.27
  -5  12  -4   51.52    8.98
   5  12   4   59.74    7.14
   5 -12   4   55.50    8.32
  -5 -12  -4   58.16    7.39
  -5  12  -5   -0.61   12.91
   5  12   5   10.78   10.32
  -5 -12  -5   24.63    6.87
   5 -12   5   31.73   12.20
  -5  12  -6   -2.09    8.75
   5  12   6    4.16    6.48
   5  12   6   -3.42    5.03
  -5 -12  -6   10.19   10.77
   5 -12   6   -4.89   12.67
   5  12   7    6.25    3.60
  -5  12  -7   13.86    9.79
  -5 -12  -7   14.87   11.94
   5 -12   7   20.11    8.99
  -5  12  -8   70.70   13.67
   5  12   8   68.47    7.48
   5 -12   8   76.96   13.19
  -5 -12  -8   62.41   16.42
   5  12   9    7.42    6.04
  -5  12  -9   27.46   11.95
  -5 -12  -9   14.85    8.81
   5 -12   9    9.48   11.45
  -5  12 -10   12.18   13.42
  -5  12 -10   -3.22   13.02
   5 -12  10    4.58   12.04
  -5 -12 -10   21.14   14.95
  -5 -12 -10   -6.78   14.97
  -5  12 -11   12.58    9.69
  -5  12 -11  -16.59   22.10
   5 -12  11   19.08   13.02
  -5 -12 -11   14.03   11.26
  -5 -12 -11    3.65   16.77
   5  13 -11  129.50   24.90
  -5  13  11  105.49   17.83
   5  13 -11  115.74   26.17
   5 -13 -11   76.33   12.07
  -5 -13  11  117.74   16.62
   5 -13 -11   68.89   17.50
  -5  13  10    6.31   11.96
   5  13 -10    9.10   16.27
   5  13 -10   16.66   17.23
   5 -13 -10    3.00   11.71
   5 -13 -10  -10.91   11.32
  -5 -13  10   35.28   16.78
  -5  13   9  123.19   12.12
   5  13  -9  175.33   16.68
   5  13  -9  160.95   23.90
   5 -13  -9  120.19   17.48
  -5 -13   9  174.47   16.48
  -5  13   8   25.74   11.47
   5  13  -8   32.64   15.55
   5  13  -8   44.22   15.58
   5 -13  -8   21.32   10.44
  -5 -13   8   16.07    9.57
   5  13  -7   16.62   12.52
   5  13  -7  -12.79   13.77
  -5  13   7   -0.87    6.41
   5 -13  -7   -0.49    8.50
  -5 -13   7   -8.90   12.92
  -5  13   6    8.27    7.66
   5  13  -6   14.30   12.85
  -5  13   6    4.43    9.79
  -5 -13   6    7.04   12.36
   5 -13  -6   10.36    8.06
   5  13  -5  137.19   11.71
  -5  13   5  134.51   11.28
  -5 -13   5  128.39   11.36
   5 -13  -5  118.26    7.84
  -5  13   4  318.76   17.87
   5  13  -4  309.33   18.15
   5 -13  -4  297.85   13.33
  -5 -13   4  295.71   17.97
  -5  13   3  560.53   27.66
   5  13  -3  531.39   27.28
   5 -13  -3  565.79   22.81
  -5 -13   3  507.42   38.25
   5  13  -2  116.36    9.68
  -5  13   2  127.34   10.47
   5 -13  -2  117.96   11.10
  -5 -13   2  108.89    9.96
   5  13  -1  371.59   19.23
  -5  13   1  401.47   21.63
  -5 -13   1  390.74   26.77
   5 -13  -1  376.06   23.05
  -5  13   0   30.01    8.55
   5  13   0   26.00   10.26
   5 -13   0   34.87    9.12
  -5 -13   0   31.25    6.76
   5  13   1  484.62   22.78
  -5  13  -1  507.55   30.40
  -5 -13  -1  496.21   31.91
   5 -13   1  500.52   22.89
  -5  13  -2   67.73   11.74
   5  13   2   73.92   11.09
  -5 -13  -2   54.40   11.37
   5 -13   2   46.49    7.44
   5  13   3 1042.23   65.06
  -5  13  -3  976.15   54.37
  -5 -13  -3 1008.32   51.59
   5 -13   3  960.61   66.81
  -5  13  -4   77.99   16.59
   5  13   4   85.97   13.32
   5 -13   4   91.05   10.60
  -5 -13  -4  134.05   14.78
   5  13   5  160.68   11.71
  -5  13  -5  166.25   14.12
   5 -13   5  148.30   20.88
  -5 -13  -5  140.18   17.70
   5  13   6   12.65   10.94
   5  13   6   10.89    5.99
  -5  13  -6    4.23    9.59
   5 -13   6    9.89    9.02
  -5 -13  -6    1.82    7.31
   5  13   7  183.62   11.29
  -5  13  -7  209.49   27.76
   5 -13   7  152.04   17.20
  -5 -13  -7  201.07   15.27
  -5  13  -8   26.30   12.03
   5  13   8   28.63    6.92
   5 -13   8   17.57   17.94
  -5 -13  -8   32.17    9.59
   5  13   9  132.32   10.64
  -5  13  -9  168.60   19.92
   5 -13   9  188.40   29.31
  -5 -13  -9  168.72   23.60
  -5  13 -10    1.76    9.53
  -5  13 -10   29.07   13.17
  -5 -13 -10   -0.14   15.50
  -5 -13 -10   20.83   16.11
   5 -13  10   23.34   19.61
   5  14 -10   20.52   18.81
  -5  14  10  -14.37   12.27
   5  14 -10    0.60   11.05
   5 -14 -10   13.10   12.10
  -5 -14  10   -4.32   11.04
   5 -14 -10    9.81   11.59
   5  14  -9   10.19   10.56
   5  14  -9   -3.97   11.54
  -5  14   9   11.03    7.72
  -5 -14   9   24.33   16.13
   5 -14  -9    3.96    7.32
   5  14  -8   -7.68    9.44
  -5  14   8   23.14   10.81
   5  14  -8   13.02   15.61
  -5 -14   8   -4.27   14.52
   5 -14  -8   -2.69    6.54
  -5  14   7    2.27    6.55
   5  14  -7   17.77   14.89
   5  14  -7    7.57    8.88
   5 -14  -7    8.94    9.19
  -5 -14   7    8.21    9.14
  -5  14   6   -5.00    8.55
   5  14  -6   25.95   14.14
  -5  14   6    1.34   10.67
  -5 -14   6   28.04    8.54
   5 -14  -6    5.49    8.83
  -5  14   5   90.23    7.19
   5  14  -5  100.86   11.05
  -5 -14   5   89.74   10.78
   5 -14  -5   89.36   11.33
  -5  14   4   10.73    8.07
   5  14  -4   11.19   12.32
   5 -14  -4    8.07    5.31
  -5 -14   4   28.96    8.00
  -5  14   3   -7.86    7.64
   5  14  -3    5.71    7.37
  -5 -14   3   33.39   11.45
   5 -14  -3    6.78    5.43
   5  14  -2  208.66   21.41
  -5  14   2  237.83   11.06
  -5 -14   2  247.59   21.69
   5 -14  -2  225.01   11.60
   5  14  -1   88.63    8.90
  -5  14   1   57.49   10.44
   5 -14  -1   78.47    7.27
  -5 -14   1   58.43    8.84
  -5  14   0   15.09    8.64
   5  14   0   13.32    9.61
  -5 -14   0    0.24   10.26
   5 -14   0    1.92    5.78
  -5  14  -1   64.36    7.59
   5  14   1   64.34    7.81
   5 -14   1   67.85    8.06
  -5 -14  -1   57.32   12.44
   5  14   2   60.40   10.72
  -5  14  -2   32.46    7.81
   5 -14   2   30.79   11.78
  -5 -14  -2   36.63    7.22
  -5  14  -3   33.62   11.26
   5  14   3    4.68    6.53
  -5 -14  -3  -15.44   10.91
   5 -14   3   17.75    7.78
  -5  14  -4    7.51    8.59
   5  14   4   21.34   10.71
   5 -14   4   11.90    8.21
  -5  14  -5  122.51   20.68
   5  14   5  120.63   10.57
  -5 -14  -5  139.71   16.71
   5 -14   5  101.91   13.21
  -5  14  -6   72.56   19.05
   5  14   6   63.95    5.62
   5  14   6   88.55   14.36
   5 -14   6   74.03   18.51
  -5 -14  -6   56.62   15.40
  -5  14  -7   15.05   11.22
   5  14   7   23.46    7.08
   5 -14   7   33.87   17.01
  -5 -14  -7   10.24   13.68
   5  14   8   -0.22    6.58
  -5  14  -8  -14.01   18.08
   5 -14   8    4.76   10.73
  -5 -14  -8  -14.17   13.70
  -5  14  -9  -11.67   19.93
   5  14   9    0.76    6.47
  -5 -14  -9   24.42    9.89
   5 -14   9   25.51   12.20
  -5  14 -10   21.78   20.96
  -5  14 -10   29.44   14.93
   5 -14  10   -7.30   12.83
  -5 -14 -10    3.61   10.27
   5  15 -10    2.94   18.02
  -5  15  10  -14.43   13.13
   5  15 -10   -8.99   19.82
   5 -15 -10   -8.78    8.17
   5 -15 -10    8.25   11.85
  -5 -15  10   11.53   18.52
  -5  15   9   83.41   16.54
   5  15  -9   86.85   22.64
   5  15  -9   81.83   16.27
   5 -15  -9   63.68   15.49
  -5 -15   9   96.90   14.68
   5  15  -8   55.32   19.00
  -5  15   8   28.11    8.54
   5  15  -8   62.14   18.11
  -5 -15   8   67.92   17.75
   5 -15  -8   43.32   12.33
  -5  15   7  319.20   25.65
   5  15  -7  275.63   34.18
  -5 -15   7  295.25   33.46
   5 -15  -7  290.26   16.70
  -5  15   6   29.47    7.60
  -5  15   6   21.02    6.28
   5  15  -6   29.82   16.09
  -5 -15   6   25.85    9.81
   5 -15  -6   34.75   10.31
  -5  15   5  516.63   30.47
   5  15  -5  460.48   45.31
  -5 -15   5  536.54   31.70
   5 -15  -5  515.89   32.89
  -5  15   4   22.65    8.73
   5  15  -4   25.88   13.07
   5 -15  -4   34.03    9.34
  -5 -15   4    4.34    8.88
  -5  15   3  233.50   16.45
   5  15  -3  215.18   22.62
   5 -15  -3  200.25   17.04
  -5 -15   3  229.84   15.59
  -5  15   2  277.79   13.48
   5  15  -2  276.70   17.26
   5 -15  -2  253.58   20.39
  -5 -15   2  285.41   26.44
   5  15  -1   24.44   11.76
  -5  15   1   25.03    6.44
  -5 -15   1   39.48   12.73
   5 -15  -1   28.94    6.75
   5  15   0  397.72   29.17
  -5  15   0  384.10   19.30
  -5 -15   0  367.92   30.35
   5 -15   0  387.11   20.14
  -5  15  -1  136.05   11.18
   5  15   1  144.39   11.14
   5 -15   1  137.68   11.35
  -5 -15  -1  171.89   17.97
   5  15   2   23.87   12.09
  -5  15  -2   32.54    8.29
  -5 -15  -2   36.71    8.14
   5 -15   2   55.42   12.52
   5  15   3  743.58   39.80
  -5  15  -3  732.03   44.42
  -5 -15  -3  725.51   52.56
   5 -15   3  755.07   42.76
  -5  15  -4   -7.42    7.90
   5  15   4   -2.06   10.65
   5 -15   4   25.51   12.97
  -5 -15  -4    0.76   11.54
   5  15   5  240.86   24.08
  -5  15  -5  265.42   20.72
   5 -15   5  242.33   28.30
  -5 -15  -5  248.47   17.61
   5  15   6  247.97   11.08
   5  15   6  232.89   16.78
  -5  15  -6  207.40   31.44
   5 -15   6  216.14   19.94
  -5 -15  -6  205.76   25.16
   5  15   7  174.24   13.17
  -5  15  -7  182.01   20.46
  -5 -15  -7  168.02   16.01
   5 -15   7  171.65   18.67
  -5  15  -8   -0.10   18.79
   5  15   8    3.75    4.72
  -5 -15  -8    7.70   14.54
   5 -15   8   14.55   11.68
  -5  15  -9  182.16   33.19
   5 -15   9  156.75   30.91
  -5 -15  -9  126.05   24.53
  -5  15 -10   11.35   10.31
  -5  15 -10   17.33   22.62
  -5 -15 -10    1.02   17.01
   5 -15  10   -4.70   21.45
   5  16 -10   -4.41   12.90
   5  16 -10   18.59   21.64
  -5  16  10   -1.56    8.79
   5 -16 -10   18.71   13.45
  -5 -16  10   23.70   12.95
   5 -16 -10    4.42   12.95
   5  16  -9   -6.57   11.88
   5  16  -9   14.75   12.12
  -5  16   9   14.60   12.88
  -5 -16   9   -5.70   17.57
   5 -16  -9   -7.12   11.86
   5  16  -8   21.17   11.74
  -5  16   8   20.03    8.74
   5  16  -8   36.08   18.54
   5 -16  -8   26.59   12.00
  -5 -16   8   22.23   11.48
   5  16  -7   91.84   15.04
  -5  16   7   97.91   15.58
  -5  16   7   88.62   13.55
   5 -16  -7  105.06   15.03
  -5 -16   7   84.75   21.53
   5  16  -6    7.94   10.33
  -5  16   6   13.33    9.87
  -5  16   6  -10.03   12.02
   5 -16  -6   19.98   10.54
  -5 -16   6   36.26   15.43
   5  16  -5  149.67   20.20
  -5  16   5  101.41   12.91
  -5 -16   5   81.69   12.86
   5 -16  -5   99.29    9.21
  -5  16   4    4.64    8.92
   5  16  -4   -3.75   13.20
  -5 -16   4   12.07    8.66
   5 -16  -4   -1.15    9.75
   5  16  -3   15.45    7.76
  -5  16   3   -2.55    8.62
   5 -16  -3   15.53    9.40
  -5 -16   3  -15.01    8.03
   5  16  -2  262.31   25.77
  -5  16   2  233.81   19.14
  -5 -16   2  238.04   17.93
   5 -16  -2  255.17   14.78
   5  16  -1    0.36    7.61
  -5  16   1   -2.35    9.73
  -5 -16   1   -3.24    7.54
   5 -16  -1   12.34   10.17
  -5  16   0   30.46    7.61
   5  16   0   48.21    8.82
   5 -16   0   40.35    7.71
  -5 -16   0   14.53   14.11
  -5  16  -1   34.00    7.65
   5  16   1   26.92    7.89
   5 -16   1   19.21    8.01
  -5 -16  -1   34.42   12.87
  -5  16  -2   29.06   12.24
   5  16   2    8.31    7.63
  -5 -16  -2   21.79    8.28
   5 -16   2    6.78   12.06
   5  16   3   11.31   11.84
  -5  16  -3   16.80    8.63
   5 -16   3   18.74    8.45
  -5 -16  -3    6.26    7.81
  -5  16  -4    9.68   14.74
   5  16   4    3.56    7.84
   5 -16   4   15.65    9.59
  -5 -16  -4   18.31    8.25
  -5  16  -5    8.62    9.65
   5  16   5    1.86    7.77
  -5 -16  -5   12.91    8.49
   5 -16   5   -1.91   15.22
   5  16   6    6.80   13.77
  -5  16  -6   35.93   11.37
  -5 -16  -6   14.10   14.56
   5 -16   6   -7.04   16.74
   5  16   7   64.98    9.80
  -5  16  -7   75.21   15.18
  -5 -16  -7   63.64   18.88
   5 -16   7   76.16   21.31
   5  16   8   -2.00    7.73
  -5  16  -8  -14.89   13.09
   5 -16   8    4.87   12.11
  -5 -16  -8  -14.89   15.37
  -5  16  -9   16.39   20.86
   5 -16   9    8.88   12.97
  -5 -16  -9  -12.06   10.44
   5  17  -9   58.89   23.26
   5  17  -9   23.69   22.59
  -5  17   9   50.37   10.07
  -5 -17   9   37.07   21.94
   5 -17  -9   35.54   15.39
   5  17  -8   13.71   21.58
   5  17  -8   50.17   20.13
  -5  17   8   47.97   15.00
   5 -17  -8   43.24   14.07
  -5 -17   8   15.97   20.48
  -5  17   7  306.65   18.20
  -5  17   7  332.25   21.15
   5  17  -7  310.21   28.34
   5 -17  -7  296.97   19.90
  -5 -17   7  344.60   27.36
  -5  17   6    2.21    9.84
   5  17  -6    2.21    9.96
  -5  17   6   -2.02    7.68
   5 -17  -6    3.73   10.62
  -5 -17   6   -0.17   15.49
  -5  17   5  122.16   13.94
   5  17  -5  121.43   21.85
  -5 -17   5  103.10   14.07
   5 -17  -5  100.38   15.59
  -5  17   4   -4.03    6.25
   5  17  -4    5.45    9.01
  -5 -17   4   12.22    9.25
   5 -17  -4   -1.87   10.16
   5  17  -3  530.18   34.84
  -5  17   3  562.80   27.72
   5 -17  -3  564.57   39.68
  -5 -17   3  604.46   51.19
  -5  17   2    3.57    6.35
   5  17  -2   -8.50    8.61
  -5 -17   2    3.60   13.36
   5 -17  -2   15.05   10.61
  -5  17   1    1.38    6.87
   5  17  -1   13.58   12.77
   5 -17  -1   10.40    6.94
  -5 -17   1   -5.22    8.57
   5  17   0   27.10   13.35
  -5  17   0   39.35    7.77
  -5 -17   0   12.77    8.75
   5 -17   0   34.88   12.66
   5  17   1  423.86   24.79
  -5  17  -1  402.51   23.74
  -5 -17  -1  411.25   36.73
   5 -17   1  426.26   24.89
   5  17   2   22.86   11.61
  -5  17  -2   -0.71   12.44
   5 -17   2    5.64   12.55
  -5 -17  -2   -7.71    7.94
  -5  17  -3  114.68   19.59
   5  17   3  144.93   18.64
  -5 -17  -3  126.70   12.80
   5 -17   3   91.93   20.62
  -5  17  -4   34.78   16.33
   5  17   4   33.93   13.56
   5 -17   4   12.26   10.24
  -5 -17  -4   22.99    9.17
  -5  17  -5  201.92   19.02
   5  17   5  197.63   15.20
   5 -17   5  155.56   19.08
  -5 -17  -5  206.43   24.06
  -5  17  -6    9.81   11.25
   5  17   6   18.40    9.01
   5 -17   6   21.37   17.19
  -5 -17  -6    3.51    9.52
  -5  17  -7   31.95   22.24
   5  17   7   38.15   10.59
   5  17   7   54.22    9.56
  -5 -17  -7   41.51   11.36
   5 -17   7   19.87   20.43
   5  17   8    4.67    8.25
  -5  17  -8    9.92   13.34
   5 -17   8   -4.32   19.63
  -5 -17  -8  -10.52   16.22
  -5  17  -9   41.01   24.42
   5 -17   9   12.31   23.28
  -5 -17  -9   32.81   19.11
   5  18  -9  -25.01   21.02
  -5  18   9   -0.59   13.90
   5  18  -9    1.32   20.29
   5 -18  -9   12.82   14.05
  -5 -18   9    6.59   13.01
  -5  18   8    8.90    9.31
   5  18  -8    4.89   13.20
   5  18  -8   15.33   19.40
  -5 -18   8    0.43   19.09
   5 -18  -8   14.85    8.71
  -5  18   7   -1.51   13.29
  -5  18   7   -5.93   11.23
   5  18  -7   -1.79   12.08
   5 -18  -7    3.04   12.10
  -5 -18   7  -15.88   11.94
  -5  18   6   51.07   12.79
   5  18  -6   46.22   12.76
   5 -18  -6   37.45   13.94
  -5 -18   6   35.04   18.76
  -5  18   5   -0.10    6.61
   5  18  -5   12.71   15.80
   5 -18  -5    2.84   11.36
  -5 -18   5    1.86    9.77
   5  18  -4   30.96   10.12
  -5  18   4   -5.75    6.68
  -5 -18   4   20.26   15.37
   5 -18  -4   -5.00    7.27
  -5  18   3   10.64    6.82
   5  18  -3   15.97   15.39
   5 -18  -3   11.07    7.48
  -5 -18   3  -12.86   15.70
   5  18  -2  -12.78   14.75
  -5  18   2    9.56   10.99
   5 -18  -2   15.54   11.79
  -5 -18   2    9.00    9.46
  -5  18   1   53.59    8.47
   5  18  -1   38.21   10.17
   5 -18  -1   37.82   14.04
  -5 -18   1   66.46   16.34
   5  18   0  100.20   18.59
  -5  18   0   84.12   16.20
  -5 -18   0  102.21   12.40
   5 -18   0   96.12   11.47
   5  18   1   26.30   14.96
  -5  18  -1   21.76    8.95
  -5 -18  -1   56.05   15.53
   5 -18   1   26.44    9.58
   5  18   2   41.28   15.75
  -5  18  -2   49.15   16.36
   5 -18   2   60.55   16.70
  -5 -18  -2   53.36   16.11
   5  18   3    9.24   13.28
  -5  18  -3   13.55   13.85
  -5 -18  -3   -5.69   13.72
   5 -18   3   -7.34   14.21
  -5  18  -4   17.09   16.19
   5  18   4   18.85   13.01
  -5 -18  -4   -4.88   14.64
   5 -18   4   10.48    9.93
   5  18   5   20.22   13.82
  -5  18  -5   14.53   17.97
  -5 -18  -5    4.99    9.28
   5 -18   5   15.89   10.76
   5  18   6   94.39   19.83
  -5  18  -6   68.24   23.63
   5 -18   6   95.68   15.85
   5  18   7   -5.97   14.70
  -5  18  -7   34.84   19.47
   5  18   7   -6.17    5.80
   5 -18   7    9.36   12.10
  -5 -18  -7  -11.78   15.74
  -5  18  -8   24.68   15.28
   5  18   8   31.34    6.49
   5 -18   8   33.39   14.96
  -5 -18  -8   24.99   18.99
   5  19  -8   25.48   20.40
  -5  19   8    9.05   14.61
   5  19  -8   -7.77   13.15
   5 -19  -8    7.25   13.77
  -5 -19   8  -13.72   19.92
  -5  19   7   80.29   18.77
  -5  19   7   92.33   10.91
   5  19  -7   95.30   17.31
  -5 -19   7   88.54   16.83
   5 -19  -7   82.04   17.42
  -5  19   6    0.42    7.44
   5  19  -6    4.83   11.29
   5 -19  -6  -10.63   12.76
  -5 -19   6    1.01   17.62
  -5  19   5  112.23   10.95
   5  19  -5  122.88   16.07
   5 -19  -5  113.18   18.17
  -5 -19   5  120.50   15.63
   5  19  -4    8.59   16.67
  -5  19   4    4.68    7.18
   5 -19  -4   11.21    7.97
  -5 -19   4   10.33   16.30
   5  19  -3   96.71   21.02
  -5  19   3   95.36   15.58
  -5 -19   3   80.71   14.35
   5 -19  -3   94.79   11.03
   5  19  -2   14.72   15.23
  -5  19   2   -1.05    7.47
   5 -19  -2   17.24    8.07
  -5 -19   2   -8.93   15.80
   5  19  -1  167.38   24.13
  -5  19   1  185.70   20.83
  -5 -19   1  157.35   16.96
   5 -19  -1  190.29   14.41
   5  19   0   18.47    9.54
  -5  19   0   17.16   13.53
   5 -19   0   18.18    9.33
  -5 -19   0   63.90   15.85
  -5  19  -1  379.78   24.13
   5  19   1  383.40   36.83
   5 -19   1  386.07   37.81
  -5 -19  -1  351.77   38.34
   5  19   2   46.84   15.43
  -5  19  -2   33.56   15.72
  -5 -19  -2   31.88   15.79
   5 -19   2   20.28   16.04
  -5  19  -3  336.21   35.81
   5  19   3  368.53   33.58
  -5 -19  -3  290.08   34.55
   5 -19   3  288.23   35.26
   5  19   4   31.73   15.66
  -5  19  -4   32.30   12.17
  -5 -19  -4   60.06   16.63
   5 -19   4   44.16   19.00
  -5  19  -5  264.90   34.99
   5  19   5  215.26   27.22
  -5 -19  -5  242.18   20.15
   5 -19   5  197.56   22.91
   5  19   6   48.20   17.11
  -5  19  -6   38.72   22.68
  -5 -19  -6   27.86   11.72
   5 -19   6   36.39   13.71
   5  19   7   76.70   12.76
  -5  19  -7   80.46   26.33
   5  19   7   68.01   20.03
   5 -19   7   73.74   16.50
  -5 -19  -7   44.22   21.39
  -5  19  -8   39.41   15.09
   5 -19   8   12.54   15.23
  -5 -19  -8   22.02   12.19
   5  20  -8   41.12   15.28
   5  20  -8   33.00   15.75
  -5  20   8   29.25   16.74
  -5 -20   8   40.02   23.51
   5 -20  -8   31.38   16.91
   5  20  -7  -18.21   20.97
  -5  20   7   -2.98   13.39
  -5  20   7   11.47    9.67
  -5 -20   7   34.41   13.41
   5 -20  -7   22.65   14.40
   5  20  -6   35.51   21.57
  -5  20   6   27.73    9.04
   5 -20  -6   35.05    9.85
  -5 -20   6   34.82   21.26
   5  20  -5   16.36   11.52
  -5  20   5   -4.86    7.73
   5 -20  -5    4.32   13.03
  -5 -20   5   -1.85   11.43
  -5  20   4   -1.09   11.97
   5  20  -4    8.44   17.44
   5 -20  -4   14.44    8.81
  -5 -20   4    0.33   11.58
  -5  20   3    6.74   12.02
   5  20  -3   -4.92   10.76
   5 -20  -3   -1.10   13.27
  -5 -20   3   28.31   16.81
  -5  20   2   -8.77   12.54
   5  20  -2   -1.84   10.09
  -5 -20   2   15.88   10.90
   5 -20  -2    8.25   13.27
  -5  20   1   11.01    8.38
   5  20  -1   -0.77   10.09
   5 -20  -1    5.14   13.57
  -5 -20   1    5.85   16.04
   5  20   0   15.82   16.64
  -5  20   0   34.60   15.01
   5 -20   0   24.13   15.45
  -5 -20   0   35.30   17.07
[truncated: 1,169,678 more chars]
