# Supplementary material for: Crystal structure of catena-poly[[[bis­(3-oxo-1,3-di­phenyl­prop-1-enolato-κ2 O,O′)zinc(II)]-μ2-tris­[4-(pyridin-3-yl)phen­yl]amine-κ2 N:N′] tetra­hydro­furan monosolvate]
Source: Acta Crystallogr E Crystallogr Commun. 2019 Sep 10;75(Pt 10):1432–5. doi: 10.1107/S2056989019012350 (PMC6775726; doi:10.1107/S2056989019012350)
Supplement: Supplementary file 2 [file e-75-01432-Isup2.hkl]

data_I                                                                          
_shelx_title ' 170213'                                                          
_shelx_refln_list_code          4                                               
_shelx_F_calc_maximum      414.67                                               
_exptl_crystal_F_000      2216.00                                               
_reflns_d_resolution_high  0.7701                                               
                                                                                
loop_                                                                           
 _space_group_symop_operation_xyz                                               
 'x, y, z'                                                                      
 '-x, y+1/2, -z+1/2'                                                            
 '-x, -y, -z'                                                                   
 'x, -y-1/2, z-1/2'                                                             
                                                                                
_cell_length_a    27.2823                                                       
_cell_length_b    19.7693                                                       
_cell_length_c     9.9674                                                       
_cell_angle_alpha  90.000                                                       
_cell_angle_beta   94.614                                                       
_cell_angle_gamma  90.000                                                       
                                                                                
_shelx_F_squared_multiplier     1.000                                           
                                                                                
loop_                                                                           
 _refln_index_h                                                                 
 _refln_index_k                                                                 
 _refln_index_l                                                                 
 _refln_F_squared_calc                                                          
 _refln_F_squared_meas                                                          
 _refln_F_squared_sigma                                                         
 _refln_observed_status                                                         
   4   0   0     102637.77     119159.23     13330.07 o                         
   5   0   0       7294.53       7328.63       273.14 o                         
   6   0   0      18252.25      18045.95       849.92 o                         
   7   0   0      66162.63      68028.30      4949.54 o                         
   8   0   0       4840.36       5230.17       155.61 o                         
   9   0   0      13475.02      13446.98       394.18 o                         
  10   0   0        864.43        593.18        64.07 o                         
  11   0   0       1056.89        953.80        90.50 o                         
  12   0   0         33.91        149.49        58.57 o                         
  13   0   0        150.18        171.14        69.83 o                         
  14   0   0        738.02        621.20        32.36 o                         
  15   0   0        779.43        881.07        30.48 o                         
  16   0   0       2968.55       2649.25       169.53 o                         
  17   0   0         28.10        -14.51        36.95 o                         
  18   0   0       8490.51       9046.38       239.35 o                         
  19   0   0        149.98        188.31        23.92 o                         
  20   0   0       2431.47       2406.39        64.38 o                         
  21   0   0       2823.49       2863.67        78.81 o                         
  22   0   0       3951.39       3621.42       271.32 o                         
  23   0   0          6.55         28.29        28.83 o                         
  24   0   0         86.42         33.61        49.82 o                         
  25   0   0       1455.90       1347.22        95.23 o                         
  26   0   0        399.06        373.98        37.14 o                         
  27   0   0        356.77        340.32        59.76 o                         
  28   0   0        632.22        600.02        53.69 o                         
  29   0   0        289.77        362.81        44.89 o                         
  30   0   0        925.02       1046.56        74.90 o                         
  31   0   0        214.50        161.98        40.07 o                         
  32   0   0       1680.22       1520.67       122.70 o                         
  33   0   0         48.54         45.76        55.10 o                         
  34   0   0        280.92        248.80        41.52 o                         
  35   0   0        250.47        159.86        63.83 o                         
   4   1   0       2409.80       2069.86        22.61 o                         
   5   1   0       9667.67       8523.47       140.80 o                         
   6   1   0        452.87        323.99        11.21 o                         
   7   1   0       1117.59       1268.45        36.79 o                         
   8   1   0       6341.06       6347.67       126.25 o                         
   9   1   0       4789.30       4868.55        58.89 o                         
  10   1   0        261.97        249.89        14.34 o                         
  11   1   0       3746.79       3818.55        68.52 o                         
  12   1   0       2106.62       2293.28        66.48 o                         
  13   1   0          6.27         65.79        14.23 o                         
  14   1   0        723.62        664.08        19.61 o                         
  15   1   0        218.44        220.19        15.46 o                         
  16   1   0         90.77         87.01        14.01 o                         
  17   1   0        884.63        901.68        27.24 o                         
  18   1   0       1586.48       1701.38        67.73 o                         
  19   1   0        150.26        170.97        27.63 o                         
  20   1   0       1286.31       1331.53        37.13 o                         
  21   1   0          8.58         29.58        23.62 o                         
  22   1   0          0.03          5.34        19.40 o                         
  23   1   0        633.17        593.46        24.14 o                         
  24   1   0          4.57         58.70        26.35 o                         
  25   1   0        177.24        181.71        25.52 o                         
  26   1   0          2.54         10.31        22.67 o                         
  27   1   0        597.04        545.37        33.81 o                         
  28   1   0        180.59        167.27        30.36 o                         
  29   1   0        298.80        321.67        28.25 o                         
  30   1   0         52.60         98.00        31.14 o                         
  31   1   0         19.35         51.23        29.69 o                         
  32   1   0         12.98          1.08        32.50 o                         
  33   1   0         15.92         71.68        35.05 o                         
  34   1   0          1.32         23.37        29.13 o                         
  35   1   0         46.11         99.15        38.69 o                         
   3   2   0        388.92        464.61        13.82 o                         
   4   2   0       8559.14       8699.05       308.37 o                         
   5   2   0       1153.56       1048.01        20.39 o                         
   6   2   0      22642.13      21861.89       479.74 o                         
   7   2   0       5476.88       5402.96        96.28 o                         
   8   2   0        498.58        548.08        16.32 o                         
   9   2   0       3017.33       3091.98        54.73 o                         
  10   2   0       1366.58       1599.61        23.05 o                         
  11   2   0       1436.40       1457.27        30.13 o                         
  12   2   0        259.91        311.36        22.90 o                         
  13   2   0         10.91         79.19        22.57 o                         
  14   2   0      10998.71      11090.41       223.53 o                         
  15   2   0        227.94        277.06        16.20 o                         
  16   2   0      19318.49      19579.62       490.87 o                         
  17   2   0       2104.99       2119.36        38.29 o                         
  18   2   0       3481.37       3233.88        61.27 o                         
  19   2   0       1206.61       1185.74        30.30 o                         
  20   2   0       3032.00       2818.86        91.30 o                         
  21   2   0        264.16        216.16        22.27 o                         
  22   2   0       2746.53       2524.37        50.70 o                         
  23   2   0        394.55        377.40        31.14 o                         
  24   2   0       2527.94       2345.09        73.71 o                         
  25   2   0        823.50        766.42        36.60 o                         
  26   2   0        520.35        524.39        35.25 o                         
  27   2   0        272.44        232.92        25.59 o                         
  28   2   0       2591.95       2358.29        69.64 o                         
  29   2   0        332.62        397.40        32.14 o                         
  30   2   0       2435.53       2239.87        78.28 o                         
  31   2   0        642.32        607.83        43.18 o                         
  32   2   0        491.59        536.23        36.59 o                         
  33   2   0          0.05         21.90        38.52 o                         
  34   2   0        153.36        151.62        35.04 o                         
  35   2   0         69.41         65.52        38.98 o                         
   1   3   0       1723.09       1854.58        23.89 o                         
   2   3   0      15161.42      16002.88       385.29 o                         
   3   3   0          0.06         31.90         8.47 o                         
   4   3   0       5565.68       5467.08       136.27 o                         
   5   3   0        917.97        916.65        15.79 o                         
   6   3   0       2022.86       2147.79        61.83 o                         
   7   3   0       6159.06       6337.96       101.65 o                         
   8   3   0       1012.82        904.26        25.59 o                         
   9   3   0       1547.56       1580.42        27.51 o                         
  10   3   0        178.11        212.41        11.24 o                         
  11   3   0          9.55        -11.96        11.96 o                         
  12   3   0          5.98         22.46        16.38 o                         
  13   3   0       4182.75       4155.92        58.35 o                         
  14   3   0        205.65        271.79        15.20 o                         
  15   3   0          6.21         27.45        15.38 o                         
  16   3   0        348.62        373.76        18.82 o                         
  17   3   0        983.27        982.83        26.98 o                         
  18   3   0        133.33        172.92        21.72 o                         
  19   3   0        248.65        240.40        19.64 o                         
  20   3   0         61.53         30.40        20.01 o                         
  21   3   0         29.47         25.18        21.07 o                         
  22   3   0         47.47         25.29        24.87 o                         
  23   3   0        245.01        240.94        26.01 o                         
  24   3   0        307.38        307.29        31.25 o                         
  25   3   0        189.45        187.47        23.27 o                         
  26   3   0         44.30         60.66        27.69 o                         
  27   3   0         63.42         43.76        31.67 o                         
  28   3   0         17.49         54.18        22.58 o                         
  29   3   0         10.33         28.60        29.32 o                         
  30   3   0         51.55         69.97        29.22 o                         
  31   3   0         89.67        103.74        33.31 o                         
  32   3   0         54.84         73.81        30.53 o                         
  33   3   0         65.51        105.77        40.00 o                         
  34   3   0         42.46         20.23        29.56 o                         
  35   3   0         23.46        105.46        49.12 o                         
   0   4   0       9880.12      10239.11       331.10 o                         
   1   4   0         24.10         94.67        16.36 o                         
   2   4   0      26012.52      24942.76       956.07 o                         
   3   4   0      28185.49      28981.77       966.70 o                         
   4   4   0        515.23        550.10        19.89 o                         
   5   4   0      29476.58      30392.27      1058.85 o                         
   6   4   0       8615.96       8172.46       201.11 o                         
   7   4   0       4678.87       4304.42        93.56 o                         
   8   4   0      23078.69      22954.75       619.39 o                         
   9   4   0        151.86        139.51        18.62 o                         
  10   4   0       1266.63       1077.28        20.65 o                         
  11   4   0        463.90        696.94        41.74 o                         
  12   4   0      11573.58      11383.84       279.64 o                         
  13   4   0         25.64         38.42        12.54 o                         
  14   4   0      11423.21      10886.18       273.96 o                         
  15   4   0        718.53        677.50        37.51 o                         
  16   4   0       2802.74       2573.48        48.38 o                         
  17   4   0         26.90         10.24        15.31 o                         
  18   4   0       3244.24       2996.31        77.01 o                         
  19   4   0         20.44         31.45        18.44 o                         
  20   4   0        336.81        294.78        18.49 o                         
  21   4   0       2690.44       2492.49        52.50 o                         
  22   4   0       1094.75        991.83        37.26 o                         
  23   4   0        883.49        860.76        35.63 o                         
  24   4   0        801.85        670.46        35.24 o                         
  25   4   0        339.82        348.30        33.80 o                         
  26   4   0        186.30        178.58        29.52 o                         
  27   4   0        214.16        235.88        24.73 o                         
  28   4   0       2661.30       2544.18       124.83 o                         
  29   4   0          8.39         65.56        32.02 o                         
  30   4   0        758.45        628.26        56.57 o                         
  31   4   0         14.50         61.31        36.91 o                         
  32   4   0        848.03        837.29        55.71 o                         
  33   4   0          7.99         87.73        45.85 o                         
  34   4   0        258.87        229.64        46.92 o                         
   1   5   0      17347.88      17190.30       434.89 o                         
   2   5   0      16266.16      16302.12       459.86 o                         
   3   5   0        286.09        220.69        26.36 o                         
   4   5   0         30.50        174.02        19.57 o                         
   5   5   0        142.47        187.14        16.64 o                         
   6   5   0        604.52        675.41        19.92 o                         
   7   5   0       7005.40       7182.03       190.94 o                         
   8   5   0       3169.38       3290.80        92.03 o                         
   9   5   0        109.55        131.85        15.82 o                         
  10   5   0         77.87        254.20        51.69 o                         
  11   5   0         39.11         46.10        17.96 o                         
  12   5   0          5.48        -18.30        18.30 o                         
  13   5   0        957.30       1080.75        28.62 o                         
  14   5   0        475.17        556.47        18.69 o                         
  15   5   0         39.75         -2.90        18.76 o                         
  16   5   0         31.43         51.03        18.86 o                         
  17   5   0          0.97          1.52        28.92 o                         
  18   5   0       2438.16       2391.75        53.20 o                         
  19   5   0         37.41         33.24        20.65 o                         
  20   5   0        771.79        750.00        35.04 o                         
  21   5   0        115.99         69.28        24.30 o                         
  22   5   0        780.66        780.18        44.63 o                         
  23   5   0        741.58        672.09        34.41 o                         
  24   5   0        109.11         80.64        34.27 o                         
  25   5   0       2433.96       2081.83        94.00 o                         
  26   5   0       1019.09        880.78        43.64 o                         
  27   5   0        983.65        726.47        45.18 o                         
  28   5   0          0.19         -2.58        44.88 o                         
  29   5   0          6.31          3.75        28.80 o                         
  30   5   0         75.48         67.88        44.18 o                         
  31   5   0        130.51         80.23        36.49 o                         
  32   5   0          9.59         35.15        39.92 o                         
  33   5   0         12.54         83.24        47.20 o                         
  34   5   0         27.96         78.62        43.85 o                         
   0   6   0      63915.56      64606.25      5885.63 o                         
   1   6   0       3871.96       3793.86        86.25 o                         
   2   6   0      10358.33      10308.42       210.96 o                         
   3   6   0       2054.04       2171.82        42.92 o                         
   4   6   0       1499.39       1194.82        22.79 o                         
   5   6   0       9245.07       9095.92       203.76 o                         
   6   6   0        360.65        547.14        32.93 o                         
   7   6   0       2651.38       2735.65        56.78 o                         
   8   6   0      10080.26       9664.57       190.73 o                         
   9   6   0       3702.19       3911.20        71.05 o                         
  10   6   0       4412.34       3911.69        67.61 o                         
  11   6   0        798.87        791.13        21.95 o                         
  12   6   0       7620.18       7389.05       143.38 o                         
  13   6   0       2068.02       2080.90        59.71 o                         
  14   6   0      19765.64      18599.48       515.72 o                         
  15   6   0        197.76        203.25        19.20 o                         
  16   6   0      10269.02       9993.13       316.67 o                         
  17   6   0        125.08        154.21        34.53 o                         
  18   6   0       5276.30       5034.76       204.42 o                         
  19   6   0         17.89         73.92        22.16 o                         
  20   6   0       1168.54       1107.68        38.57 o                         
  21   6   0        703.74        696.34        37.94 o                         
  22   6   0       1584.04       1558.79        52.53 o                         
  23   6   0          9.42         23.55        36.95 o                         
  24   6   0         64.68        101.47        27.77 o                         
  25   6   0        223.97        238.84        26.68 o                         
  26   6   0       2243.09       2168.07       141.98 o                         
  27   6   0        139.66        144.97        32.05 o                         
  28   6   0         42.30        112.23        37.81 o                         
  29   6   0        266.36        232.37        47.29 o                         
  30   6   0        627.17        599.55        58.42 o                         
  31   6   0         23.63         94.54        43.23 o                         
  32   6   0       1390.66       1325.20       167.14 o                         
  33   6   0         21.60          8.96        38.02 o                         
  34   6   0        288.44        283.35        50.12 o                         
   1   7   0       1015.00       1080.14        23.46 o                         
   2   7   0       6911.45       7043.93       131.06 o                         
   3   7   0       3025.64       2919.54       103.47 o                         
   4   7   0        136.99         67.00        20.06 o                         
   5   7   0        207.53        259.19        15.78 o                         
   6   7   0          6.23        -20.30        20.30 o                         
   7   7   0       3179.19       3900.11       116.44 o                         
   8   7   0        689.42        735.25        36.69 o                         
   9   7   0       3743.10       4382.17        84.67 o                         
  10   7   0       8665.99       9116.12       177.41 o                         
  11   7   0       3520.98       3802.04        59.81 o                         
  12   7   0       1011.47       1169.46        32.47 o                         
  13   7   0        360.44        396.73        22.15 o                         
  14   7   0       1509.96       1569.86        46.89 o                         
  15   7   0          0.39         27.42        19.66 o                         
  16   7   0         17.49         60.23        19.50 o                         
  17   7   0       1638.02       1605.63        58.84 o                         
  18   7   0          1.38        -18.27        21.28 o                         
  19   7   0       2054.64       2121.50        71.17 o                         
  20   7   0        423.07        493.32        26.38 o                         
  21   7   0        757.30        765.87        46.18 o                         
  22   7   0         47.73         62.48        26.09 o                         
  23   7   0        113.66         85.14        28.83 o                         
  24   7   0        412.87        359.84        34.58 o                         
  25   7   0         38.10         91.72        29.83 o                         
  26   7   0         33.40         81.72        28.91 o                         
  27   7   0        139.63        151.74        41.88 o                         
  28   7   0         96.74         57.37        38.69 o                         
  29   7   0        136.15         98.93        33.18 o                         
  30   7   0         80.36         67.89        41.55 o                         
  31   7   0         64.69         21.74        49.15 o                         
  32   7   0          0.03         -3.84        54.96 o                         
  33   7   0          0.96         52.83        52.47 o                         
   0   8   0      14277.96      14230.75       532.48 o                         
   1   8   0       9555.53       9562.30       203.05 o                         
   2   8   0       4443.30       4336.44        75.50 o                         
   3   8   0        211.45        243.34        22.53 o                         
   4   8   0        795.99        584.07        34.87 o                         
   5   8   0        358.94        862.29       137.63 o                         
   6   8   0      16284.01      15702.15       438.63 o                         
   7   8   0       1832.01       2348.03        96.64 o                         
   8   8   0        123.13         11.86        21.15 o                         
   9   8   0        607.19        863.77        29.59 o                         
  10   8   0      11620.43      11421.12       431.27 o                         
  11   8   0          0.56          9.19        16.11 o                         
  12   8   0       6243.07       5751.77       109.45 o                         
  13   8   0        215.81        208.31        23.77 o                         
  14   8   0       9298.42       9250.97       208.60 o                         
  15   8   0          0.51         38.42        19.43 o                         
  16   8   0      14590.32      14160.59       381.54 o                         
  17   8   0         35.69         -1.70        24.69 o                         
  18   8   0       4145.53       4000.45       153.26 o                         
  19   8   0        183.33        192.52        27.08 o                         
  20   8   0        379.91        373.27        28.06 o                         
  21   8   0         48.92         40.78        24.22 o                         
  22   8   0       1115.20       1026.22        47.41 o                         
  23   8   0        526.62        508.53        31.35 o                         
  24   8   0        366.97        399.65        41.17 o                         
  25   8   0        103.59        135.50        32.48 o                         
  26   8   0        152.38        142.13        34.65 o                         
  27   8   0         14.04          8.52        25.37 o                         
  28   8   0       1115.91        930.11        55.64 o                         
  29   8   0         43.67         78.98        42.36 o                         
  30   8   0        406.91        421.90        51.30 o                         
  31   8   0         35.68         32.11        37.61 o                         
  32   8   0        756.86        703.60       106.57 o                         
  33   8   0          0.03         25.79        52.49 o                         
   1   9   0          1.79         61.08        39.76 o                         
   2   9   0       1901.22       1990.56        63.03 o                         
   3   9   0        118.88        189.46        48.05 o                         
   4   9   0       4262.64       4722.03       142.34 o                         
   5   9   0       1975.14       2072.22        60.05 o                         
   6   9   0       1265.03       1346.91        37.74 o                         
   7   9   0       3920.23       4217.56       150.32 o                         
   8   9   0       5152.03       5330.96       109.12 o                         
   9   9   0         73.79         81.78        19.95 o                         
  10   9   0         34.17         54.87        19.90 o                         
  11   9   0        819.66       1003.77        30.20 o                         
  12   9   0       1621.66       1675.92        65.57 o                         
  13   9   0          1.49         40.41        23.50 o                         
  14   9   0         60.59         68.12        24.79 o                         
  15   9   0         69.78         40.65        25.45 o                         
  16   9   0         55.35         61.47        25.33 o                         
  17   9   0         11.56         44.20        19.45 o                         
  18   9   0       1071.23       1086.73        42.45 o                         
  19   9   0          6.30        -26.28        26.28 o                         
  20   9   0        427.07        407.02        25.59 o                         
  21   9   0        896.90        912.83        47.88 o                         
  22   9   0         90.18         60.76        29.51 o                         
  23   9   0         22.74         75.36        32.37 o                         
  24   9   0         88.49        141.01        32.46 o                         
  25   9   0         12.27         68.86        38.19 o                         
  26   9   0         14.34         39.03        37.63 o                         
  27   9   0         20.47        -23.37        38.92 o                         
  28   9   0          0.97        -35.58        35.58 o                         
  29   9   0         90.21         84.25        33.57 o                         
  30   9   0        224.07        228.01        49.18 o                         
  31   9   0          1.07        -14.81        48.39 o                         
  32   9   0         71.94         92.14        54.30 o                         
  33   9   0          5.66        148.73       137.34 o                         
   0  10   0       2280.36       2059.30        89.03 o                         
   1  10   0        528.79        577.95        48.99 o                         
   2  10   0      10852.25      11167.92       288.03 o                         
   3  10   0         66.68        395.35        64.74 o                         
   4  10   0       4923.90       4897.69        96.34 o                         
   5  10   0       2023.98       2301.85        47.25 o                         
   6  10   0       9852.77       9704.23       231.91 o                         
   7  10   0       2985.98       2979.14        93.60 o                         
   8  10   0       2203.11       1934.93        52.03 o                         
   9  10   0          0.12         18.89        18.06 o                         
  10  10   0        346.68        282.92        25.15 o                         
  11  10   0          0.27         45.02        23.50 o                         
  12  10   0       9825.78       9055.69       230.94 o                         
  13  10   0        283.12        259.06        25.93 o                         
  14  10   0       7014.73       7300.63       213.85 o                         
  15  10   0        369.18        317.04        25.32 o                         
  16  10   0       3061.26       3066.15        77.31 o                         
  17  10   0        172.16        149.87        31.68 o                         
  18  10   0       2291.13       2106.32        63.24 o                         
  19  10   0        206.42        188.19        28.50 o                         
  20  10   0       1851.13       1792.63        64.46 o                         
  21  10   0       2016.49       2023.12       127.25 o                         
  22  10   0       1934.85       1825.21        77.69 o                         
  23  10   0        199.97        189.33        29.90 o                         
  24  10   0       1030.62       1162.44       105.07 o                         
  25  10   0         29.08         24.40        31.18 o                         
  26  10   0        416.87        492.63        46.40 o                         
  27  10   0          1.26        102.42        41.82 o                         
  28  10   0        656.21        776.42        91.13 o                         
  29  10   0        296.11        216.83        47.76 o                         
  30  10   0        733.04        573.03        50.55 o                         
  31  10   0        289.74        331.64        50.56 o                         
  32  10   0        338.45        299.57       117.28 o                         
   1  11   0       1760.05       1581.15        47.66 o                         
   2  11   0       1244.97       1276.83        43.30 o                         
   3  11   0        421.02        550.79        44.71 o                         
   4  11   0         18.19        106.09        21.04 o                         
   5  11   0        229.88        222.65        24.57 o                         
   6  11   0        229.95        288.07        25.66 o                         
   7  11   0        862.08        847.89        34.53 o                         
   8  11   0         82.00         63.46        25.07 o                         
   9  11   0          1.98        -33.42        33.42 o                         
  10  11   0        523.23        575.55        37.46 o                         
  11  11   0        540.00        516.44        27.84 o                         
  12  11   0        642.62        663.28        39.97 o                         
  13  11   0          1.20         12.65        25.81 o                         
  14  11   0         62.20         60.61        22.27 o                         
  15  11   0         19.36         56.07        20.84 o                         
  16  11   0        189.92        192.59        34.53 o                         
  17  11   0        239.22        195.79        27.34 o                         
  18  11   0        684.83        679.03        55.39 o                         
  19  11   0         24.17         56.21        38.17 o                         
  20  11   0         31.44        105.14        29.88 o                         
  21  11   0        592.28        556.06        52.16 o                         
  22  11   0         11.01         42.43        32.61 o                         
  23  11   0          1.75        -12.23        35.76 o                         
  24  11   0         46.70         42.39        28.32 o                         
  25  11   0        214.15        202.99        35.94 o                         
  26  11   0         99.95        137.18        40.89 o                         
  27  11   0         64.24         23.04        62.65 o                         
  28  11   0        307.80        264.67        54.47 o                         
  29  11   0         10.14         17.58        85.80 o                         
  30  11   0         52.21         96.63        37.48 o                         
  31  11   0         13.46        -13.89        35.11 o                         
   0  12   0       9239.56       8948.13       351.37 o                         
   1  12   0         79.95        138.30        25.27 o                         
   2  12   0       1053.47       1016.59        35.16 o                         
   3  12   0       2926.01       3061.29        74.00 o                         
   4  12   0       7653.17       6934.71       158.77 o                         
   5  12   0         18.77         18.94        25.33 o                         
   6  12   0       5541.07       5402.60       130.79 o                         
   7  12   0         30.92         51.46        28.00 o                         
   8  12   0       3725.28       3461.88       130.49 o                         
   9  12   0       1154.10       1137.47        48.34 o                         
  10  12   0       3298.19       2935.86        83.85 o                         
  11  12   0        185.05        247.09        32.13 o                         
  12  12   0        117.47         80.77        27.03 o                         
  13  12   0          0.17        -14.93        33.66 o                         
  14  12   0       9429.85       9250.68       251.98 o                         
  15  12   0          6.01         25.35        30.42 o                         
  16  12   0        849.20        861.25        43.48 o                         
  17  12   0       1631.60       1596.64        56.83 o                         
  18  12   0       7549.53       6950.15       243.88 o                         
  19  12   0        242.40        267.95        38.58 o                         
  20  12   0         11.53         56.88        32.73 o                         
  21  12   0         20.39         56.11        26.74 o                         
  22  12   0       1707.22       1615.57        72.92 o                         
  23  12   0        229.82        238.59        28.74 o                         
  24  12   0        370.12        409.51        44.92 o                         
  25  12   0        142.36        163.50        33.29 o                         
  26  12   0        575.71        634.31        47.96 o                         
  27  12   0         90.23        108.30        35.54 o                         
  28  12   0        750.08        679.58        64.18 o                         
  29  12   0         70.62          9.57        51.96 o                         
  30  12   0        187.31        190.35        48.10 o                         
  31  12   0         32.22        152.17        83.49 o                         
   1  13   0        285.95        432.27        27.75 o                         
   2  13   0       2527.75       2549.41        70.24 o                         
   3  13   0        234.16        164.75        26.59 o                         
   4  13   0        443.83        426.99        32.65 o                         
   5  13   0        206.76        256.45        34.67 o                         
   6  13   0          9.74         37.05        31.59 o                         
   7  13   0        308.84        388.82        52.76 o                         
   8  13   0         60.61        141.71        38.43 o                         
   9  13   0          0.85        -27.67        27.67 o                         
  10  13   0        331.76        318.14        35.31 o                         
  11  13   0        127.38        138.49        49.58 o                         
  12  13   0          1.96        134.86        39.92 o                         
  13  13   0        851.97        846.97        54.57 o                         
  14  13   0        728.72        751.05        54.09 o                         
  15  13   0       1189.32       1192.57        43.90 o                         
  16  13   0         29.44         70.14        27.58 o                         
  17  13   0        459.58        566.23        41.04 o                         
  18  13   0       1689.53       1533.35        59.53 o                         
  19  13   0       6947.93       6611.95       185.99 o                         
  20  13   0          0.16        -10.62        28.29 o                         
  21  13   0        204.93        255.42        37.01 o                         
  22  13   0         65.67        118.53        35.01 o                         
  23  13   0         45.17         63.74        37.56 o                         
  24  13   0        464.52        551.28        71.34 o                         
  25  13   0        105.14        141.78        46.66 o                         
  26  13   0        140.76        161.65        46.20 o                         
  27  13   0        347.58        307.13        44.83 o                         
  28  13   0          3.57         16.05        42.26 o                         
  29  13   0          0.12         18.04        42.82 o                         
  30  13   0          1.00         68.45        55.83 o                         
   0  14   0       8845.66       8500.44       379.80 o                         
   1  14   0        746.85        725.89        44.67 o                         
   2  14   0       5718.48       5515.67       192.42 o                         
   3  14   0       1612.91       1526.91        55.37 o                         
   4  14   0       2593.98       2491.31       133.69 o                         
   5  14   0         24.53         58.94        32.83 o                         
   6  14   0       1177.35       1226.94        55.56 o                         
   7  14   0         14.54         28.54        34.01 o                         
   8  14   0       3485.52       3440.83       104.58 o                         
   9  14   0          5.02         30.90        31.79 o                         
  10  14   0       3604.18       3519.59       125.50 o                         
  11  14   0        740.31        662.87        39.29 o                         
  12  14   0        657.00        697.67        42.74 o                         
  13  14   0         21.40         37.58        42.08 o                         
  14  14   0       2898.00       2786.76       134.40 o                         
  15  14   0        527.96        576.90        49.81 o                         
  16  14   0       1777.57       1727.72        64.44 o                         
  17  14   0        893.87        763.11        46.75 o                         
  18  14   0         75.51        137.80        41.10 o                         
  19  14   0         72.88        114.46        51.17 o                         
  20  14   0       2056.07       1899.39       100.43 o                         
  21  14   0          9.76         20.00        32.54 o                         
  22  14   0        267.08        335.47        39.85 o                         
  23  14   0        396.91        358.50        43.39 o                         
  24  14   0        459.79        474.45        46.33 o                         
  25  14   0         43.61         82.24        44.15 o                         
  26  14   0        338.38        453.76        58.39 o                         
  27  14   0         95.45         88.73        48.31 o                         
  28  14   0        232.63        238.24        53.22 o                         
  29  14   0          2.39         51.28        53.72 o                         
   1  15   0         32.81         -2.22        43.80 o                         
   2  15   0        714.29        617.25        42.24 o                         
   3  15   0          0.12         27.15        34.18 o                         
   4  15   0         54.09         49.62        31.80 o                         
   5  15   0       3418.85       3189.84        96.23 o                         
   6  15   0          0.49        211.19        43.76 o                         
   7  15   0       2713.15       2673.90        96.23 o                         
   8  15   0         40.48         87.00        33.38 o                         
   9  15   0       4167.16       4106.58       133.41 o                         
  10  15   0          0.46        -33.43        33.43 o                         
  11  15   0         55.15         48.49        31.65 o                         
  12  15   0        307.43        292.02        38.48 o                         
  13  15   0         36.73         65.39        37.04 o                         
  14  15   0         15.83         -7.00        34.18 o                         
  15  15   0        521.73        602.44        44.89 o                         
  16  15   0          3.91         37.26        33.31 o                         
  17  15   0        317.30        312.63        41.15 o                         
  18  15   0         10.94         65.51        50.47 o                         
  19  15   0         17.87         82.89        35.29 o                         
  20  15   0         24.44         37.60        45.99 o                         
  21  15   0         48.86        -31.04        38.19 o                         
  22  15   0          0.98        -26.79        33.75 o                         
  23  15   0        234.26        251.44        47.14 o                         
  24  15   0         16.29         64.11        43.32 o                         
  25  15   0          7.22         71.02        38.90 o                         
  26  15   0         73.50         36.25        43.53 o                         
  27  15   0         75.76         60.84        47.62 o                         
  28  15   0        123.59         59.52        40.35 o                         
   0  16   0         36.20        141.90        90.04 o                         
   1  16   0        834.60        724.00        52.79 o                         
   2  16   0        163.16        215.77        44.89 o                         
   3  16   0         51.21        109.08        36.06 o                         
   4  16   0       4945.79       4695.37       132.95 o                         
   5  16   0        342.08        310.58        52.09 o                         
   6  16   0       6020.23       5810.24       194.29 o                         
   7  16   0       7446.42       7078.64       221.45 o                         
   8  16   0       2376.20       2042.00        76.08 o                         
   9  16   0        303.51        277.19        46.35 o                         
  10  16   0       1095.46       1229.56        55.18 o                         
  11  16   0          0.78        -33.62        33.62 o                         
  12  16   0       1299.35       1315.54        71.67 o                         
  13  16   0        900.25        814.36        44.80 o                         
  14  16   0       2770.27       2742.02       143.05 o                         
  15  16   0         42.85        115.42        34.78 o                         
  16  16   0       2493.79       2724.81       112.72 o                         
  17  16   0        412.30        404.45        43.45 o                         
  18  16   0        446.84        393.32        38.66 o                         
  19  16   0        125.01        129.00        38.45 o                         
  20  16   0       1510.38       1593.38        73.18 o                         
  21  16   0        210.88        168.73        41.52 o                         
  22  16   0       2601.04       2570.58       143.28 o                         
  23  16   0         37.67         27.02        40.40 o                         
  24  16   0        377.39        388.36        50.65 o                         
  25  16   0        548.99        452.44        60.13 o                         
  26  16   0        493.65        563.75        70.14 o                         
  27  16   0        156.17        123.39        58.00 o                         
   1  17   0        420.85        374.75        43.40 o                         
   2  17   0        817.04        785.34        47.05 o                         
   3  17   0         30.68         76.31        50.49 o                         
   4  17   0        117.55         58.15        42.95 o                         
   5  17   0        192.08        252.44        41.08 o                         
   6  17   0       1504.14       1389.34        66.55 o                         
   7  17   0       1621.42       1498.04        71.33 o                         
   8  17   0        281.97        353.58        39.34 o                         
   9  17   0        326.10        311.65        55.89 o                         
  10  17   0        269.76        298.04        58.74 o                         
  11  17   0       1049.34        870.72        55.86 o                         
  12  17   0         41.37         51.81        41.21 o                         
  13  17   0        425.01        391.46        48.30 o                         
  14  17   0         27.39         73.63        49.80 o                         
  15  17   0          0.13          7.04        45.94 o                         
  16  17   0         41.57        -34.31        34.31 o                         
  17  17   0         16.61         85.03        39.56 o                         
  18  17   0        144.52        123.23        40.78 o                         
  19  17   0         38.95        111.79        38.99 o                         
  20  17   0         10.42         25.63        45.63 o                         
  21  17   0        252.71        251.98        65.51 o                         
  22  17   0        250.20        225.75        51.77 o                         
  23  17   0         18.52        116.85        42.74 o                         
  24  17   0        397.79        381.96        53.69 o                         
  25  17   0         52.27         40.62        39.69 o                         
  26  17   0         89.59         63.12        48.74 o                         
   0  18   0       4930.50       4761.54       197.97 o                         
   1  18   0        271.00        286.70        52.01 o                         
   2  18   0       5868.74       5709.42       206.56 o                         
   3  18   0        548.23        547.28        50.93 o                         
   4  18   0         44.17         49.97        51.62 o                         
   5  18   0        803.03        801.95        57.43 o                         
   6  18   0       1424.71       1363.81        63.41 o                         
   7  18   0        296.24        349.97        46.90 o                         
   8  18   0       3191.68       3220.06       109.57 o                         
   9  18   0        478.68        439.77        65.07 o                         
  10  18   0       3760.91       3460.30       127.01 o                         
  11  18   0          6.29         41.37        46.02 o                         
  12  18   0       3425.89       3192.64       114.77 o                         
  13  18   0         72.92        159.94        62.21 o                         
  14  18   0       1062.85       1041.67        62.28 o                         
  15  18   0         23.96         56.14        50.80 o                         
  16  18   0        597.06        567.99        53.33 o                         
  17  18   0          1.30         -9.17        50.59 o                         
  18  18   0        675.26        671.92        56.02 o                         
  19  18   0         29.73          9.15        47.18 o                         
  20  18   0        760.02        795.92        60.99 o                         
  21  18   0         34.67         86.03        44.49 o                         
  22  18   0        894.83        808.65        59.72 o                         
  23  18   0        225.02        323.99        57.54 o                         
  24  18   0         36.45         60.17        49.64 o                         
  25  18   0          0.32         11.24        56.39 o                         
   1  19   0        217.02        136.66        63.69 o                         
   2  19   0        704.02        648.71        65.33 o                         
   3  19   0        247.43        292.33        98.28 o                         
   4  19   0        144.19        187.30        49.88 o                         
   5  19   0        235.28        236.22        80.25 o                         
   6  19   0          9.40         33.54        42.73 o                         
   7  19   0        283.80        260.01        62.74 o                         
   8  19   0        108.55        109.27        41.45 o                         
   9  19   0        674.71        783.19        68.47 o                         
  10  19   0        417.41        371.37        52.11 o                         
  11  19   0        342.03        440.89        58.30 o                         
  12  19   0        182.91        242.97        45.24 o                         
  13  19   0        226.68        263.86        58.39 o                         
  14  19   0        133.28        142.43        98.68 o                         
  15  19   0        376.28        305.40        51.71 o                         
  16  19   0         20.56         59.74        42.35 o                         
  17  19   0        186.70        232.50        47.42 o                         
  18  19   0          5.67         40.07        49.11 o                         
  19  19   0         37.18         71.00        46.79 o                         
  20  19   0          7.44         -1.45        51.24 o                         
  21  19   0        378.41        444.77        53.92 o                         
  22  19   0          6.57         32.57        54.34 o                         
  23  19   0        238.96        223.51        49.81 o                         
   0  20   0       4853.26       4606.46       213.29 o                         
   1  20   0        584.21        584.84        53.90 o                         
   2  20   0       3137.64       3018.43       135.59 o                         
   3  20   0        581.57        478.86        63.40 o                         
   4  20   0       1155.16       1098.14        72.08 o                         
   5  20   0        150.47        228.13        66.17 o                         
   6  20   0        866.71        789.05        66.01 o                         
   7  20   0        430.28        395.95        50.00 o                         
   8  20   0        566.44        672.62        78.44 o                         
   9  20   0          1.76        100.78        60.40 o                         
  10  20   0        708.14        682.42        75.38 o                         
  11  20   0        237.43        379.07        60.15 o                         
  12  20   0       1228.95       1194.39        77.58 o                         
  13  20   0        521.64        575.27        69.96 o                         
  14  20   0        834.90        904.60        73.47 o                         
  15  20   0        111.76        129.18        45.89 o                         
  16  20   0       1457.46       1220.27       105.36 o                         
  17  20   0        148.14        205.75        50.31 o                         
  18  20   0        681.26        737.60        64.29 o                         
  19  20   0         60.48         88.33        44.16 o                         
  20  20   0        531.04        427.97        59.70 o                         
  21  20   0          0.35         88.11        57.58 o                         
  22  20   0        554.88        506.04        64.78 o                         
   1  21   0        832.71        708.00        65.37 o                         
   2  21   0        427.09        425.25        53.97 o                         
   3  21   0        378.44        356.70        55.09 o                         
   4  21   0        357.02        287.58        56.49 o                         
   5  21   0        447.38        508.03        52.02 o                         
   6  21   0         37.36         30.45        55.29 o                         
   7  21   0         38.24         18.82        42.03 o                         
   8  21   0         38.72         43.72        51.78 o                         
   9  21   0         26.95        167.31        64.30 o                         
  10  21   0         87.36        147.90        52.46 o                         
  11  21   0        156.30         23.47        46.96 o                         
  12  21   0         53.80        166.18        58.73 o                         
  13  21   0          1.89        -60.49        60.49 o                         
  14  21   0          0.06          5.42        65.67 o                         
  15  21   0         25.07        143.50        51.22 o                         
  16  21   0         44.71         77.06        94.44 o                         
  17  21   0          8.62         42.66        46.26 o                         
  18  21   0         11.81        208.41        64.31 o                         
  19  21   0        163.20        212.40        52.46 o                         
  20  21   0         75.41        206.65        58.06 o                         
   0  22   0       1291.39       1050.90       114.30 o                         
   1  22   0        322.06        291.28        53.15 o                         
   2  22   0       1514.23       1450.97       116.44 o                         
   3  22   0         59.53        149.04        67.10 o                         
   4  22   0       1454.03       1362.53       112.23 o                         
   5  22   0        170.64        162.19        81.82 o                         
   6  22   0        745.23        830.82        94.54 o                         
   7  22   0         17.70          4.23        57.67 o                         
   8  22   0        146.47        164.45        57.96 o                         
   9  22   0         81.15        162.85        56.25 o                         
  10  22   0         21.80        111.28        72.82 o                         
  11  22   0         60.10        140.58        58.67 o                         
  12  22   0        141.70        220.17       140.60 o                         
  13  22   0          8.09         18.40        63.66 o                         
  14  22   0        500.85        517.56        71.71 o                         
  15  22   0        258.10        268.88        55.30 o                         
  16  22   0       1681.39       1656.46       116.65 o                         
  17  22   0         52.70        215.40        59.97 o                         
  18  22   0        492.03        417.18        60.51 o                         
   1  23   0          3.88        -63.57        63.57 o                         
   2  23   0         39.56        178.14        57.81 o                         
   3  23   0         60.79         58.57       114.99 o                         
   4  23   0         50.95        -48.58        48.58 o                         
   5  23   0          0.02         59.75        68.58 o                         
   6  23   0         45.16        176.43        59.82 o                         
   7  23   0        188.18        145.12        66.01 o                         
   8  23   0        137.70        203.61       137.24 o                         
   9  23   0        100.51          8.09        56.56 o                         
  10  23   0          0.84        -51.22        83.53 o                         
  11  23   0          9.61         50.07        71.49 o                         
  12  23   0         16.45          2.86        92.63 o                         
  13  23   0        346.65        378.28        79.24 o                         
  14  23   0         66.03         50.04        77.36 o                         
  15  23   0         96.12        127.38        54.88 o                         
   0  24   0       1030.39       1387.13       177.16 o                         
   1  24   0        310.38        266.80        82.13 o                         
   2  24   0        515.50        570.79        74.88 o                         
   3  24   0        119.45        205.17        63.27 o                         
   4  24   0        439.89        412.03        80.08 o                         
   5  24   0         12.28        -48.19        61.16 o                         
   6  24   0         54.61        190.14        61.82 o                         
   7  24   0        164.95        218.44        64.94 o                         
   8  24   0        140.07        144.83        56.82 o                         
   9  24   0        245.16        223.41        73.42 o                         
  10  24   0        366.78        321.23        72.51 o                         
  11  24   0         21.26         -3.50        67.62 o                         
  12  24   0        750.75        746.90        96.73 o                         
   1  25   0        537.09        527.34       102.30 o                         
   2  25   0          2.21         50.49        62.18 o                         
   3  25   0          0.38         -1.85        55.93 o                         
   4  25   0        177.92        220.75        68.40 o                         
   5  25   0          0.62         28.23        62.49 o                         
   6  25   0         11.92         85.90       107.25 o                         
   7  25   0        189.35        202.23        68.08 o                         
 -35   1   1        530.99        474.98        55.73 o                         
 -34   1   1        131.12        184.52        41.63 o                         
 -33   1   1         11.47         46.49        30.22 o                         
 -32   1   1         74.98         36.50        29.29 o                         
 -31   1   1        423.30        428.25        36.78 o                         
 -30   1   1        212.52        182.85        31.92 o                         
 -29   1   1       1288.53       1202.19        47.07 o                         
 -28   1   1         20.01         53.52        26.56 o                         
 -27   1   1       3134.60       2919.07        79.43 o                         
 -26   1   1         83.20         84.47        22.83 o                         
 -25   1   1       3814.35       3509.82       102.57 o                         
 -24   1   1          7.22         52.64        24.30 o                         
 -23   1   1       2887.36       2632.56        58.18 o                         
 -22   1   1         18.67         16.45        18.52 o                         
 -21   1   1       2018.72       1997.70        61.60 o                         
 -20   1   1        218.63        262.20        32.55 o                         
 -19   1   1        237.08        209.58        25.05 o                         
 -18   1   1        142.33        191.26        21.15 o                         
 -17   1   1        506.45        485.86        19.85 o                         
 -16   1   1        865.77        771.64        21.91 o                         
 -15   1   1       1338.47       1253.54        27.98 o                         
 -14   1   1       6865.77       7571.08       128.72 o                         
 -13   1   1      18332.96      18838.77       549.75 o                         
 -12   1   1       8362.30       9224.20       138.54 o                         
 -11   1   1      12887.23      12147.35       205.81 o                         
 -10   1   1        519.87        575.08        15.92 o                         
  -9   1   1       7943.61       7293.26       175.16 o                         
  -8   1   1        497.98        503.91         9.66 o                         
  -7   1   1      29900.51      29435.41       749.24 o                         
  -6   1   1      13821.84      13847.20       229.42 o                         
  -5   1   1     171950.62     198930.30     22083.49 o                         
  -4   1   1        369.31        349.05        11.50 o                         
   3   1   1      33683.96      33831.13      2764.07 o                         
   4   1   1       7971.88       8226.60       215.22 o                         
   5   1   1        788.49        666.25        13.92 o                         
   6   1   1        997.74       1379.15        57.74 o                         
   7   1   1       1829.56       1870.07       140.70 o                         
   8   1   1        313.50        295.91        13.15 o                         
   9   1   1        207.76        184.87        13.68 o                         
  10   1   1          0.42         38.08        12.13 o                         
  11   1   1       5264.52       4955.95        87.15 o                         
  12   1   1       1648.48       1712.00        53.84 o                         
  13   1   1       2200.32       2044.94        45.20 o                         
  14   1   1       3383.85       3586.25        50.26 o                         
  15   1   1       8034.91       8027.28       148.20 o                         
  16   1   1        384.09        445.67        21.04 o                         
  17   1   1       7675.62       7890.20       231.36 o                         
  18   1   1        733.43        749.90        22.53 o                         
  19   1   1       6062.63       5676.66       115.50 o                         
  20   1   1        681.44        685.37        30.30 o                         
  21   1   1        808.17        712.36        39.03 o                         
  22   1   1       3323.71       2976.45        67.78 o                         
  23   1   1        901.46        833.22        47.64 o                         
  24   1   1         10.92         18.42        24.11 o                         
  25   1   1        395.63        400.50        28.05 o                         
  26   1   1        254.49        234.79        31.86 o                         
  27   1   1         35.49         65.25        25.57 o                         
  28   1   1          8.73         50.72        28.24 o                         
  29   1   1        729.57        716.46        41.57 o                         
  30   1   1         18.35         66.65        28.33 o                         
  31   1   1       1375.75       1227.41        52.26 o                         
  32   1   1        133.89        112.53        30.76 o                         
  33   1   1        708.18        699.01        49.46 o                         
  34   1   1         98.75        133.13        42.70 o                         
 -35   2   1         25.24         62.55        44.90 o                         
 -34   2   1         31.77         59.22        32.30 o                         
 -33   2   1        186.07        151.86        30.98 o                         
 -32   2   1        289.10        307.57        40.48 o                         
 -31   2   1         13.08         48.34        25.28 o                         
 -30   2   1         37.77         18.64        32.13 o                         
 -29   2   1        154.42        194.55        28.14 o                         
 -28   2   1         14.41         61.97        27.27 o                         
 -27   2   1         76.40         77.83        24.12 o                         
 -26   2   1        357.27        270.55        33.05 o                         
 -25   2   1        636.52        616.10        34.22 o                         
 -24   2   1          5.58         17.52        23.57 o                         
 -23   2   1          8.97         32.58        25.12 o                         
 -22   2   1       1583.37       1479.72        47.91 o                         
 -21   2   1         41.69         36.49        16.64 o                         
 -20   2   1       2064.57       1889.95        43.02 o                         
 -19   2   1        454.01        428.35        27.49 o                         
 -18   2   1         12.81         30.29        14.77 o                         
 -17   2   1        655.20        624.32        20.28 o                         
 -16   2   1       1115.12       1003.56        22.65 o                         
 -15   2   1        106.25        163.17        13.11 o                         
 -14   2   1       1944.87       2153.10        43.40 o                         
 -13   2   1        530.24        559.07        19.34 o                         
 -12   2   1       2129.00       2113.54        28.25 o                         
 -11   2   1        460.76        494.64        14.92 o                         
 -10   2   1       1221.52       1121.03        17.13 o                         
  -9   2   1       1284.79       1406.77        33.12 o                         
  -8   2   1         69.03        107.98        11.09 o                         
  -7   2   1       2645.41       2615.91        47.78 o                         
  -6   2   1       1819.79       1625.48        26.31 o                         
  -5   2   1       1001.60        929.84        13.65 o                         
  -4   2   1       4051.14       3491.00        77.47 o                         
  -3   2   1      16492.93      15929.11       761.64 o                         
  -2   2   1       4001.80       3279.07       184.52 o                         
   1   2   1       5622.70       5485.60        74.37 o                         
   2   2   1       1320.03       1465.70        24.11 o                         
   3   2   1       5166.14       4562.56       202.58 o                         
   4   2   1         86.78         99.00        10.05 o                         
   5   2   1      21609.23      22327.89       676.50 o                         
   6   2   1       6018.43       6185.10       123.77 o                         
   7   2   1       2120.29       2137.51        23.44 o                         
   8   2   1       5561.75       5508.66        73.54 o                         
   9   2   1        912.56        956.13        22.98 o                         
  10   2   1       6446.29       6161.30       216.21 o                         
  11   2   1        205.56        285.63        35.41 o                         
  12   2   1        152.93        155.56        27.06 o                         
  13   2   1       3912.19       4220.81        88.50 o                         
  14   2   1       1739.93       1741.83        37.73 o                         
  15   2   1         27.48         54.88        16.50 o                         
  16   2   1        515.29        533.98        25.08 o                         
  17   2   1        815.50        754.83        29.37 o                         
  18   2   1        466.65        555.92        37.47 o                         
  19   2   1        249.97        267.95        22.28 o                         
  20   2   1         29.03         32.71        20.60 o                         
  21   2   1        618.04        719.20        39.28 o                         
  22   2   1          0.29          5.40        21.03 o                         
  23   2   1        113.81         73.68        20.74 o                         
  24   2   1          1.58         17.23        20.96 o                         
  25   2   1         11.91         47.43        25.54 o                         
  26   2   1        548.74        488.39        35.30 o                         
  27   2   1         30.61         48.56        23.97 o                         
  28   2   1        185.17        197.12        31.59 o                         
  29   2   1         14.91         63.15        27.22 o                         
  30   2   1         13.12         23.49        29.77 o                         
  31   2   1         18.79         -1.98        36.03 o                         
  32   2   1         90.91        101.47        33.84 o                         
  33   2   1          8.21         72.96        34.81 o                         
  34   2   1          1.15         24.13        32.28 o                         
 -35   3   1        317.25        257.36        46.40 o                         
 -34   3   1         55.98         65.41        51.31 o                         
 -33   3   1        688.46        605.06        54.92 o                         
 -32   3   1          2.42         40.48        32.91 o                         
 -31   3   1       1286.51       1173.17        53.96 o                         
 -30   3   1        111.70        115.45        30.97 o                         
 -29   3   1       1513.29       1395.67        66.18 o                         
 -28   3   1         13.42         35.66        25.27 o                         
 -27   3   1       1337.30       1250.72        68.50 o                         
 -26   3   1        152.08        174.75        24.11 o                         
 -25   3   1        618.83        559.42        33.21 o                         
 -24   3   1        689.17        617.10        34.99 o                         
 -23   3   1        499.40        443.73        24.77 o                         
 -22   3   1       1781.71       1760.53        40.72 o                         
 -21   3   1       2891.37       2724.93        58.95 o                         
 -20   3   1        276.92        248.63        20.51 o                         
 -19   3   1       5998.11       6007.55       109.13 o                         
 -18   3   1        223.22        205.58        23.16 o                         
 -17   3   1       6725.16       6577.50       119.20 o                         
 -16   3   1       1880.50       2022.56        38.36 o                         
 -15   3   1       1366.56       1204.33        20.51 o                         
 -14   3   1       1500.33       1323.22        25.74 o                         
 -13   3   1      13611.79      13625.25       301.85 o                         
 -12   3   1       1159.61       1214.01        23.58 o                         
 -11   3   1      12502.79      10978.82       241.13 o                         
 -10   3   1        574.00        721.30        21.62 o                         
  -9   3   1       8422.82       7826.83       153.23 o                         
  -8   3   1       2329.69       2525.39        26.99 o                         
  -7   3   1       9914.61       9654.58       132.09 o                         
  -6   3   1      14948.55      15348.62       342.62 o                         
  -5   3   1       1885.95       2448.83        51.93 o                         
  -4   3   1       1025.95       1056.94        15.63 o                         
  -3   3   1      11263.42      10409.54       375.96 o                         
  -2   3   1       8189.92       7692.79       279.77 o                         
  -1   3   1      30866.10      31787.92      1218.50 o                         
   0   3   1       2140.39       1969.90        27.86 o                         
   1   3   1      82792.26      79955.67      9827.48 o                         
   2   3   1       1364.44       1412.85        22.56 o                         
   3   3   1      74848.98      78972.15      5728.02 o                         
   4   3   1      26755.03      25854.33       824.38 o                         
   5   3   1       8468.03       8875.39       187.16 o                         
   6   3   1      11169.36      11480.09       193.01 o                         
   7   3   1       1493.70       1612.83        26.95 o                         
   8   3   1        190.67        176.69        13.01 o                         
   9   3   1       1176.32        987.37        32.44 o                         
  10   3   1       2783.07       2611.12        31.21 o                         
  11   3   1       8911.78       9393.66       200.85 o                         
  12   3   1        228.10        254.60        22.69 o                         
  13   3   1       1962.12       1556.33        36.46 o                         
  14   3   1       2501.32       2380.16        41.60 o                         
  15   3   1      11714.31      11675.51       265.72 o                         
  16   3   1        125.52        120.23        21.76 o                         
  17   3   1       2658.79       2286.62        46.62 o                         
  18   3   1       2147.47       2009.62        85.21 o                         
  19   3   1       7150.53       6915.62       276.67 o                         
  20   3   1        264.31        273.11        22.27 o                         
  21   3   1        690.12        678.14        42.54 o                         
  22   3   1        947.03       1019.51        39.97 o                         
  23   3   1       2235.53       2014.02        55.86 o                         
  24   3   1        210.96        231.51        28.21 o                         
  25   3   1       4334.41       4376.47       133.78 o                         
  26   3   1       1032.28        999.78        63.71 o                         
  27   3   1        330.71        321.51        27.59 o                         
  28   3   1       1219.97       1144.17        42.93 o                         
  29   3   1        831.56        862.08        44.64 o                         
  30   3   1          0.78         27.37        28.84 o                         
  31   3   1        764.71        673.47        42.85 o                         
  32   3   1         98.64         54.88        45.78 o                         
  33   3   1       1572.96       1507.76       101.51 o                         
  34   3   1         28.85         77.28        39.29 o                         
 -34   4   1         40.56         79.46        55.00 o                         
 -33   4   1         21.18         30.63        34.31 o                         
 -32   4   1         40.77         63.16        45.15 o                         
 -31   4   1         11.32         29.47        28.97 o                         
 -30   4   1         19.76         38.10        32.04 o                         
 -29   4   1          5.00          0.85        29.22 o                         
 -28   4   1        253.93        241.84        27.99 o                         
 -27   4   1          0.65         40.87        27.90 o                         
 -26   4   1         64.74         90.28        29.89 o                         
 -25   4   1         45.32         35.23        27.01 o                         
 -24   4   1         61.31         61.35        25.60 o                         
 -23   4   1        141.11        118.39        22.74 o                         
 -22   4   1       1350.49       1328.66        39.56 o                         
 -21   4   1        160.91        195.74        22.76 o                         
 -20   4   1        111.38        107.79        16.89 o                         
 -19   4   1         53.68         64.41        15.06 o                         
 -18   4   1        988.89       1017.30        33.57 o                         
 -17   4   1       1210.06       1232.62        37.70 o                         
 -16   4   1          2.34         38.78        14.42 o                         
 -15   4   1        930.29        906.57        19.59 o                         
 -14   4   1          4.53          5.21        24.21 o                         
 -13   4   1       1402.79       1463.51        49.40 o                         
 -12   4   1         26.42         76.85        14.59 o                         
 -11   4   1       5909.43       6269.85       108.14 o                         
 -10   4   1        472.52        528.71        13.02 o                         
  -9   4   1       3180.88       3039.70        62.49 o                         
  -8   4   1        102.91        107.84        15.16 o                         
  -7   4   1       1110.21       1110.82        31.89 o                         
  -6   4   1        200.43        228.85        14.67 o                         
  -5   4   1       3571.65       3565.09        59.90 o                         
  -4   4   1       6644.51       5931.29       111.84 o                         
  -3   4   1        725.42        899.65        41.87 o                         
  -2   4   1       3436.73       4154.35       125.83 o                         
  -1   4   1      32819.53      33508.11      1410.17 o                         
   0   4   1      32246.79      32149.15      1416.56 o                         
   1   4   1      10334.68      10730.61       202.40 o                         
   2   4   1        317.41        175.67        25.42 o                         
   3   4   1      23511.13      25310.84       918.75 o                         
   4   4   1       1993.53       2399.09        87.29 o                         
   5   4   1        222.84        339.29        33.38 o                         
   6   4   1        275.67        337.56        16.63 o                         
   7   4   1      16034.50      16266.29       569.72 o                         
   8   4   1         37.61         94.19        18.41 o                         
   9   4   1        252.20        313.28        23.11 o                         
  10   4   1        886.23        903.40        35.63 o                         
  11   4   1       8086.83       8130.36       138.20 o                         
  12   4   1       1214.13       1346.68        48.48 o                         
  13   4   1        421.96        498.46        36.81 o                         
  14   4   1       1146.12       1162.69        32.94 o                         
  15   4   1       2290.06       2423.83        85.19 o                         
  16   4   1       3318.96       3196.72        52.28 o                         
  17   4   1        249.27        220.26        18.45 o                         
  18   4   1         50.19         45.16        16.90 o                         
  19   4   1         35.03         97.25        21.62 o                         
  20   4   1       1109.06       1100.71        48.22 o                         
  21   4   1        196.28        229.44        24.91 o                         
  22   4   1       2310.34       2211.01        85.94 o                         
  23   4   1         81.16        112.18        44.84 o                         
  24   4   1         66.10        133.62        32.29 o                         
  25   4   1          6.92         -9.43        29.29 o                         
  26   4   1          0.54         29.08        27.16 o                         
  27   4   1         38.71         85.77        34.40 o                         
  28   4   1        200.29        165.46        38.02 o                         
  29   4   1          0.01         32.63        29.85 o                         
  30   4   1          6.83         10.36        44.50 o                         
  31   4   1         54.90         23.99        35.66 o                         
  32   4   1         31.31         40.83        40.29 o                         
  33   4   1          0.58         46.59        40.61 o                         
  34   4   1          8.14         38.97        44.90 o                         
 -34   5   1          3.46        142.54        56.00 o                         
 -33   5   1        289.93        215.51        58.44 o                         
 -32   5   1          0.07         25.14        38.83 o                         
 -31   5   1        512.49        415.79        79.20 o                         
 -30   5   1        243.58        223.12        43.75 o                         
 -29   5   1        291.57        324.30        60.07 o                         
 -28   5   1         13.75         33.12        29.40 o                         
 -27   5   1        832.73        684.13        47.06 o                         
 -26   5   1          9.06         47.42        29.62 o                         
 -25   5   1       1295.79       1239.13        52.26 o                         
 -24   5   1         49.54         56.84        21.46 o                         
 -23   5   1        750.47        766.34        28.67 o                         
 -22   5   1         15.25         14.53        20.14 o                         
 -21   5   1         92.75         69.18        19.47 o                         
 -20   5   1        305.51        272.20        22.25 o                         
 -19   5   1       2493.23       2253.61        41.31 o                         
 -18   5   1        871.87        824.72        28.67 o                         
 -17   5   1       4133.26       4129.52       112.12 o                         
 -16   5   1       2407.41       2432.29        63.07 o                         
 -15   5   1       4702.50       4710.20        84.28 o                         
 -14   5   1       3227.34       3237.46        50.13 o                         
 -13   5   1      28477.32      28421.79       955.40 o                         
 -12   5   1        361.46        377.85        18.75 o                         
 -11   5   1         38.36        298.20        31.39 o                         
 -10   5   1        144.28        206.24        18.06 o                         
  -9   5   1       1198.20       1040.96        21.43 o                         
  -8   5   1        290.22        276.36        13.51 o                         
  -7   5   1         91.14        136.17        18.31 o                         
  -6   5   1        417.91        466.13        14.43 o                         
  -5   5   1       3022.78       3037.49        71.40 o                         
  -4   5   1       2235.78       2274.43        41.76 o                         
  -3   5   1      41166.45      41578.61      1841.98 o                         
  -2   5   1        345.81        375.80       102.22 o                         
  -1   5   1       2677.21       2843.80        92.63 o                         
   0   5   1       8034.34       8287.27       207.95 o                         
   1   5   1      93702.00     106201.53     10217.22 o                         
   2   5   1      15718.37      16087.48       383.57 o                         
   3   5   1      28230.61      29188.93      1206.15 o                         
   4   5   1       6527.73       6858.16       123.42 o                         
   5   5   1      25371.56      24249.86       767.40 o                         
   6   5   1        836.25        823.14        23.38 o                         
   7   5   1        312.21        307.94        20.85 o                         
   8   5   1       6049.35       6127.99       108.81 o                         
   9   5   1       8600.08       8096.52       184.26 o                         
  10   5   1        311.70        281.08        20.06 o                         
  11   5   1        542.00        672.43        36.05 o                         
  12   5   1        691.57        865.11        39.33 o                         
  13   5   1       3469.56       3126.39        64.56 o                         
  14   5   1         27.91         55.28        21.49 o                         
  15   5   1       7187.17       6565.13       138.62 o                         
  16   5   1       2162.92       2132.50        82.58 o                         
  17   5   1       9564.69       9607.82       282.80 o                         
  18   5   1          2.47         -3.59        24.33 o                         
  19   5   1       6797.52       6728.32       196.46 o                         
  20   5   1         84.47        138.90        27.99 o                         
  21   5   1        861.53        908.87        57.02 o                         
  22   5   1         28.15         57.02        34.77 o                         
  23   5   1         77.34        100.42        43.26 o                         
  24   5   1         16.13         19.38        53.78 o                         
  25   5   1       1295.44       1247.44        67.91 o                         
  26   5   1        252.16        341.34        45.67 o                         
  27   5   1        514.94        585.57        52.70 o                         
  28   5   1         14.03         44.65        38.79 o                         
  29   5   1       1798.54       1536.43       135.71 o                         
  30   5   1         39.95         81.04        37.35 o                         
  31   5   1       1130.75       1093.23        59.58 o                         
  32   5   1         42.07        156.84        43.22 o                         
  33   5   1       1064.56       1003.91        74.08 o                         
  34   5   1         16.32         84.72        45.53 o                         
 -34   6   1        120.70         58.08        87.60 o                         
 -33   6   1        158.18        202.53        89.48 o                         
 -32   6   1          9.86         83.49        43.55 o                         
 -31   6   1          0.04         10.38        34.75 o                         
 -30   6   1         98.88         45.96        39.74 o                         
 -29   6   1         82.46         85.06        28.00 o                         
 -28   6   1          0.05         13.43        30.20 o                         
 -27   6   1        796.33        703.91        38.25 o                         
 -26   6   1        579.60        426.08        33.33 o                         
 -25   6   1          2.37         54.74        26.01 o                         
 -24   6   1          5.37         32.56        24.67 o                         
 -23   6   1        261.92        279.42        26.51 o                         
 -22   6   1         17.07         28.82        21.94 o                         
 -21   6   1        338.89        370.81        31.17 o                         
 -20   6   1         19.32         61.93        33.35 o                         
 -19   6   1       1672.34       1709.70        40.42 o                         
 -18   6   1        829.47        809.71        35.66 o                         
 -17   6   1        550.01        552.72        24.74 o                         
 -16   6   1        741.67        755.51        33.21 o                         
 -15   6   1       1107.40       1127.47        30.56 o                         
 -14   6   1        672.03        733.33        24.29 o                         
 -13   6   1       2786.88       2857.90        53.17 o                         
 -12   6   1       6709.78       7079.66       120.46 o                         
 -11   6   1        480.10        483.21        32.45 o                         
 -10   6   1          0.01        220.35        28.13 o                         
  -9   6   1      13238.22      14913.05       437.47 o                         
  -8   6   1        334.62        246.39        26.06 o                         
  -7   6   1        163.57        205.92        14.06 o                         
  -6   6   1        268.53        237.45        35.26 o                         
  -5   6   1       2132.84       2245.45        38.21 o                         
  -4   6   1        160.32        154.61        12.64 o                         
  -3   6   1       1420.20       1490.62        38.23 o                         
  -2   6   1        566.49        541.86        23.15 o                         
  -1   6   1       9254.58       8888.42       214.60 o                         
   0   6   1       4478.46       4530.58        96.31 o                         
   1   6   1      17647.09      18209.02       464.59 o                         
   2   6   1       1679.73       1625.98        43.19 o                         
   3   6   1       5511.90       5702.74        97.61 o                         
   4   6   1        721.82        669.39        21.01 o                         
   5   6   1       5302.74       5560.34       103.83 o                         
   6   6   1       6287.52       6155.84       116.76 o                         
   7   6   1         96.48        100.89        19.77 o                         
   8   6   1       1683.74       2615.50       238.94 o                         
   9   6   1       1184.12       1526.57        51.53 o                         
  10   6   1        101.47         97.01        31.77 o                         
  11   6   1        153.55        430.34        48.27 o                         
  12   6   1        153.69        185.39        18.52 o                         
  13   6   1       3363.44       3401.90        56.86 o                         
  14   6   1        603.38        621.77        22.68 o                         
  15   6   1          2.54          9.37        18.49 o                         
  16   6   1          3.78         59.08        18.48 o                         
  17   6   1         27.60         53.94        22.17 o                         
  18   6   1         27.27         47.11        37.21 o                         
  19   6   1        145.68        170.15        27.94 o                         
  20   6   1       2534.08       2431.56        67.28 o                         
  21   6   1        726.48        801.51        46.84 o                         
  22   6   1          0.10         23.31        26.81 o                         
  23   6   1          2.71         13.82        45.30 o                         
  24   6   1          2.87        -30.02        32.55 o                         
  25   6   1        835.43        806.45        50.56 o                         
  26   6   1        783.49        761.82        48.76 o                         
  27   6   1        199.56        177.38        42.11 o                         
  28   6   1        112.95        113.62        40.04 o                         
  29   6   1         84.18        107.89        47.80 o                         
  30   6   1         57.74        114.04        44.56 o                         
  31   6   1          0.61          6.56        49.99 o                         
  32   6   1         77.64        137.81        43.52 o                         
  33   6   1          3.93         97.14        52.20 o                         
 -34   7   1         12.85        -58.02        58.02 o                         
 -33   7   1        206.07        279.41        96.57 o                         
 -32   7   1          4.87         77.77        84.53 o                         
 -31   7   1        403.12        346.58        77.78 o                         
 -30   7   1        332.16        289.81        42.16 o                         
 -29   7   1        751.45        746.65        44.68 o                         
 -28   7   1        151.04        152.29        29.95 o                         
 -27   7   1       1014.98        946.87        68.74 o                         
 -26   7   1          6.78         -2.88        28.98 o                         
 -25   7   1        316.82        330.29        42.10 o                         
 -24   7   1        279.27        276.31        30.23 o                         
 -23   7   1       1156.98       1021.99        65.58 o                         
 -22   7   1        308.47        305.52        28.77 o                         
 -21   7   1       1794.21       1813.39        67.12 o                         
 -20   7   1        630.29        620.49        30.92 o                         
 -19   7   1       3446.50       3524.17       147.86 o                         
 -18   7   1       2093.74       2110.29        80.96 o                         
 -17   7   1       1428.39       1202.33        40.19 o                         
 -16   7   1        669.43        709.50        26.63 o                         
 -15   7   1       4137.86       4015.76        96.32 o                         
 -14   7   1       2164.48       2126.67        42.09 o                         
 -13   7   1      12728.81      12898.48       359.06 o                         
 -12   7   1       2744.83       2890.88        59.01 o                         
 -11   7   1       6576.98       6393.93       109.24 o                         
 -10   7   1       3204.57       3353.99        61.95 o                         
  -9   7   1       5761.12       5428.18       233.75 o                         
  -8   7   1       1948.16       2002.53        44.21 o                         
  -7   7   1       1462.52       2019.43        41.95 o                         
  -6   7   1         35.10          3.31        19.51 o                         
  -5   7   1       4798.16       4613.29        96.02 o                         
  -4   7   1       5557.11       5362.60        86.92 o                         
  -3   7   1      13476.25      13291.15       562.47 o                         
  -2   7   1        521.02        805.51        51.47 o                         
  -1   7   1         56.28         95.94        39.50 o                         
   0   7   1         73.40        346.15        44.90 o                         
   1   7   1      12227.89      12217.17       270.12 o                         
   2   7   1       6298.17       6553.66       181.37 o                         
   3   7   1      18263.27      18018.81       493.16 o                         
   4   7   1       8201.98       8704.94       177.73 o                         
   5   7   1      12102.42      12342.15       291.18 o                         
   6   7   1          0.05         -2.45        48.00 o                         
   7   7   1      17323.78      16850.27       483.49 o                         
   8   7   1      17985.99      20372.09       662.16 o                         
   9   7   1       1169.43        873.00        29.18 o                         
  10   7   1       3135.60       3158.24        93.08 o                         
  11   7   1      17199.75      17044.46       441.04 o                         
  12   7   1       2485.60       2597.42        48.43 o                         
  13   7   1       2051.05       2030.63        47.30 o                         
  14   7   1        805.98        836.62        29.69 o                         
  15   7   1       6453.28       5862.97       117.32 o                         
  16   7   1         84.00        124.90        20.13 o                         
  17   7   1       3473.19       3267.83        69.03 o                         
  18   7   1        132.87        148.26        23.50 o                         
  19   7   1       4262.14       4141.58       100.42 o                         
  20   7   1        295.29        327.51        34.65 o                         
  21   7   1       2699.62       2432.11       127.75 o                         
  22   7   1          5.96         62.07        29.24 o                         
  23   7   1       2313.80       2438.17       163.37 o                         
  24   7   1       1474.04       1533.57        87.62 o                         
  25   7   1       1655.47       1709.92       126.60 o                         
  26   7   1          2.53         18.61        43.62 o                         
  27   7   1        111.42        142.28        46.69 o                         
  28   7   1          6.13         59.57        39.99 o                         
  29   7   1        762.16        753.33        63.99 o                         
  30   7   1         75.05         62.32        38.94 o                         
  31   7   1        767.62        617.34        52.70 o                         
  32   7   1         23.17        122.70        39.85 o                         
  33   7   1        237.46        249.49        53.80 o                         
 -33   8   1          1.82        -36.49        90.96 o                         
 -32   8   1        174.75        230.41        95.15 o                         
 -31   8   1          1.49        -21.71        81.84 o                         
 -30   8   1         46.37         11.57        35.09 o                         
 -29   8   1         20.52         21.19        35.87 o                         
 -28   8   1        237.16        236.50        38.67 o                         
 -27   8   1         98.30        134.09        32.80 o                         
 -26   8   1        108.35        117.68        24.95 o                         
 -25   8   1        338.37        304.99        27.56 o                         
 -24   8   1          4.37          3.79        40.05 o                         
 -23   8   1        358.26        309.71        33.39 o                         
 -22   8   1         25.44         27.13        25.33 o                         
 -21   8   1        176.44        197.62        25.11 o                         
 -20   8   1        210.67        218.02        29.41 o                         
 -19   8   1          1.57         15.62        18.61 o                         
 -18   8   1         63.11         81.07        22.59 o                         
 -17   8   1          0.01        -19.01        19.01 o                         
 -16   8   1          2.09         13.29        18.17 o                         
 -15   8   1       1332.92       1262.74        39.49 o                         
 -14   8   1       1656.99       1754.72        53.41 o                         
 -13   8   1         49.30         74.15        16.17 o                         
 -12   8   1        873.10        886.96        30.05 o                         
 -11   8   1        502.09        458.43        21.14 o                         
 -10   8   1        794.81        744.03        18.81 o                         
  -9   8   1        862.92        929.10        87.06 o                         
  -8   8   1       4915.45       5073.94       106.04 o                         
  -7   8   1        413.59        511.52        37.00 o                         
  -6   8   1        169.56         78.94        18.50 o                         
  -5   8   1        611.42        595.84        29.82 o                         
  -4   8   1       1131.14       2068.01        84.94 o                         
  -3   8   1       1672.62       1645.89        37.18 o                         
  -2   8   1       5033.95       5259.46        97.03 o                         
  -1   8   1        249.26        242.38        22.09 o                         
   0   8   1       3170.72       3451.04        60.32 o                         
   1   8   1       3217.08       3141.33        62.11 o                         
   2   8   1          0.03        -29.45        29.45 o                         
   3   8   1      10934.43      12183.96       334.19 o                         
   4   8   1        641.26       1278.65        52.75 o                         
   5   8   1       9115.76       9298.08       213.90 o                         
   6   8   1        145.62        234.13        47.24 o                         
   7   8   1       5248.69       5552.52       118.46 o                         
   8   8   1         50.61        166.65        24.30 o                         
   9   8   1       1094.98       1149.22        38.50 o                         
  10   8   1       1793.03       1966.34        64.48 o                         
  11   8   1        315.59        394.48        22.13 o                         
  12   8   1          1.73         -8.98        20.48 o                         
  13   8   1          0.70         19.49        18.65 o                         
  14   8   1       2776.55       3048.06        61.07 o                         
  15   8   1         68.43         42.19        27.96 o                         
  16   8   1        235.02        283.39        35.18 o                         
  17   8   1       1760.84       1669.80        41.55 o                         
  18   8   1        588.60        608.04        33.17 o                         
  19   8   1        893.91        850.43        34.64 o                         
  20   8   1        196.44        173.09        34.02 o                         
  21   8   1        504.31        492.30        36.48 o                         
  22   8   1          0.04         -5.61        26.74 o                         
  23   8   1        982.86        851.61        45.33 o                         
  24   8   1          0.57         38.89        26.79 o                         
  25   8   1          0.15          2.33        33.54 o                         
  26   8   1        133.62        248.55        38.11 o                         
  27   8   1         66.42         44.35        55.24 o                         
  28   8   1        378.36        443.70        57.04 o                         
  29   8   1         24.61         46.32        40.24 o                         
  30   8   1        485.13        398.33        80.36 o                         
  31   8   1         13.04         71.72        47.05 o                         
  32   8   1        135.04        121.58        37.55 o                         
  33   8   1          0.01         30.86        47.29 o                         
 -33   9   1        730.42        777.46       130.37 o                         
 -32   9   1        111.06         17.93        70.33 o                         
 -31   9   1        460.38        497.97        79.38 o                         
 -30   9   1         16.67         32.03        37.67 o                         
 -29   9   1        116.19         96.34        31.55 o                         
 -28   9   1         13.17         -4.84        30.03 o                         
 -27   9   1       1082.91       1110.17        71.58 o                         
 -26   9   1        891.53        824.77        43.21 o                         
 -25   9   1       1547.13       1556.66        70.21 o                         
 -24   9   1        375.94        342.06        31.94 o                         
 -23   9   1        122.13        110.95        36.82 o                         
 -22   9   1        316.32        297.60        45.47 o                         
 -21   9   1        228.72        217.97        29.72 o                         
 -20   9   1        161.61        196.69        28.31 o                         
 -19   9   1       1955.24       1717.48        49.60 o                         
 -18   9   1         17.51         41.47        21.61 o                         
 -17   9   1       5741.06       5414.36       119.62 o                         
 -16   9   1       1176.21       1190.21        42.69 o                         
 -15   9   1       9917.82       9708.16       275.77 o                         
 -14   9   1       1270.18       1286.01        40.17 o                         
 -13   9   1       9074.42       9142.86       285.21 o                         
 -12   9   1        281.49        297.16        27.99 o                         
 -11   9   1      10889.22      10466.46       219.69 o                         
 -10   9   1        116.96        165.38        20.23 o                         
  -9   9   1        716.78        706.85        30.85 o                         
  -8   9   1       6058.45       6368.25       156.50 o                         
  -7   9   1       6349.01       6488.81       140.59 o                         
  -6   9   1        700.22        842.99        55.46 o                         
  -5   9   1       5096.18       5033.19       115.60 o                         
  -4   9   1        225.33        429.86        32.34 o                         
  -3   9   1       7503.72       7654.25       182.34 o                         
  -2   9   1        782.59        799.02        51.90 o                         
  -1   9   1       3120.18       2416.94        74.62 o                         
   0   9   1        414.14        389.87        46.68 o                         
   1   9   1      25234.95      26368.37       987.54 o                         
   2   9   1       5408.94       5836.79       173.60 o                         
   3   9   1       4431.09       4318.50       111.84 o                         
   4   9   1       6436.65       6763.15       172.30 o                         
   5   9   1      13364.27      13581.82       367.45 o                         
   6   9   1       1699.45       2296.07        68.49 o                         
   7   9   1      17360.39      17607.62       574.95 o                         
   8   9   1        310.21        393.92        22.90 o                         
   9   9   1       8296.79       7854.82       174.96 o                         
  10   9   1       1078.00       1179.74        44.51 o                         
  11   9   1       3848.99       3499.88        79.73 o                         
  12   9   1         43.26         51.07        25.24 o                         
  13   9   1       2428.94       2270.81        50.76 o                         
  14   9   1        244.43        321.74        22.92 o                         
  15   9   1       5058.80       5040.78       144.88 o                         
  16   9   1         50.66         82.13        39.44 o                         
  17   9   1       7292.50       6775.99       175.12 o                         
  18   9   1       2158.10       2007.00        53.95 o                         
  19   9   1       6224.71       6103.93       162.99 o                         
  20   9   1       1985.14       1913.20        84.05 o                         
  21   9   1        420.76        375.03        36.93 o                         
  22   9   1        285.50        305.43        31.02 o                         
  23   9   1         10.48         42.71        27.83 o                         
  24   9   1        219.04        208.19        26.31 o                         
  25   9   1       1666.02       1541.24       115.02 o                         
  26   9   1         37.67         70.06        32.49 o                         
  27   9   1       1122.00       1084.98       117.73 o                         
  28   9   1         24.26        -31.23        44.38 o                         
  29   9   1        561.47        701.29        90.89 o                         
  30   9   1         25.35         83.88        48.09 o                         
  31   9   1          7.98          9.74        47.98 o                         
  32   9   1         16.64         71.89        52.84 o                         
 -32  10   1          3.66         56.94        57.81 o                         
 -31  10   1          1.34        -39.69        65.86 o                         
 -30  10   1         11.58        -21.38        72.21 o                         
 -29  10   1        126.28         75.78        35.58 o                         
 -28  10   1        130.03        111.04        29.87 o                         
 -27  10   1        245.90        260.21        33.54 o                         
 -26  10   1         26.89         52.83        31.95 o                         
 -25  10   1         34.45         46.51        29.29 o                         
 -24  10   1         38.19         99.82        34.34 o                         
 -23  10   1          6.90         44.31        32.65 o                         
 -22  10   1         71.37         73.18        30.97 o                         
 -21  10   1         63.45        118.97        38.60 o                         
 -20  10   1         77.47        102.01        23.54 o                         
 -19  10   1        198.86        237.19        30.17 o                         
 -18  10   1         68.10         42.37        27.47 o                         
 -17  10   1         87.70         90.92        22.42 o                         
 -16  10   1         32.49         32.07        16.97 o                         
 -15  10   1        106.47        148.24        30.74 o                         
 -14  10   1         28.74         52.24        22.53 o                         
 -13  10   1          4.88         -4.99        22.07 o                         
 -12  10   1        249.82        251.68        49.27 o                         
 -11  10   1       3333.73       3513.02        85.56 o                         
 -10  10   1          0.04         -1.94        19.15 o                         
  -9  10   1         92.52         96.77        25.72 o                         
  -8  10   1        346.03        405.42        23.30 o                         
  -7  10   1        488.04        433.58        22.49 o                         
  -6  10   1        240.11        283.44        29.81 o                         
  -5  10   1       2741.03       3201.72        73.60 o                         
  -4  10   1        805.85        794.67        43.61 o                         
  -3  10   1          4.76         44.18        24.95 o                         
  -2  10   1       3857.35       3824.19       105.72 o                         
  -1  10   1       3318.76       3266.06       117.46 o                         
   0  10   1       6816.55       7259.36       150.56 o                         
   1  10   1          7.46        162.13        78.90 o                         
   2  10   1      12996.98      13405.93       345.70 o                         
   3  10   1        721.25        730.36        35.28 o                         
   4  10   1        296.67        232.23        28.26 o                         
   5  10   1       2336.24       2600.65        59.22 o                         
   6  10   1        237.01        224.21        24.07 o                         
   7  10   1        429.10        516.67        26.41 o                         
   8  10   1          0.45        -25.58        27.75 o                         
   9  10   1        651.35        659.21        26.66 o                         
  10  10   1        473.33        315.22        31.91 o                         
  11  10   1        138.21        165.77        27.59 o                         
  12  10   1          3.18         19.17        24.60 o                         
  13  10   1        109.17        131.76        21.78 o                         
  14  10   1        340.66        382.05        27.64 o                         
  15  10   1        945.39        950.05        36.07 o                         
  16  10   1          4.37         36.42        22.26 o                         
  17  10   1         16.19         18.54        24.60 o                         
  18  10   1        347.90        321.10        32.38 o                         
  19  10   1          1.54         18.99        23.80 o                         
  20  10   1       1281.85       1307.36        51.28 o                         
  21  10   1       1052.25        928.10        37.41 o                         
  22  10   1        313.67        303.72        35.97 o                         
  23  10   1         33.05         67.56        32.86 o                         
  24  10   1        643.12        614.41        52.15 o                         
  25  10   1        146.54        140.26        34.47 o                         
  26  10   1          7.88         46.33        34.30 o                         
  27  10   1         80.86        114.36        38.86 o                         
  28  10   1         41.93         16.90        47.23 o                         
  29  10   1          0.95        -14.56        60.88 o                         
  30  10   1         46.58         90.33        49.70 o                         
  31  10   1         44.52         87.15        52.10 o                         
  32  10   1         68.22         28.74        46.92 o                         
 -32  11   1        126.27        230.87       150.93 o                         
 -31  11   1       1228.50       1239.24       100.63 o                         
 -30  11   1         70.33        160.82        71.66 o                         
 -29  11   1        829.07        753.35        66.27 o                         
 -28  11   1         92.90         72.27        33.49 o                         
 -27  11   1        326.96        419.65        48.13 o                         
 -26  11   1          0.70          9.05        35.55 o                         
 -25  11   1        117.69        152.65        43.14 o                         
 -24  11   1         52.78        120.97        46.50 o                         
 -23  11   1        344.18        378.85        51.45 o                         
 -22  11   1         87.78        115.27        32.89 o                         
 -21  11   1       1017.09        995.07        43.01 o                         
 -20  11   1         79.85        105.16        25.97 o                         
 -19  11   1       1836.74       1847.82        68.40 o                         
 -18  11   1          0.13         35.44        26.88 o                         
 -17  11   1       3985.29       3857.69       176.40 o                         
 -16  11   1        151.06        148.01        22.40 o                         
 -15  11   1       1661.87       1633.53        51.58 o                         
 -14  11   1        566.51        592.53        29.03 o                         
 -13  11   1       6458.86       6286.69       132.44 o                         
 -12  11   1        176.06        137.29        23.91 o                         
 -11  11   1       6500.57       6523.21       193.41 o                         
 -10  11   1          2.62         29.35        25.72 o                         
  -9  11   1       4719.39       4654.02       105.17 o                         
  -8  11   1        214.47        253.15        31.45 o                         
  -7  11   1       3177.93       2805.15        69.96 o                         
  -6  11   1       2419.44       2296.65        60.23 o                         
  -5  11   1        982.78        928.56        31.18 o                         
  -4  11   1          1.70         29.89        30.26 o                         
  -3  11   1      18977.22      18733.84       619.59 o                         
  -2  11   1       1027.11       1032.40        50.78 o                         
  -1  11   1        777.85        671.13        30.78 o                         
   0  11   1       1478.86       1698.38        61.29 o                         
   1  11   1       8042.39       7858.39       192.62 o                         
   2  11   1        162.03        152.53        28.12 o                         
   3  11   1        633.60        506.73        26.76 o                         
   4  11   1        245.21        315.62        27.39 o                         
   5  11   1       2753.04       2736.71        66.24 o                         
   6  11   1        197.11        216.08        25.29 o                         
   7  11   1       1132.45       1081.76        48.18 o                         
   8  11   1        546.76        533.58        32.38 o                         
   9  11   1       9910.33       9562.63       244.82 o                         
  10  11   1        136.49        215.99        36.00 o                         
  11  11   1       2989.70       3040.03       114.28 o                         
  12  11   1       1255.60       1373.44        56.95 o                         
  13  11   1       8487.83       8110.33       226.63 o                         
  14  11   1       1149.39       1165.95        38.93 o                         
  15  11   1       1531.74       1471.03        51.89 o                         
  16  11   1       3702.50       3449.35        86.82 o                         
  17  11   1       8674.03       8181.74       244.39 o                         
  18  11   1         91.81         68.25        43.65 o                         
  19  11   1       1160.00       1047.87        47.33 o                         
  20  11   1        131.13        185.77        36.68 o                         
  21  11   1        611.23        660.54        45.92 o                         
  22  11   1        121.50         90.45        34.04 o                         
  23  11   1       2556.29       2399.50       131.59 o                         
  24  11   1          0.06          4.21        39.74 o                         
  25  11   1       1147.82       1051.34        82.52 o                         
  26  11   1        161.86        170.44        46.28 o                         
  27  11   1        259.09        247.79        41.62 o                         
  28  11   1         15.97         16.31        48.23 o                         
  29  11   1        844.66        883.47        84.20 o                         
  30  11   1        105.16         59.33        60.02 o                         
  31  11   1        170.11        239.34        66.73 o                         
 -31  12   1        323.74        452.26       130.85 o                         
 -30  12   1          6.65         87.86        42.35 o                         
 -29  12   1          0.03        105.48        48.30 o                         
 -28  12   1          3.03         -4.95        39.43 o                         
 -27  12   1         76.91         90.82        43.12 o                         
 -26  12   1          6.11         26.26        37.60 o                         
 -25  12   1          8.13         16.28        41.95 o                         
 -24  12   1         47.76        -23.68        38.69 o                         
 -23  12   1         25.40         76.49        33.14 o                         
 -22  12   1         69.85         70.19        35.41 o                         
 -21  12   1        438.73        481.35        59.85 o                         
 -20  12   1        447.78        433.81        35.58 o                         
 -19  12   1         44.48         59.28        28.63 o                         
 -18  12   1         41.40         57.84        30.14 o                         
 -17  12   1       1261.08       1196.75        48.21 o                         
 -16  12   1        401.76        388.56        31.65 o                         
 -15  12   1       3296.37       3058.83        76.58 o                         
 -14  12   1        162.35        202.58        28.12 o                         
 -13  12   1        118.34        128.75        30.42 o                         
 -12  12   1          0.18        -36.36        36.36 o                         
 -11  12   1        834.78        891.23        42.57 o                         
 -10  12   1        107.31         59.41        31.31 o                         
  -9  12   1        152.82         54.96        61.92 o                         
  -8  12   1         79.57        103.64        23.37 o                         
  -7  12   1        644.82        693.32        35.41 o                         
  -6  12   1       1611.08       1748.82        45.56 o                         
  -5  12   1         70.29         29.14        23.08 o                         
  -4  12   1          0.54          4.49        32.05 o                         
  -3  12   1         19.82         46.53        30.41 o                         
  -2  12   1        557.82        673.66        29.53 o                         
  -1  12   1        303.88        301.65        23.37 o                         
   0  12   1       3640.72       3701.99        87.18 o                         
   1  12   1         36.10         59.64        27.28 o                         
   2  12   1         54.57         69.43        30.27 o                         
   3  12   1       4168.89       3997.16        94.43 o                         
   4  12   1        212.10        194.96        30.43 o                         
   5  12   1       1675.98       1666.72        51.59 o                         
   6  12   1       1449.86       1594.45        56.72 o                         
   7  12   1       1201.82       1142.49        44.16 o                         
   8  12   1       1182.14       1261.97        47.31 o                         
   9  12   1        154.04        115.97        28.11 o                         
  10  12   1         73.95        112.84        27.00 o                         
  11  12   1        396.46        367.61        40.53 o                         
  12  12   1         64.84          2.51        34.50 o                         
  13  12   1       1472.63       1449.30        56.19 o                         
  14  12   1        246.25        323.79        43.04 o                         
  15  12   1       2873.95       2804.99        87.04 o                         
  16  12   1        732.91        766.09        39.55 o                         
  17  12   1        943.25        929.37        44.22 o                         
  18  12   1         10.54        -18.09        28.81 o                         
  19  12   1        218.09        186.84        31.96 o                         
  20  12   1        698.43        657.47        44.72 o                         
  21  12   1        258.44        354.56        60.03 o                         
  22  12   1        188.84        208.77        41.06 o                         
  23  12   1         66.18          3.14        30.76 o                         
  24  12   1         54.39         60.43        36.11 o                         
  25  12   1        305.51        246.89        52.12 o                         
  26  12   1          1.08         68.89        45.60 o                         
  27  12   1         64.02        118.89        39.87 o                         
  28  12   1        126.88        159.14        42.26 o                         
  29  12   1         12.65        -25.59        71.75 o                         
  30  12   1         28.63         55.08        75.47 o                         
 -30  13   1          6.51         -6.63        51.57 o                         
 -29  13   1        346.83        379.69        59.89 o                         
 -28  13   1        147.34        126.96        49.63 o                         
 -27  13   1        402.47        427.53        56.39 o                         
 -26  13   1         82.06        109.42        41.40 o                         
 -25  13   1       1019.38        991.82        63.15 o                         
 -24  13   1        978.59        915.71        60.34 o                         
 -23  13   1         37.60         36.40        46.57 o                         
 -22  13   1        171.81        188.06        40.00 o                         
 -21  13   1        124.37        192.84        34.88 o                         
 -20  13   1         24.07          5.67        28.54 o                         
 -19  13   1       3109.79       2980.60       108.41 o                         
 -18  13   1        159.25        291.90        54.37 o                         
 -17  13   1         24.83         47.67        42.88 o                         
 -16  13   1         45.70         39.29        31.74 o                         
 -15  13   1       7241.26       7293.02       222.46 o                         
 -14  13   1          7.37         55.08        32.91 o                         
 -13  13   1       4516.94       4143.24       119.80 o                         
 -12  13   1         74.16        105.57        26.72 o                         
 -11  13   1       1534.42       1488.41        51.41 o                         
 -10  13   1         80.78        110.01        36.83 o                         
  -9  13   1        774.99        789.07        37.41 o                         
  -8  13   1         70.86        300.60        87.19 o                         
  -7  13   1        361.84        329.23        32.65 o                         
  -6  13   1        324.40        275.70        41.51 o                         
  -5  13   1       3166.46       3182.48        91.93 o                         
  -4  13   1       1070.14       1033.63        39.32 o                         
  -3  13   1       7545.23       7484.57       206.30 o                         
  -2  13   1       2379.84       2254.07        77.61 o                         
  -1  13   1       4306.11       4090.03       112.44 o                         
   0  13   1         27.52        -42.58        42.58 o                         
   1  13   1       2387.10       2210.17        70.61 o                         
   2  13   1        120.74         71.39        45.45 o                         
   3  13   1      20795.02      19930.52       724.14 o                         
   4  13   1        856.84       1061.60        59.13 o                         
   5  13   1       4292.89       4109.11       107.85 o                         
   6  13   1        220.79        261.87        41.08 o                         
   7  13   1       7431.34       7377.24       190.31 o                         
   8  13   1        902.48        950.45        43.60 o                         
   9  13   1       3017.78       3006.40       151.75 o                         
  10  13   1        705.23        685.60        71.81 o                         
  11  13   1        925.04        771.87        43.75 o                         
  12  13   1       1330.30       1282.05        81.39 o                         
  13  13   1       3204.43       3181.21        98.54 o                         
  14  13   1        847.83        763.19        39.18 o                         
  15  13   1        552.76        504.67        40.19 o                         
  16  13   1        869.65        790.70        39.07 o                         
  17  13   1       1252.84       1138.59        54.70 o                         
  18  13   1       1214.60       1168.61        56.19 o                         
  19  13   1        768.86        781.05        43.82 o                         
  20  13   1          3.75         25.10        52.66 o                         
  21  13   1        222.51        270.11        36.39 o                         
  22  13   1        103.57        106.32        38.61 o                         
  23  13   1        461.38        448.36        44.31 o                         
  24  13   1         96.77         90.17        55.30 o                         
  25  13   1        197.94        144.62        56.42 o                         
  26  13   1        245.72        211.64        46.10 o                         
  27  13   1        170.92        212.36        42.27 o                         
  28  13   1          0.46         -1.52        78.81 o                         
  29  13   1        644.06        586.71       138.75 o                         
  30  13   1         27.73         -3.37        66.09 o                         
 -29  14   1         16.88         15.66        48.78 o                         
 -28  14   1         28.36         -4.62        55.45 o                         
 -27  14   1          8.80        -15.66        42.47 o                         
 -26  14   1          0.13         13.62        47.88 o                         
 -25  14   1         88.74        168.98        45.62 o                         
 -24  14   1         12.59         18.32        38.19 o                         
 -23  14   1         57.60         42.97        41.32 o                         
 -22  14   1         12.24        -22.28        39.37 o                         
 -21  14   1         62.72         64.21        35.23 o                         
 -20  14   1        378.95        391.61        48.82 o                         
 -19  14   1        142.88        169.30        32.57 o                         
 -18  14   1        309.45        292.51        43.57 o                         
 -17  14   1        448.44        485.55        45.01 o                         
 -16  14   1        490.72        501.95        40.40 o                         
 -15  14   1        241.17        288.39        37.22 o                         
 -14  14   1         17.82        -13.34        44.14 o                         
 -13  14   1        215.90        217.68        38.06 o                         
 -12  14   1        609.46        477.72        58.28 o                         
 -11  14   1          9.48         19.67        33.95 o                         
 -10  14   1       1566.41       1547.83        74.88 o                         
  -9  14   1        258.62        306.04        34.21 o                         
  -8  14   1       3523.82       3496.73       116.82 o                         
  -7  14   1         17.52         30.12        47.07 o                         
  -6  14   1       2506.84       2422.35        90.52 o                         
  -5  14   1        586.90        618.67        61.19 o                         
  -4  14   1        556.85        553.42        34.59 o                         
  -3  14   1       1027.32       1026.74        39.60 o                         
  -2  14   1         66.05         13.78        28.40 o                         
  -1  14   1        288.70        335.38        44.37 o                         
   0  14   1       1281.04       1155.50        54.18 o                         
   1  14   1        224.17        193.38        36.16 o                         
   2  14   1       1109.17       1128.80        53.76 o                         
   3  14   1       2953.55       3118.65        89.68 o                         
   4  14   1        372.04        435.20        41.61 o                         
   5  14   1        558.54        535.49        35.13 o                         
   6  14   1          1.81         -8.25        25.47 o                         
   7  14   1       1160.47       1255.17        81.79 o                         
   8  14   1        208.47        250.60        40.91 o                         
   9  14   1          4.13         21.97        42.11 o                         
  10  14   1       1612.36       1432.94        59.23 o                         
  11  14   1        311.33        305.56        34.85 o                         
  12  14   1        228.75        225.65        42.82 o                         
  13  14   1         97.27        136.61        31.65 o                         
  14  14   1        208.17        200.10        43.65 o                         
  15  14   1        284.08        294.93        44.57 o                         
  16  14   1       1255.80       1053.77        54.26 o                         
  17  14   1          9.06         27.47        33.66 o                         
  18  14   1       1357.15       1307.23        46.15 o                         
  19  14   1        149.06        296.97        42.70 o                         
  20  14   1        162.33        137.06        53.11 o                         
  21  14   1         27.85         55.46        32.24 o                         
  22  14   1        136.66         97.92        37.64 o                         
  23  14   1        876.18        813.47        57.50 o                         
  24  14   1        118.40        167.27        37.46 o                         
  25  14   1         41.42         49.06        52.07 o                         
  26  14   1          4.14         25.75        47.06 o                         
  27  14   1          4.63         40.95        77.29 o                         
  28  14   1         43.26         45.36        58.67 o                         
  29  14   1         40.10         13.68        94.33 o                         
 -28  15   1          0.02        -29.97        62.17 o                         
 -27  15   1        702.69        798.77        92.43 o                         
 -26  15   1        796.70        791.66        84.43 o                         
 -25  15   1       1135.13       1001.87        71.85 o                         
 -24  15   1         69.51         16.50        36.93 o                         
 -23  15   1         87.88         67.58        29.46 o                         
 -22  15   1        663.29        601.17        63.51 o                         
 -21  15   1       1572.41       1493.89        79.96 o                         
 -20  15   1          8.93         23.11        38.13 o                         
 -19  15   1       1588.95       1511.92        53.73 o                         
 -18  15   1        434.20        425.61        38.55 o                         
 -17  15   1        534.44        628.63        51.04 o                         
 -16  15   1         27.40         45.38        37.83 o                         
 -15  15   1       2322.38       2276.96        89.22 o                         
 -14  15   1        371.68        392.17        41.40 o                         
 -13  15   1       1247.66       1213.41        67.52 o                         
 -12  15   1        801.55        747.11        44.19 o                         
 -11  15   1       4319.54       4198.93       144.84 o                         
 -10  15   1        459.71        484.74        45.09 o                         
  -9  15   1        484.35        498.09        53.04 o                         
  -8  15   1       2689.61       2461.71       117.17 o                         
  -7  15   1       1308.19       1241.24        58.42 o                         
  -6  15   1        245.70        433.02        81.19 o                         
  -5  15   1        218.82        235.25        33.97 o                         
  -4  15   1       1709.03       1674.42        63.61 o                         
  -3  15   1       2856.20       2801.09        95.95 o                         
  -2  15   1        314.99        393.83        49.59 o                         
  -1  15   1       3554.99       3567.08        97.51 o                         
   0  15   1       1134.92       1145.70        44.23 o                         
   1  15   1       8074.16       7887.25       217.71 o                         
   2  15   1       1979.80       2082.12        77.08 o                         
   3  15   1       5443.53       5163.54       176.37 o                         
   4  15   1        156.50         78.40        55.71 o                         
   5  15   1       1334.36       1192.62        50.88 o                         
   6  15   1        441.11        420.91        36.51 o                         
   7  15   1       1190.93       1105.15        69.11 o                         
   8  15   1        969.94        929.50        72.15 o                         
   9  15   1        315.91        336.87        34.02 o                         
  10  15   1        186.65        256.50        38.95 o                         
  11  15   1        117.83        132.53        42.75 o                         
  12  15   1        343.93        327.58        37.74 o                         
  13  15   1         71.45         84.45        48.44 o                         
  14  15   1          5.36         70.38        37.71 o                         
  15  15   1       2224.20       2035.54        80.95 o                         
  16  15   1         79.05         90.12        38.91 o                         
  17  15   1       1798.56       1748.43        68.10 o                         
  18  15   1        121.07        145.83        34.94 o                         
  19  15   1       3354.03       3132.83       113.41 o                         
  20  15   1         24.85         68.12        43.72 o                         
  21  15   1       1289.90       1181.15        61.93 o                         
  22  15   1        577.84        543.84        54.56 o                         
  23  15   1       1432.44       1245.28        75.52 o                         
  24  15   1         14.13        104.87        45.02 o                         
  25  15   1        647.11        716.57        83.35 o                         
  26  15   1         21.32        101.26        47.42 o                         
  27  15   1         89.86        140.94        71.39 o                         
  28  15   1        112.19        150.56        74.36 o                         
 -27  16   1         19.40        -15.89        51.72 o                         
 -26  16   1         36.11         32.83        63.34 o                         
 -25  16   1         96.04         74.43        41.41 o                         
 -24  16   1       1246.03       1298.25        87.25 o                         
 -23  16   1        226.99        209.24        41.79 o                         
 -22  16   1        127.39        147.95        48.90 o                         
 -21  16   1        157.51        157.70        48.37 o                         
 -20  16   1          0.12        -28.01        31.00 o                         
 -19  16   1        212.96        254.25        45.48 o                         
 -18  16   1        249.94        345.81        43.22 o                         
 -17  16   1         83.50         65.10        27.98 o                         
 -16  16   1         90.64         81.49        48.34 o                         
 -15  16   1          7.32        -35.50        35.50 o                         
 -14  16   1        274.40        343.54        40.98 o                         
 -13  16   1       1119.52        976.48        75.61 o                         
 -12  16   1       1248.26       1217.47        65.48 o                         
 -11  16   1        171.57        208.44        40.79 o                         
 -10  16   1       5195.03       4863.73       162.95 o                         
  -9  16   1        395.18        413.66        38.80 o                         
  -8  16   1       1120.07       1141.65        64.82 o                         
  -7  16   1       1158.06       1145.62        58.08 o                         
  -6  16   1       1325.34       1281.45        52.99 o                         
  -5  16   1         39.54         10.50        35.29 o                         
  -4  16   1       1296.96       1314.00        60.34 o                         
  -3  16   1        588.87        562.33        40.25 o                         
  -2  16   1        495.12        774.96        71.76 o                         
  -1  16   1          6.49        126.74        55.62 o                         
   0  16   1       5368.33       5262.65       147.63 o                         
   1  16   1       3349.64       3148.29        94.87 o                         
   2  16   1         32.73         45.12        35.53 o                         
   3  16   1       3379.57       3173.40       113.34 o                         
   4  16   1       3343.25       3471.26       135.74 o                         
   5  16   1        205.54        238.19        35.39 o                         
   6  16   1        121.51        116.75        31.53 o                         
   7  16   1        572.29        520.93        49.59 o                         
   8  16   1         24.94        -40.61        40.61 o                         
   9  16   1       1778.82       1865.65        76.99 o                         
  10  16   1        365.43        407.25        44.13 o                         
  11  16   1         13.05         64.79        35.16 o                         
  12  16   1        115.55        205.31        47.51 o                         
  13  16   1        835.60        814.08        91.56 o                         
  14  16   1       1007.75        918.58        55.28 o                         
  15  16   1         65.61         91.93        47.46 o                         
  16  16   1        766.95        808.12        62.78 o                         
  17  16   1        622.28        673.04        53.54 o                         
  18  16   1          3.56         65.54        38.16 o                         
  19  16   1         26.32         79.81        60.97 o                         
  20  16   1        263.74        231.30        40.40 o                         
  21  16   1        100.28        214.40        47.81 o                         
  22  16   1        146.36         54.32        58.02 o                         
  23  16   1        609.48        486.76        44.58 o                         
  24  16   1        231.11        201.29        42.50 o                         
  25  16   1         29.78         10.82        43.40 o                         
  26  16   1         42.51        -15.87        49.91 o                         
  27  16   1          9.29         59.18        71.97 o                         
 -26  17   1          0.46         34.78        41.41 o                         
 -25  17   1        329.81        255.50        50.56 o                         
 -24  17   1        500.25        439.92        53.88 o                         
 -23  17   1        595.53        626.46        53.18 o                         
 -22  17   1          0.11         31.64        36.71 o                         
 -21  17   1       1718.86       1656.06        98.79 o                         
 -20  17   1        489.18        525.52        59.66 o                         
 -19  17   1       1657.88       1715.41        81.46 o                         
 -18  17   1         42.96         62.35        32.71 o                         
 -17  17   1       4180.62       4222.96       139.20 o                         
 -16  17   1        518.46        516.78        46.54 o                         
 -15  17   1       3502.00       3389.62       139.54 o                         
 -14  17   1          1.06        -12.24        43.91 o                         
 -13  17   1       3611.91       3384.01       172.39 o                         
 -12  17   1        587.26        521.40        54.65 o                         
 -11  17   1        453.35        473.68        48.30 o                         
 -10  17   1        203.12        287.52        53.38 o                         
  -9  17   1       3012.38       2921.39       101.23 o                         
  -8  17   1        863.58        817.09        48.80 o                         
  -7  17   1         90.17        -49.76        59.87 o                         
  -6  17   1         53.56         80.02        44.25 o                         
  -5  17   1         60.73         36.81        33.35 o                         
  -4  17   1        554.12        522.46        41.48 o                         
  -3  17   1       1180.37       1276.74        71.06 o                         
  -2  17   1       1576.71       1515.13        62.34 o                         
  -1  17   1       1424.89       1454.89        65.41 o                         
   0  17   1        722.06        737.51        58.36 o                         
   1  17   1       9548.97       9042.33       280.64 o                         
   2  17   1       1853.30       1817.91        65.36 o                         
   3  17   1       7355.20       7199.61       233.94 o                         
   4  17   1          9.20         29.93        59.16 o                         
   5  17   1       3637.38       3450.86       109.18 o                         
   6  17   1       1050.98       1028.47        54.30 o                         
   7  17   1        282.69        334.61        48.95 o                         
   8  17   1        456.20        493.07        52.58 o                         
   9  17   1       3491.96       3402.71       155.14 o                         
  10  17   1          0.16        -39.75        39.75 o                         
  11  17   1        386.43        454.22        54.82 o                         
  12  17   1          1.73         48.49        36.48 o                         
  13  17   1        376.66        493.99        61.29 o                         
  14  17   1        252.82        262.78        45.85 o                         
  15  17   1       1090.51       1085.83        67.57 o                         
  16  17   1        107.06        124.56        47.87 o                         
  17  17   1       1387.72       1619.17        77.73 o                         
  18  17   1         34.74         40.11        40.23 o                         
  19  17   1        829.75        766.74        59.64 o                         
  20  17   1        609.88        636.03        55.30 o                         
  21  17   1        220.14        260.33        52.31 o                         
  22  17   1         42.25         59.53        40.75 o                         
  23  17   1       1295.96       1155.26        63.66 o                         
  24  17   1         32.61        127.39        51.21 o                         
  25  17   1         83.46         62.41        50.32 o                         
  26  17   1          6.15         55.50        68.10 o                         
 -25  18   1         11.81         29.13        50.32 o                         
 -24  18   1         25.33         38.68        42.14 o                         
 -23  18   1          7.74        -42.52        42.52 o                         
 -22  18   1         10.49         52.32        46.05 o                         
 -21  18   1          2.05         85.62        49.09 o                         
 -20  18   1         20.73         72.91        43.62 o                         
 -19  18   1        239.69        263.35        53.53 o                         
 -18  18   1         88.94         61.03        40.64 o                         
 -17  18   1          0.06         -3.24        33.97 o                         
 -16  18   1         56.05         92.96        41.96 o                         
 -15  18   1          0.27         77.17        38.78 o                         
 -14  18   1         94.69         99.09        49.15 o                         
 -13  18   1          3.83         34.83        40.75 o                         
 -12  18   1        199.66        303.41        52.08 o                         
 -11  18   1        816.59        658.25        49.89 o                         
 -10  18   1         66.68         77.84        55.75 o                         
  -9  18   1        405.97        508.65        57.02 o                         
  -8  18   1         40.55         78.39        48.89 o                         
  -7  18   1         40.01          7.55        39.85 o                         
  -6  18   1          0.78        -26.21        41.49 o                         
  -5  18   1        265.46        413.25        52.63 o                         
  -4  18   1        107.12        226.30        49.73 o                         
  -3  18   1        710.44        682.82        53.17 o                         
  -2  18   1         40.93         90.63        68.42 o                         
  -1  18   1        538.99        600.69        80.59 o                         
   0  18   1         56.76         42.67        44.12 o                         
   1  18   1        245.53        212.82        66.69 o                         
   2  18   1        373.51        400.99        48.40 o                         
   3  18   1         36.21        117.70        53.54 o                         
   4  18   1       1987.15       1806.24        83.12 o                         
   5  18   1        264.70        259.51        52.85 o                         
   6  18   1       5106.38       4730.97       155.76 o                         
   7  18   1       1385.64       1272.15        78.15 o                         
   8  18   1       2468.26       2373.19       107.28 o                         
   9  18   1         17.45        -64.19        64.19 o                         
  10  18   1        350.01        342.89        53.72 o                         
  11  18   1         62.93         53.10        48.61 o                         
  12  18   1        477.37        366.80        46.34 o                         
  13  18   1        592.31        552.94        57.10 o                         
  14  18   1        414.75        449.29        50.20 o                         
  15  18   1        132.60        103.92        47.76 o                         
  16  18   1          6.92         50.34        38.65 o                         
  17  18   1        117.24         89.19        39.54 o                         
  18  18   1         58.24        131.94        40.21 o                         
  19  18   1        301.16        368.84        57.38 o                         
  20  18   1         43.73         54.29        45.33 o                         
  21  18   1        144.56        183.12        50.38 o                         
  22  18   1         13.82        -39.62        39.62 o                         
  23  18   1         72.48        114.84        43.51 o                         
  24  18   1        103.75         63.33        45.83 o                         
 -23  19   1         33.19         43.00        53.21 o                         
 -22  19   1         32.13         23.78        48.35 o                         
 -21  19   1        334.08        392.79        60.44 o                         
 -20  19   1        250.09        239.67        55.52 o                         
 -19  19   1       1093.46       1039.78        71.78 o                         
 -18  19   1         82.11         23.68        49.57 o                         
 -17  19   1       1327.62       1388.94        81.74 o                         
 -16  19   1         42.69         95.10        46.19 o                         
 -15  19   1       2608.39       2679.24       113.99 o                         
 -14  19   1         16.51        118.87        59.28 o                         
 -13  19   1       4281.39       3956.84       141.02 o                         
 -12  19   1         94.99        270.96        65.56 o                         
 -11  19   1       1814.87       1879.89        97.60 o                         
 -10  19   1        586.34        554.36        57.34 o                         
  -9  19   1         12.78         72.21        56.88 o                         
  -8  19   1        116.27         97.97        40.49 o                         
  -7  19   1       1222.78       1110.16        69.78 o                         
  -6  19   1        880.79        884.47        89.51 o                         
  -5  19   1       1436.65       1475.30        74.65 o                         
  -4  19   1         52.56         31.40        37.77 o                         
  -3  19   1       2681.61       2558.95       103.59 o                         
  -2  19   1        670.82        608.35        50.07 o                         
  -1  19   1        149.55        142.29        40.79 o                         
   0  19   1         23.02         77.23        54.99 o                         
   1  19   1       2211.83       2116.30       100.96 o                         
   2  19   1          0.05         32.67        56.05 o                         
   3  19   1       1050.62        974.23        65.51 o                         
   4  19   1         12.12         44.72        43.34 o                         
   5  19   1       3237.32       3123.16       133.77 o                         
   6  19   1       1444.43       1256.71        73.95 o                         
   7  19   1       5546.69       5066.50       186.49 o                         
   8  19   1          5.63         48.63        58.49 o                         
   9  19   1        809.46        795.15        73.04 o                         
  10  19   1         27.57         22.21        44.92 o                         
  11  19   1        844.06        830.80        72.53 o                         
  12  19   1        578.68        592.60        54.40 o                         
  13  19   1       1065.94       1036.67        74.43 o                         
  14  19   1        246.78        152.46        54.01 o                         
  15  19   1        713.57        795.21        66.58 o                         
  16  19   1        178.30        183.56        69.00 o                         
  17  19   1        964.76        963.98        60.13 o                         
  18  19   1        564.40        510.73        57.38 o                         
  19  19   1        443.71        541.48        59.21 o                         
  20  19   1        267.04        319.60        61.50 o                         
  21  19   1        502.25        595.68        64.87 o                         
  22  19   1         57.44         34.92        43.25 o                         
  23  19   1        543.23        580.50        72.73 o                         
 -22  20   1         45.41         51.56        56.02 o                         
 -21  20   1        204.65        218.71        54.44 o                         
 -20  20   1         48.65         26.75        46.48 o                         
 -19  20   1          0.89         55.41        43.41 o                         
 -18  20   1         43.80        104.50        50.28 o                         
 -17  20   1          0.39        -24.60        51.25 o                         
 -16  20   1          0.41        -40.86        47.14 o                         
 -15  20   1        425.40        427.51        56.07 o                         
 -14  20   1        221.26        153.98        65.67 o                         
 -13  20   1        149.10        160.96        54.47 o                         
 -12  20   1          1.55         52.53        43.30 o                         
 -11  20   1        125.10        134.14        62.56 o                         
 -10  20   1        398.07        288.00        51.98 o                         
  -9  20   1        129.96        172.37        54.26 o                         
  -8  20   1        414.45        409.56        63.29 o                         
  -7  20   1        128.60        159.44        96.76 o                         
  -6  20   1        312.57        278.71        53.76 o                         
  -5  20   1         18.12         46.29        45.34 o                         
  -4  20   1         99.24         66.43        68.98 o                         
  -3  20   1         17.04         34.23        44.52 o                         
  -2  20   1         15.34         56.20        52.08 o                         
  -1  20   1        101.24        126.06        63.00 o                         
   0  20   1        406.64        419.26        49.26 o                         
   1  20   1        539.52        503.35        52.25 o                         
   2  20   1         13.34          8.42        45.15 o                         
   3  20   1        139.18         69.00        53.16 o                         
   4  20   1        223.97        140.46        54.38 o                         
   5  20   1       1050.05        905.72        75.47 o                         
   6  20   1          0.60        -52.69        52.69 o                         
   7  20   1         21.17         -5.06        52.41 o                         
   8  20   1        138.28        163.13        49.07 o                         
   9  20   1        152.59        161.65        58.41 o                         
  10  20   1         14.70          3.95        47.31 o                         
  11  20   1        283.54        323.50        57.05 o                         
  12  20   1         16.15         33.36        49.59 o                         
  13  20   1         59.63         68.49        75.33 o                         
  14  20   1        308.90        284.21        60.38 o                         
  15  20   1         78.93         28.14        59.84 o                         
  16  20   1        305.57        301.70        64.44 o                         
  17  20   1          4.95         33.90        53.52 o                         
  18  20   1        134.75        140.46        58.00 o                         
  19  20   1         73.75         26.09        49.28 o                         
  20  20   1          1.69         46.73        52.65 o                         
  21  20   1          0.17         20.73        47.86 o                         
 -20  21   1          0.87         17.66        48.08 o                         
 -19  21   1       1647.89       1581.70       105.49 o                         
 -18  21   1        146.17        196.93        55.54 o                         
 -17  21   1        647.65        543.10        63.64 o                         
 -16  21   1        100.93        104.37        47.57 o                         
 -15  21   1        580.42        582.05        65.51 o                         
 -14  21   1        157.32        188.98        57.87 o                         
 -13  21   1        479.29        573.54        67.51 o                         
 -12  21   1        123.97        153.05        59.18 o                         
 -11  21   1       1211.12       1182.09        82.39 o                         
 -10  21   1         95.12         91.51        59.28 o                         
  -9  21   1       2711.34       2710.45       122.65 o                         
  -8  21   1        196.66        183.00        58.70 o                         
  -7  21   1       1721.94       1732.38        79.89 o                         
  -6  21   1        303.17        401.18        64.03 o                         
  -5  21   1         17.61        106.85        50.30 o                         
  -4  21   1        530.27        411.70        52.23 o                         
  -3  21   1        621.20        719.26        98.69 o                         
  -2  21   1        217.02        291.26        55.62 o                         
  -1  21   1        586.47        618.85        57.40 o                         
   0  21   1        116.33        168.56        68.06 o                         
   1  21   1       1531.05       1568.29        81.20 o                         
   2  21   1        872.31        828.87        69.69 o                         
   3  21   1       2698.37       2450.04       115.05 o                         
   4  21   1          4.73         39.95        70.46 o                         
   5  21   1        175.12        209.50        49.80 o                         
   6  21   1         83.70        159.36        48.02 o                         
   7  21   1        128.80        208.17        61.21 o                         
   8  21   1         20.14         11.61        50.35 o                         
   9  21   1       1225.43       1178.73        93.48 o                         
  10  21   1         72.27        155.63        59.11 o                         
  11  21   1       2800.97       2727.51       132.77 o                         
  12  21   1         12.96         66.10        60.25 o                         
  13  21   1       1499.30       1263.14        84.23 o                         
  14  21   1          9.40        -13.82        50.68 o                         
  15  21   1       1025.76       1040.48        83.33 o                         
  16  21   1         23.41         71.61        61.06 o                         
  17  21   1         27.27         93.56        50.63 o                         
  18  21   1          9.19         35.23        51.14 o                         
  19  21   1        274.50        264.17        79.68 o                         
 -18  22   1         61.06         45.39        55.74 o                         
 -17  22   1          0.38        133.70        61.03 o                         
 -16  22   1         75.58        117.14        51.13 o                         
 -15  22   1         20.70         76.05        72.56 o                         
 -14  22   1        133.97        167.92        53.79 o                         
 -13  22   1        250.14        344.22        72.60 o                         
 -12  22   1         17.27         23.61        52.86 o                         
 -11  22   1        120.05         74.18        51.82 o                         
 -10  22   1        337.09        346.58        98.70 o                         
  -9  22   1          9.06        -24.16        60.86 o                         
  -8  22   1         28.99         30.15        52.06 o                         
  -7  22   1         23.91        -34.55        68.34 o                         
  -6  22   1         22.35         55.03        57.56 o                         
  -5  22   1         49.86          6.39        49.32 o                         
  -4  22   1        130.37        166.97        59.49 o                         
  -3  22   1         27.38         47.57        53.18 o                         
  -2  22   1        196.52        147.84        49.38 o                         
  -1  22   1         50.35         93.82        60.33 o                         
   0  22   1        225.74        214.81        47.78 o                         
   1  22   1         10.56         48.32        60.35 o                         
   2  22   1        297.64        327.22        54.52 o                         
   3  22   1        362.45        522.06        99.81 o                         
   4  22   1        947.05        784.02        72.84 o                         
   5  22   1         56.29         30.03        55.12 o                         
   6  22   1         27.10         81.77        49.01 o                         
   7  22   1         11.41         11.30        52.60 o                         
   8  22   1          2.27         45.91        60.64 o                         
   9  22   1          0.09        -51.00        51.00 o                         
  10  22   1         15.59         45.93        54.00 o                         
  11  22   1        297.68        223.49        57.12 o                         
  12  22   1        250.75        132.86        59.76 o                         
  13  22   1         42.88          0.92        71.05 o                         
  14  22   1         57.24         14.56        54.23 o                         
  15  22   1        169.22        291.04        72.18 o                         
  16  22   1         30.26         83.06        78.50 o                         
  17  22   1         50.54        -25.77        67.65 o                         
 -15  23   1         54.49         11.69        66.07 o                         
 -14  23   1        550.10        486.45        75.22 o                         
 -13  23   1        823.12        865.89        84.59 o                         
 -12  23   1        247.13        264.11        73.27 o                         
 -11  23   1        399.50        367.12        61.95 o                         
 -10  23   1          0.07        103.94        56.75 o                         
  -9  23   1        692.05        585.38        71.46 o                         
  -8  23   1         16.48         29.14        65.31 o                         
  -7  23   1        264.98        313.77        63.26 o                         
  -6  23   1         29.64         70.40        57.99 o                         
  -5  23   1        160.76         90.03        56.26 o                         
  -4  23   1          0.09         53.53        52.32 o                         
  -3  23   1        265.14        312.18        68.41 o                         
  -2  23   1         18.78         20.93        60.74 o                         
  -1  23   1       1180.86       1163.50        86.79 o                         
   0  23   1        101.15         96.69        65.15 o                         
   1  23   1        893.40       1018.29        74.72 o                         
   2  23   1        463.52        443.10        82.61 o                         
   3  23   1       1587.08       1579.84        87.53 o                         
   4  23   1        796.70        790.92       100.13 o                         
   5  23   1        720.52        554.97        71.16 o                         
   6  23   1         36.12        114.62        79.44 o                         
   7  23   1        259.97        236.89        72.00 o                         
   8  23   1        194.94        235.80        56.93 o                         
   9  23   1        154.97        116.97        60.83 o                         
  10  23   1         72.53         58.10        73.51 o                         
  11  23   1        224.52        192.33        58.20 o                         
  12  23   1        140.48        221.47        65.90 o                         
  13  23   1        190.88        223.79        77.00 o                         
  14  23   1         83.01        114.40        57.37 o                         
  15  23   1       1339.60       1243.12       100.47 o                         
 -12  24   1         78.68          5.04        70.77 o                         
 -11  24   1        211.63        295.83        78.20 o                         
 -10  24   1         84.72         69.73        77.64 o                         
  -9  24   1         25.58        132.08        79.48 o                         
  -8  24   1        235.13        238.47        75.15 o                         
  -7  24   1          3.70        -24.26        58.20 o                         
  -6  24   1        333.35        357.42        88.68 o                         
  -5  24   1        337.85        275.06        69.00 o                         
  -4  24   1         11.45         93.32        66.79 o                         
  -3  24   1         59.28        145.89        57.85 o                         
  -2  24   1         17.90         12.60        53.00 o                         
  -1  24   1        217.89        305.18        75.63 o                         
   0  24   1         25.08        129.95        61.83 o                         
   1  24   1        231.33        280.11        61.41 o                         
   2  24   1         28.08         17.02        65.76 o                         
   3  24   1         16.08         67.79       109.22 o                         
   4  24   1         56.90        102.67        72.01 o                         
   5  24   1          2.46         51.20        80.98 o                         
   6  24   1        182.16        233.75        67.58 o                         
   7  24   1        241.24        297.68       114.45 o                         
   8  24   1        263.48        204.45        61.77 o                         
   9  24   1          0.82        -55.58        88.05 o                         
  10  24   1         27.91         33.49        56.50 o                         
  11  24   1          3.27        121.10        85.95 o                         
  -7  25   1        505.20        602.52        80.20 o                         
  -6  25   1         28.42        194.51        60.85 o                         
  -5  25   1        789.09        802.41        97.62 o                         
  -4  25   1         49.77        128.03        75.61 o                         
  -3  25   1       2130.06       2098.28       131.36 o                         
  -2  25   1        124.76        147.64        76.08 o                         
  -1  25   1       1217.59       1183.79        90.02 o                         
   0  25   1         45.32        179.62        76.26 o                         
   1  25   1        300.95        395.44        81.39 o                         
   2  25   1         54.49        116.27        60.30 o                         
   3  25   1        451.86        426.70        85.16 o                         
   4  25   1         47.06         51.72       111.37 o                         
   5  25   1        702.32        627.93        90.06 o                         
   6  25   1          0.12         17.21        76.10 o                         
   7  25   1        247.59        239.44        64.82 o                         
 -35   0   2        120.48         90.79       115.56 o                         
 -34   0   2         32.07         34.87        70.83 o                         
 -33   0   2        666.50        615.83       132.97 o                         
 -32   0   2       2348.50       1954.45       148.58 o                         
 -31   0   2         17.57         52.82        44.79 o                         
 -30   0   2       1010.40        884.24        56.50 o                         
 -29   0   2         23.39         33.89        40.07 o                         
 -28   0   2       4420.73       4120.93       314.52 o                         
 -27   0   2        242.99        203.66        39.46 o                         
 -26   0   2       1092.46       1232.69        52.73 o                         
 -25   0   2        100.81         57.25        44.98 o                         
 -24   0   2        725.27        724.16        41.85 o                         
 -23   0   2        353.06        316.31        31.29 o                         
 -22   0   2        654.94        657.93        36.01 o                         
 -21   0   2        144.41        165.51        24.66 o                         
 -20   0   2        477.24        479.89        76.38 o                         
 -19   0   2        401.79        357.43        36.95 o                         
 -18   0   2       3978.18       3955.99        87.02 o                         
 -17   0   2       1215.18       1243.86        59.78 o                         
 -16   0   2       1548.18       1445.68        52.72 o                         
 -15   0   2        857.13        777.68        26.26 o                         
 -14   0   2        226.28        125.50        21.40 o                         
 -13   0   2       1859.71       1807.76        78.35 o                         
 -12   0   2      44025.68      44841.84      2556.64 o                         
 -11   0   2        993.92       1117.49        19.15 o                         
 -10   0   2      54958.99      57286.98      3210.04 o                         
  -9   0   2      14652.30      13673.53       269.66 o                         
  -8   0   2      66270.08      68233.56      4289.36 o                         
  -7   0   2       1100.33       1144.30        52.31 o                         
  -6   0   2     107817.67     110867.86     12112.42 o                         
  -5   0   2      18131.50      19218.58       559.45 o                         
  -4   0   2      17180.87      15872.16       506.94 o                         
  -3   0   2        125.14        114.24        10.32 o                         
  -2   0   2        589.07        454.09        22.34 o                         
  -1   0   2      12277.71      12789.18       249.99 o                         
   0   0   2      22108.61      21863.45       656.28 o                         
   1   0   2       3791.36       3215.56       123.84 o                         
   2   0   2      55387.99      60839.26      4819.93 o                         
   3   0   2       3441.72       3107.23        81.35 o                         
   4   0   2      16691.31      15001.91       667.01 o                         
   5   0   2       4335.04       4197.28       164.76 o                         
   6   0   2       3731.57       3332.13        93.19 o                         
   7   0   2      13019.53      12328.50       514.25 o                         
   8   0   2        319.09        417.50        33.63 o                         
   9   0   2       1932.54       1867.57        90.04 o                         
  10   0   2       1808.84       1672.65        67.76 o                         
  11   0   2         55.02         14.44        52.85 o                         
  12   0   2       6366.01       6684.03       154.60 o                         
  13   0   2        451.00        638.82        22.08 o                         
  14   0   2      16345.42      16725.84       833.23 o                         
  15   0   2         73.66         26.34        25.33 o                         
  16   0   2       2573.70       2123.59        94.28 o                         
  17   0   2          0.81         37.56        20.05 o                         
  18   0   2       5078.31       5092.82       150.21 o                         
  19   0   2          0.85        -23.04        23.04 o                         
  20   0   2       5339.11       5041.76       203.95 o                         
  21   0   2        160.76        181.53        41.67 o                         
  22   0   2       1526.57       1459.11        52.49 o                         
  23   0   2       2534.30       2263.00       209.20 o                         
  24   0   2        998.52       1076.17        53.56 o                         
  25   0   2       1265.74       1172.23       101.63 o                         
  26   0   2       2988.37       2852.05       120.21 o                         
  27   0   2        600.21        528.71        40.94 o                         
  28   0   2         27.32         40.63        80.26 o                         
  29   0   2        274.02        282.05        45.70 o                         
  30   0   2         15.66         32.47        42.79 o                         
  31   0   2          0.76         66.89        74.69 o                         
  32   0   2        164.08        184.29        37.32 o                         
  33   0   2          6.39         79.30        55.93 o                         
  34   0   2        901.43        938.55       153.21 o                         
 -35   1   2         80.48         84.23        52.81 o                         
 -34   1   2        288.54        407.85        92.21 o                         
 -33   1   2        229.54        216.95        40.73 o                         
 -32   1   2         28.79        -20.25        32.25 o                         
 -31   1   2         14.49         45.86        28.46 o                         
 -30   1   2        275.68        223.72        28.66 o                         
 -29   1   2        471.35        389.29        31.57 o                         
 -28   1   2        130.27        157.11        23.96 o                         
 -27   1   2          5.91         20.96        24.86 o                         
 -26   1   2        249.79        211.62        25.25 o                         
 -25   1   2         16.59         47.09        21.99 o                         
 -24   1   2          4.67         54.61        23.82 o                         
 -23   1   2         47.86         62.90        22.87 o                         
 -22   1   2        449.29        427.07        35.53 o                         
 -21   1   2         79.95        107.83        21.39 o                         
 -20   1   2         31.65         35.02        16.25 o                         
 -19   1   2        355.12        333.35        25.04 o                         
 -18   1   2        613.13        639.69        19.81 o                         
 -17   1   2         50.32         52.92        13.44 o                         
 -16   1   2          9.03         29.76        11.23 o                         
 -15   1   2         57.03         72.76        10.95 o                         
 -14   1   2       2875.90       2890.64        68.96 o                         
 -13   1   2        594.54        559.82        15.24 o                         
 -12   1   2        316.85        318.39        15.17 o                         
 -11   1   2        394.92        455.63        23.87 o                         
 -10   1   2       3197.56       3231.18        75.07 o                         
  -9   1   2        221.32        258.08        15.12 o                         
  -8   1   2       5291.90       4861.93        90.78 o                         
  -7   1   2       2460.24       2396.47        34.35 o                         
  -6   1   2      15515.30      16234.08       318.37 o                         
  -5   1   2        722.53        705.76        20.87 o                         
  -4   1   2     123146.48     139364.83     13433.44 o                         
  -3   1   2      41304.09      42299.16      1475.55 o                         
  -2   1   2       5401.22       5104.71        94.82 o                         
  -1   1   2        158.39        109.88        12.26 o                         
   0   1   2      36875.52      36616.73      1230.49 o                         
   1   1   2       2813.40       2507.09        30.01 o                         
   2   1   2      29253.58      30041.48       962.98 o                         
   3   1   2       5035.36       5035.95        72.12 o                         
   4   1   2       1082.57       1060.57        83.62 o                         
   5   1   2       3908.98       4395.77       118.14 o                         
   6   1   2       1717.93       1837.16        56.50 o                         
   7   1   2        246.71        225.94        10.15 o                         
   8   1   2       1323.67       1450.80        37.92 o                         
   9   1   2         19.31         49.35        18.70 o                         
  10   1   2         32.99         99.43        37.98 o                         
  11   1   2       8225.65       8831.47       478.52 o                         
  12   1   2       3747.54       3985.39       104.77 o                         
  13   1   2        194.85        189.01        17.05 o                         
  14   1   2       3152.61       3492.92        75.79 o                         
  15   1   2        262.29        289.02        25.40 o                         
  16   1   2        530.19        490.31        39.47 o                         
  17   1   2         86.21        107.92        20.01 o                         
  18   1   2          2.63          2.98        17.09 o                         
  19   1   2          0.79         -8.73        17.58 o                         
  20   1   2        332.00        311.16        22.20 o                         
  21   1   2        140.49        135.33        24.21 o                         
  22   1   2        730.90        671.65        27.51 o                         
  23   1   2        188.01        227.62        28.30 o                         
  24   1   2         67.05         69.34        23.07 o                         
  25   1   2        123.33        133.25        28.93 o                         
  26   1   2        213.06        173.19        29.66 o                         
  27   1   2        230.39        218.47        23.79 o                         
  28   1   2         59.14         90.69        30.22 o                         
  29   1   2         75.34        109.60        26.42 o                         
  30   1   2          5.65         50.48        40.27 o                         
  31   1   2          1.88         20.85        30.98 o                         
  32   1   2          2.51         13.97        34.35 o                         
  33   1   2         64.50         78.26        40.83 o                         
  34   1   2         23.83         91.05        55.65 o                         
 -35   2   2        127.68        144.34       130.05 o                         
 -34   2   2        517.17        461.36        53.46 o                         
 -33   2   2         23.71        -30.91        46.67 o                         
 -32   2   2        430.59        362.02        36.79 o                         
 -31   2   2        193.39        225.58        31.33 o                         
 -30   2   2        942.06        778.02        55.58 o                         
 -29   2   2          0.36         22.37        25.88 o                         
 -28   2   2       1076.29        936.17        40.82 o                         
 -27   2   2        338.16        238.11        24.28 o                         
 -26   2   2       1215.52       1138.61        43.58 o                         
 -25   2   2        225.15        217.60        31.69 o                         
 -24   2   2        992.03        971.75        35.79 o                         
 -23   2   2        171.15        193.64        19.74 o                         
 -22   2   2       1368.83       1275.51        33.76 o                         
 -21   2   2       1853.54       1845.34        45.80 o                         
 -20   2   2        148.48        173.60        18.63 o                         
 -19   2   2         14.47         43.55        13.40 o                         
 -18   2   2        179.94        175.06        15.11 o                         
 -17   2   2       4209.25       4359.49       103.52 o                         
 -16   2   2       1148.67       1035.08        25.34 o                         
 -15   2   2        611.53        628.78        16.38 o                         
 -14   2   2       3653.03       3427.31        87.32 o                         
 -13   2   2        182.16        235.12        16.51 o                         
 -12   2   2      29142.84      29982.51       811.63 o                         
 -11   2   2       1382.67       1379.10        19.13 o                         
 -10   2   2      32304.78      31103.81       806.46 o                         
  -9   2   2        246.36        256.34        16.24 o                         
  -8   2   2      18693.74      17093.14       482.80 o                         
  -7   2   2       1229.65       1298.64        23.53 o                         
  -6   2   2       7957.44       7325.67       140.82 o                         
  -5   2   2      32498.57      31986.31       850.30 o                         
  -4   2   2      16286.74      15280.59       270.31 o                         
  -3   2   2         15.17         14.27        11.60 o                         
  -2   2   2      52661.13      56613.09      2495.82 o                         
  -1   2   2          0.01        -12.12        12.12 o                         
   0   2   2      16017.76      17038.76       513.46 o                         
   1   2   2       1313.96       1307.30        33.35 o                         
   2   2   2      10746.31      10732.36       302.87 o                         
   4   2   2      18215.30      18377.60       563.53 o                         
   5   2   2       5322.81       5529.82       130.51 o                         
   6   2   2      32624.07      32134.51      1415.01 o                         
   7   2   2       3606.17       3563.68       115.07 o                         
   8   2   2       2099.60       1654.78        74.98 o                         
   9   2   2       1077.88       1099.50        34.85 o                         
  10   2   2       3538.26       4540.94       360.92 o                         
  11   2   2          8.61        551.23       129.06 o                         
  12   2   2         32.91         24.45        13.01 o                         
  13   2   2       2284.32       2296.52       125.41 o                         
  14   2   2        419.57        371.79        18.05 o                         
  15   2   2       1435.59       1518.95        54.41 o                         
  16   2   2       7620.69       7430.37       146.06 o                         
  17   2   2        464.46        489.86        23.21 o                         
  18   2   2       5366.23       5009.83       161.40 o                         
  19   2   2        351.74        420.60        44.88 o                         
  20   2   2      12471.19      12385.35       389.53 o                         
  21   2   2       1842.97       1835.62        46.43 o                         
  22   2   2       2543.54       2396.18        68.35 o                         
  23   2   2        298.97        342.45        28.12 o                         
  24   2   2       1942.04       1882.36        52.11 o                         
  25   2   2        111.95        160.11        29.92 o                         
  26   2   2       2526.90       2414.86       107.05 o                         
  27   2   2         70.45         88.93        29.38 o                         
  28   2   2         61.47         72.63        30.03 o                         
  29   2   2         95.78        103.54        31.56 o                         
  30   2   2        488.77        435.00        36.48 o                         
  31   2   2         35.73         19.51        34.91 o                         
  32   2   2        525.14        514.89        57.00 o                         
  33   2   2          8.78          5.43        42.58 o                         
  34   2   2        421.23        414.77        50.82 o                         
 -35   3   2          0.62         43.24        61.03 o                         
 -34   3   2         33.51         77.12        49.51 o                         
 -33   3   2          0.52         32.36        43.01 o                         
 -32   3   2          0.99         92.19        41.49 o                         
 -31   3   2         41.18         65.91        28.90 o                         
 -30   3   2         11.22         34.39        29.08 o                         
 -29   3   2         77.79         84.32        28.31 o                         
 -28   3   2          6.75         26.79        27.18 o                         
 -27   3   2        630.37        542.74        34.59 o                         
 -26   3   2        292.33        254.34        26.15 o                         
 -25   3   2       1054.02        921.17        34.34 o                         
 -24   3   2         19.34         45.96        20.46 o                         
 -23   3   2       2011.62       1774.25        50.14 o                         
 -22   3   2         55.78         75.77        21.04 o                         
 -21   3   2        183.76        175.61        19.09 o                         
 -20   3   2        438.03        456.05        21.49 o                         
 -19   3   2         68.86        115.62        16.06 o                         
 -18   3   2        446.10        467.26        18.63 o                         
 -17   3   2         16.35         23.71        11.95 o                         
 -16   3   2        573.99        612.26        21.95 o                         
 -15   3   2        143.13        124.19        12.19 o                         
 -14   3   2       5483.10       5616.55       149.34 o                         
 -13   3   2        851.05       1028.74        18.79 o                         
 -12   3   2        447.16        513.62        13.66 o                         
 -11   3   2          3.74         -9.26         9.26 o                         
 -10   3   2        550.14        486.26        11.71 o                         
  -9   3   2        460.47        439.93        14.42 o                         
  -8   3   2       2784.88       2702.80        47.36 o                         
  -7   3   2       9565.33       9941.77       204.10 o                         
  -6   3   2        999.07       1156.70        27.60 o                         
  -5   3   2       7128.76       7252.87       219.00 o                         
  -4   3   2       5113.43       5010.46        74.64 o                         
  -3   3   2         95.71         72.31        50.24 o                         
  -2   3   2        531.78        674.15        36.66 o                         
  -1   3   2         59.61         78.98        12.72 o                         
   0   3   2      34550.37      34058.32      1301.09 o                         
   1   3   2       9008.97       9003.64       308.83 o                         
   2   3   2       4099.57       4664.65       218.17 o                         
   3   3   2       7277.25       7136.15       222.59 o                         
   4   3   2        646.03        512.06        20.50 o                         
   5   3   2        425.20        452.53        27.12 o                         
   6   3   2        934.13        919.41        21.36 o                         
   7   3   2         20.37        138.50        32.41 o                         
   8   3   2         83.47        108.57        19.83 o                         
   9   3   2        292.21        316.42        44.42 o                         
  10   3   2       4858.46       4912.19       115.25 o                         
  11   3   2        188.67        440.95       116.26 o                         
  12   3   2       2115.46       2251.76       174.12 o                         
  13   3   2          4.09         24.94        22.93 o                         
  14   3   2       1211.59       1222.77        38.94 o                         
  15   3   2         96.13        102.87        16.78 o                         
  16   3   2       1075.01       1113.49        59.82 o                         
  17   3   2         99.42         81.57        20.00 o                         
  18   3   2         40.51         72.23        29.15 o                         
  19   3   2       1495.11       1462.54        38.05 o                         
  20   3   2         58.84         56.83        22.30 o                         
  21   3   2       5587.91       5556.16       111.84 o                         
  22   3   2        526.61        503.05        28.64 o                         
  23   3   2       2191.80       2098.65        84.62 o                         
  24   3   2        109.31        123.06        26.76 o                         
  25   3   2        478.21        497.84        35.29 o                         
  26   3   2         71.36         86.12        29.28 o                         
  27   3   2        333.94        254.93        28.96 o                         
  28   3   2         34.30         56.97        27.45 o                         
  29   3   2        372.17        350.67        44.07 o                         
  30   3   2         27.55         15.95        36.51 o                         
  31   3   2         39.50         59.76        42.04 o                         
  32   3   2         24.26         50.80        43.86 o                         
  33   3   2         45.64         90.54        57.52 o                         
  34   3   2          9.94         37.21        46.52 o                         
 -34   4   2        168.26        168.63        64.17 o                         
 -33   4   2          0.65         -8.10        41.64 o                         
 -32   4   2         85.10        113.40        44.18 o                         
 -31   4   2         90.00        106.31        35.47 o                         
 -30   4   2        424.13        398.50        40.10 o                         
 -29   4   2         62.26         33.51        29.52 o                         
 -28   4   2       1498.81       1370.15        78.35 o                         
 -27   4   2         52.78         23.80        29.96 o                         
 -26   4   2        205.70        185.26        24.78 o                         
 -25   4   2         30.38         -0.35        21.97 o                         
 -24   4   2       5780.94       5379.16       137.96 o                         
 -23   4   2         10.79         40.76        21.94 o                         
 -22   4   2        635.18        582.18        26.35 o                         
 -21   4   2        165.73        186.71        17.73 o                         
 -20   4   2       1162.70       1175.30        41.42 o                         
 -19   4   2       1297.26       1281.13        53.45 o                         
 -18   4   2       2494.08       2399.38        42.00 o                         
 -17   4   2       1138.04       1068.05        22.11 o                         
 -16   4   2       3450.62       3168.91        95.79 o                         
 -15   4   2        623.55        655.69        25.39 o                         
 -14   4   2      10882.07      10753.96       209.91 o                         
 -13   4   2       1066.65       1227.93        27.52 o                         
 -12   4   2      20306.67      21085.02       514.60 o                         
 -11   4   2         62.09         80.32        24.72 o                         
 -10   4   2      32757.54      32559.24       924.08 o                         
  -9   4   2        184.60        127.48         9.03 o                         
  -8   4   2        201.51        251.93        10.28 o                         
  -7   4   2       5312.32       5836.33        75.46 o                         
  -6   4   2        820.22        771.88        13.50 o                         
  -5   4   2      11846.95      11801.51       270.45 o                         
  -4   4   2        222.57        299.77        15.13 o                         
  -3   4   2       3635.37       3527.34        44.15 o                         
  -2   4   2        325.28        407.92        71.49 o                         
  -1   4   2         33.38        139.69        36.64 o                         
   0   4   2        447.44        594.88        21.11 o                         
   1   4   2       3193.58       3000.14       112.01 o                         
   2   4   2       8009.69       7728.22       134.32 o                         
   3   4   2        144.90        193.15        15.38 o                         
   4   4   2      21775.25      21080.83       719.75 o                         
   5   4   2        183.05        194.23        21.03 o                         
   6   4   2      18777.09      18136.22       513.93 o                         
   7   4   2        440.71        475.41        17.23 o                         
   8   4   2        864.34        710.12        16.87 o                         
   9   4   2       8401.32       9358.73       162.68 o                         
  10   4   2       3935.14       3668.63        88.99 o                         
  11   4   2       4879.19       5032.54        81.85 o                         
  12   4   2      10551.17      10790.61       228.06 o                         
  13   4   2        196.39        142.46        46.97 o                         
  14   4   2       1928.07       1770.85        64.07 o                         
  15   4   2        204.44        119.13        33.35 o                         
  16   4   2       4316.20       3851.47       228.96 o                         
  17   4   2        766.86        758.88        89.46 o                         
  18   4   2       3356.62       3080.36       279.82 o                         
  19   4   2        191.56        224.71        58.42 o                         
  20   4   2      10408.21      11087.23       409.40 o                         
  21   4   2       2133.89       2425.48        97.19 o                         
  22   4   2       5689.09       5911.94       304.02 o                         
  23   4   2        358.94        322.25        29.64 o                         
  24   4   2        499.08        509.86        46.63 o                         
  25   4   2        554.90        446.57        66.14 o                         
  26   4   2        634.10        632.99        53.66 o                         
  27   4   2        181.89        228.28        33.75 o                         
  28   4   2        222.40        255.62        46.20 o                         
  29   4   2         94.54        113.55        37.67 o                         
  30   4   2        442.92        475.59        50.09 o                         
  31   4   2        194.06        210.42        45.95 o                         
  32   4   2        353.02        347.74        46.99 o                         
  33   4   2          0.17         30.15        38.21 o                         
 -34   5   2         36.10        137.95        48.35 o                         
 -33   5   2         21.84        171.32        84.37 o                         
 -32   5   2          0.23         89.38        59.88 o                         
 -31   5   2        143.88        153.07        60.49 o                         
 -30   5   2          1.24         11.42        33.55 o                         
 -29   5   2          7.20         17.24        35.09 o                         
 -28   5   2        154.50        175.38        28.11 o                         
 -27   5   2         78.85         37.35        23.75 o                         
 -26   5   2        542.39        473.09        33.38 o                         
 -25   5   2         10.64         65.63        26.18 o                         
 -24   5   2       1585.60       1360.20        56.99 o                         
 -23   5   2         32.50         58.48        23.01 o                         
 -22   5   2         79.72         64.70        18.59 o                         
 -21   5   2          3.31         29.46        15.34 o                         
 -20   5   2          0.14         46.28        18.50 o                         
 -19   5   2         61.50         37.04        13.30 o                         
 -18   5   2         67.97         85.51        18.69 o                         
 -17   5   2        123.93        146.56        11.97 o                         
 -16   5   2        284.03        343.79        21.31 o                         
 -15   5   2        826.63        766.51        24.47 o                         
 -14   5   2        122.95        124.53        13.49 o                         
 -13   5   2       1546.93       1557.46        41.20 o                         
 -12   5   2        485.32        552.60        13.11 o                         
 -11   5   2       1700.92       1987.78        37.52 o                         
 -10   5   2        237.16        284.01        15.81 o                         
  -9   5   2       1138.76       1413.31        42.04 o                         
  -8   5   2         15.24         -9.70         9.70 o                         
  -7   5   2       3150.39       3302.61        81.39 o                         
  -6   5   2        919.77       1030.85        22.46 o                         
  -5   5   2       1676.39       1704.75        44.11 o                         
  -4   5   2       1187.24       1134.96        21.06 o                         
  -3   5   2        200.00        256.29        14.50 o                         
  -2   5   2       6023.00       6063.17        94.00 o                         
  -1   5   2        111.85        125.47        12.70 o                         
   0   5   2        893.61        839.44        19.56 o                         
   1   5   2        554.50        534.55        20.39 o                         
   2   5   2       1453.19       1411.30        30.87 o                         
   3   5   2       3270.43       3105.30       112.44 o                         
   4   5   2       4973.50       5084.22        88.86 o                         
   5   5   2       2443.12       2444.44        57.03 o                         
   6   5   2         19.97         53.58        15.37 o                         
   7   5   2         65.87        102.02        25.26 o                         
   8   5   2       6532.54       7313.76       158.61 o                         
   9   5   2         72.67         43.29        24.42 o                         
  10   5   2       2347.74       2384.40        45.64 o                         
  11   5   2          5.63         21.71        19.30 o                         
  12   5   2          1.77         19.88        21.93 o                         
  13   5   2       1191.85       1292.18        37.53 o                         
  14   5   2        638.39        600.74        23.84 o                         
  15   5   2        375.56        355.42        22.27 o                         
  16   5   2        132.96        149.59        36.92 o                         
  17   5   2         17.48         33.75        36.05 o                         
  18   5   2        221.39        197.39        41.41 o                         
  19   5   2        240.22        297.76        38.61 o                         
  20   5   2        288.03        273.81        68.59 o                         
  21   5   2       1608.03       1751.28       114.43 o                         
  22   5   2         21.21          7.51        49.98 o                         
  23   5   2        160.93        126.90        36.96 o                         
  24   5   2         31.74         43.31        45.51 o                         
  25   5   2        498.99        458.90        49.64 o                         
  26   5   2        668.13        595.48        65.46 o                         
  27   5   2        394.71        389.99        46.85 o                         
  28   5   2         12.61         28.16        36.86 o                         
  29   5   2         29.94        109.30        41.97 o                         
  30   5   2         49.86         76.42        40.89 o                         
  31   5   2         57.28         69.98        37.24 o                         
  32   5   2         39.14         53.25        43.76 o                         
  33   5   2         98.23        146.72        48.89 o                         
 -34   6   2         78.49         82.81        68.94 o                         
 -33   6   2          0.80         45.93        80.15 o                         
 -32   6   2        259.05        351.87        66.20 o                         
 -31   6   2          6.79        -47.91        61.04 o                         
 -30   6   2        873.01        796.96       101.37 o                         
 -29   6   2        109.49         84.74        33.69 o                         
 -28   6   2        829.64        867.72        60.08 o                         
 -27   6   2         72.24         69.32        29.75 o                         
 -26   6   2       1573.21       1558.65        75.18 o                         
 -25   6   2          4.06        -10.97        24.27 o                         
 -24   6   2       1321.78       1325.73        64.12 o                         
 -23   6   2         62.53        106.03        22.53 o                         
 -22   6   2        874.15        879.82        41.69 o                         
 -21   6   2        190.54        170.16        20.10 o                         
 -20   6   2        333.99        353.36        23.23 o                         
 -19   6   2        614.89        787.06        35.79 o                         
 -18   6   2       4241.28       4116.26       154.55 o                         
 -17   6   2       1277.65       1212.18        38.39 o                         
 -16   6   2       3240.34       3197.48        89.17 o                         
 -15   6   2        532.87        581.13        22.65 o                         
 -14   6   2       1764.03       1660.45        70.52 o                         
 -13   6   2        359.80        391.65        23.05 o                         
 -12   6   2       5534.69       5118.95       107.39 o                         
 -11   6   2        753.05        805.20        20.78 o                         
 -10   6   2       4566.64       4395.78        90.93 o                         
  -9   6   2       1809.86       2062.85        49.49 o                         
  -8   6   2       9115.56       8915.23       150.12 o                         
  -7   6   2        548.45        641.64        40.86 o                         
  -6   6   2       3612.34       3472.57        63.80 o                         
  -5   6   2        147.15        147.09        18.14 o                         
  -4   6   2        161.06        104.86        17.65 o                         
  -3   6   2        531.74        714.01        20.07 o                         
  -2   6   2      13767.21      13034.02       406.06 o                         
  -1   6   2        387.36        373.47        20.25 o                         
   0   6   2       4779.16       4266.74        75.71 o                         
   1   6   2       5904.39       6271.43       114.89 o                         
   2   6   2       9728.61       9300.71       187.47 o                         
   3   6   2       4724.45       4801.65        78.90 o                         
   4   6   2      21765.04      21862.96       676.26 o                         
   5   6   2       3358.33       3555.65       126.36 o                         
   6   6   2      18347.38      18724.45       562.12 o                         
   7   6   2         63.68        -40.97        40.97 o                         
   8   6   2      16618.73      16835.62       524.05 o                         
   9   6   2       1057.14        934.61        69.62 o                         
  10   6   2       9139.25       9224.47       336.79 o                         
  11   6   2        835.78        998.34        22.11 o                         
  12   6   2       3753.61       3657.88        63.41 o                         
  13   6   2        606.14        620.72        19.22 o                         
  14   6   2       6045.65       5557.55        97.07 o                         
  15   6   2       2652.64       2775.60        56.32 o                         
  16   6   2       3432.97       3280.23        64.43 o                         
  17   6   2        346.38        317.92        32.98 o                         
  18   6   2       2832.10       2815.14        74.84 o                         
  19   6   2       1008.82        773.19        77.15 o                         
  20   6   2       4966.53       4679.87       192.73 o                         
  21   6   2       1267.55       1194.30        68.22 o                         
  22   6   2         12.37         -4.55        33.16 o                         
  23   6   2       3216.27       3445.43       207.55 o                         
  24   6   2        754.96        769.91        58.65 o                         
  25   6   2         18.28         45.93        43.30 o                         
  26   6   2       1863.53       1816.81        77.90 o                         
  27   6   2        473.13        435.15        43.65 o                         
  28   6   2        749.96        763.76        44.38 o                         
  29   6   2         10.99         40.68        52.85 o                         
  30   6   2        197.64        183.86        42.25 o                         
  31   6   2         19.11         44.81        36.64 o                         
  32   6   2         67.74        115.99        57.30 o                         
  33   6   2        114.90        104.05        47.06 o                         
 -33   7   2          0.05         47.21        63.09 o                         
 -32   7   2         40.17         14.50        81.39 o                         
 -31   7   2         24.84         56.27        45.75 o                         
 -30   7   2         32.14         41.24        48.36 o                         
 -29   7   2        191.24        199.09        33.58 o                         
 -28   7   2        271.67        204.95        28.19 o                         
 -27   7   2         31.25         48.51        27.61 o                         
 -26   7   2         33.50         12.32        23.60 o                         
 -25   7   2        427.15        417.73        28.32 o                         
 -24   7   2        132.02        129.77        30.14 o                         
 -23   7   2        176.67        260.79        39.86 o                         
 -22   7   2          4.55         37.13        21.12 o                         
 -21   7   2        626.47        608.46        27.05 o                         
 -20   7   2        459.63        382.90        26.94 o                         
 -19   7   2         65.95         73.98        19.10 o                         
 -18   7   2         27.80         25.67        20.65 o                         
 -17   7   2        995.41        938.35        42.10 o                         
 -16   7   2         57.54         41.14        20.45 o                         
 -15   7   2         12.87         36.08        17.91 o                         
 -14   7   2         10.77         37.49        13.36 o                         
 -13   7   2         19.56         23.97        13.06 o                         
 -12   7   2          7.35          5.71        13.59 o                         
 -11   7   2        914.12        968.14        23.10 o                         
 -10   7   2          5.91          8.28        16.03 o                         
  -9   7   2       3903.05       4262.26        90.38 o                         
  -8   7   2        111.51        109.42        59.89 o                         
  -7   7   2        473.33        595.90        58.71 o                         
  -6   7   2        269.80        149.29        19.65 o                         
  -5   7   2         90.12        103.14        18.07 o                         
  -4   7   2        764.21        692.54        38.96 o                         
  -3   7   2         19.02         25.41        18.62 o                         
  -2   7   2       2225.83       2144.64        68.09 o                         
  -1   7   2       1241.68       1128.41        39.17 o                         
   0   7   2       9721.59       9914.85       288.43 o                         
   1   7   2       1562.87       1642.81        35.31 o                         
   2   7   2      13482.88      13767.75       341.74 o                         
   3   7   2          0.98        -21.33        21.33 o                         
   4   7   2        162.68        330.51        21.41 o                         
   5   7   2          0.10         28.30        23.13 o                         
   6   7   2       1004.63       1015.64        40.89 o                         
   7   7   2         16.57        219.70        42.41 o                         
   8   7   2      12987.45      14323.27       398.94 o                         
   9   7   2       1805.67       1893.53        63.96 o                         
  10   7   2       1025.68        990.95        37.45 o                         
  11   7   2        420.17        434.03        18.33 o                         
  12   7   2         45.17         17.05        19.89 o                         
  13   7   2        312.40        315.10        21.07 o                         
  14   7   2          0.53         19.55        15.56 o                         
  15   7   2        912.10        935.84        28.30 o                         
  16   7   2         61.93        103.90        21.89 o                         
  17   7   2        242.24        208.71        20.09 o                         
  18   7   2       1138.18       1060.30        38.86 o                         
  19   7   2         32.28         45.21        28.24 o                         
  20   7   2        791.97        733.59        38.43 o                         
  21   7   2          2.63        -38.08        71.86 o                         
  22   7   2       1304.22       1455.67       111.27 o                         
  23   7   2        217.81        204.04        38.05 o                         
  24   7   2        927.54        969.99        55.22 o                         
  25   7   2       1525.64       1628.39       119.80 o                         
  26   7   2        276.59        323.21        61.68 o                         
  27   7   2         36.30         97.95        49.70 o                         
  28   7   2         15.66         10.50        41.77 o                         
  29   7   2         13.86         49.51        51.97 o                         
  30   7   2          1.44        -16.66        81.47 o                         
  31   7   2         87.09        107.43        57.03 o                         
  32   7   2          3.42         -4.47        44.81 o                         
  33   7   2          7.80         18.16        49.84 o                         
 -33   8   2        113.92         62.07        90.78 o                         
 -32   8   2        266.48        173.68        69.13 o                         
 -31   8   2         33.30         50.31        47.27 o                         
 -30   8   2        631.87        696.25        70.85 o                         
 -29   8   2        612.03        547.41       106.69 o                         
 -28   8   2       1395.77       1375.62        99.52 o                         
 -27   8   2         38.71         75.31        25.97 o                         
 -26   8   2        389.45        464.33        56.20 o                         
 -25   8   2        171.98        144.29        26.10 o                         
 -24   8   2       3230.02       3322.31       106.75 o                         
 -23   8   2        811.34        792.60        45.36 o                         
 -22   8   2       3288.00       3294.35       128.10 o                         
 -21   8   2         25.89         66.49        24.07 o                         
 -20   8   2       1467.68       1410.91        42.07 o                         
 -19   8   2         71.96         95.93        28.60 o                         
 -18   8   2       3663.44       3756.36       133.84 o                         
 -17   8   2         33.63         23.11        18.80 o                         
 -16   8   2      10800.10      10422.68       214.13 o                         
 -15   8   2        273.97        278.61        18.54 o                         
 -14   8   2       3847.35       3475.38        76.14 o                         
 -13   8   2         69.44         90.19        18.03 o                         
 -12   8   2       3332.56       3563.43        63.95 o                         
 -11   8   2       1264.39       1294.01        33.38 o                         
 -10   8   2       8662.09       8282.77       155.44 o                         
  -9   8   2          0.02          1.64        16.83 o                         
  -8   8   2       1015.40        966.10        32.91 o                         
  -7   8   2       5457.71       5752.98       108.60 o                         
  -6   8   2       1256.12       1086.90        62.36 o                         
  -5   8   2       2664.32       3096.46       157.37 o                         
  -4   8   2       3532.35       2996.15        87.04 o                         
  -3   8   2       2646.23       2669.54       121.51 o                         
  -2   8   2      11424.27      11131.14       407.41 o                         
  -1   8   2        448.02        783.61        45.74 o                         
   0   8   2      30200.22      29787.74      1148.13 o                         
   1   8   2        315.02         76.35        44.14 o                         
   2   8   2       9230.08       8681.59       186.99 o                         
   3   8   2         33.81         14.17        21.17 o                         
   4   8   2      40219.43      41592.45      2126.31 o                         
   5   8   2        130.44        131.33        22.27 o                         
   6   8   2       9388.05       9553.21       224.41 o                         
   7   8   2       8397.39       9370.56       210.63 o                         
   8   8   2       5679.53       5445.92       119.89 o                         
   9   8   2        624.72        591.38        25.07 o                         
  10   8   2       4105.01       3977.30       143.75 o                         
  11   8   2        603.37        672.04        40.60 o                         
  12   8   2       2517.10       2298.66        90.57 o                         
  13   8   2        218.70        212.45        19.57 o                         
  14   8   2        824.71        689.80        27.06 o                         
  15   8   2         19.57         54.54        18.34 o                         
  16   8   2       1552.29       1533.41        45.28 o                         
  17   8   2        146.30        142.11        25.21 o                         
  18   8   2       2638.93       2621.55        85.37 o                         
  19   8   2        502.04        513.40        26.74 o                         
  20   8   2       2122.05       1959.99        83.73 o                         
  21   8   2          0.46         54.75        46.33 o                         
  22   8   2        958.66       1027.35        79.81 o                         
  23   8   2         15.79        -29.53        65.44 o                         
  24   8   2        138.41        157.19        74.10 o                         
  25   8   2         49.38         16.10        38.93 o                         
  26   8   2        211.30        341.72        47.20 o                         
  27   8   2        136.27         97.78        74.55 o                         
  28   8   2        434.21        438.91        60.24 o                         
  29   8   2          3.51         11.47        41.50 o                         
  30   8   2        524.41        637.68        72.05 o                         
  31   8   2          2.77         20.84        56.93 o                         
  32   8   2        217.50        165.35        61.59 o                         
 -33   9   2        182.48        206.53        62.70 o                         
 -32   9   2        235.64        138.87        52.83 o                         
 -31   9   2         13.17         62.33        51.08 o                         
 -30   9   2        473.02        409.97        67.97 o                         
 -29   9   2         14.82         87.70        64.06 o                         
 -28   9   2         47.17         19.69        27.74 o                         
 -27   9   2        106.23        101.25        27.57 o                         
 -26   9   2         46.30         50.86        27.14 o                         
 -25   9   2          0.21        -12.27        35.22 o                         
 -24   9   2        587.22        575.66        42.41 o                         
 -23   9   2         39.79         66.59        32.58 o                         
 -22   9   2        672.95        673.64        46.85 o                         
 -21   9   2        460.69        389.75        38.33 o                         
 -20   9   2        481.24        496.63        28.34 o                         
 -19   9   2        147.32        177.71        24.90 o                         
 -18   9   2        236.62        239.55        23.51 o                         
 -17   9   2        242.06        247.08        20.52 o                         
 -16   9   2         16.26         30.29        18.39 o                         
 -15   9   2        172.78        210.74        22.18 o                         
 -14   9   2        178.60        213.53        25.49 o                         
 -13   9   2          0.06         41.59        23.91 o                         
 -12   9   2        274.06        355.33        22.74 o                         
 -11   9   2        170.15        201.50        17.70 o                         
 -10   9   2       3369.18       3625.07        63.14 o                         
  -9   9   2        254.80        241.85        29.19 o                         
  -8   9   2        579.20        680.82        36.90 o                         
  -7   9   2         49.27         87.49        22.02 o                         
  -6   9   2          0.05        -20.72        20.72 o                         
  -5   9   2        359.14        912.17        64.54 o                         
  -4   9   2       1101.38       1097.35        51.76 o                         
  -3   9   2        585.18        641.83        24.73 o                         
  -2   9   2       3775.25       3881.79       111.58 o                         
  -1   9   2        988.64        953.46        29.15 o                         
   0   9   2       2705.43       2702.35        57.84 o                         
   1   9   2        123.45        154.56        29.71 o                         
   2   9   2       7004.63       7803.71       170.68 o                         
   3   9   2        310.72        554.53        46.16 o                         
   4   9   2        183.21        300.10        42.25 o                         
   5   9   2        471.88        491.19        31.87 o                         
   6   9   2       1152.25       1195.84        35.09 o                         
   7   9   2       1779.80       1579.19        41.05 o                         
   8   9   2       3116.75       3184.13        68.33 o                         
   9   9   2        740.38        815.30        51.65 o                         
  10   9   2        315.90        346.49        31.47 o                         
  11   9   2          1.51         55.90        29.28 o                         
  12   9   2        938.47        897.58        28.75 o                         
  13   9   2         80.99         83.32        32.45 o                         
  14   9   2         22.20         76.33        19.68 o                         
  15   9   2          0.66        -13.64        21.54 o                         
  16   9   2         74.68        145.78        33.27 o                         
  17   9   2       1176.45       1153.71        38.93 o                         
  18   9   2       2668.66       2586.48        65.04 o                         
  19   9   2         29.50         13.10        24.63 o                         
  20   9   2        243.42        233.99        30.33 o                         
  21   9   2         41.44        105.24        65.26 o                         
  22   9   2        339.00        315.27        78.45 o                         
  23   9   2          0.18          2.71        38.22 o                         
  24   9   2        159.42        167.92       136.47 o                         
  25   9   2        329.56        315.26        58.14 o                         
  26   9   2        136.09         79.32        49.26 o                         
  27   9   2       1044.13        974.21        75.29 o                         
  28   9   2        221.61        312.90        52.89 o                         
  29   9   2         28.44        -39.78        42.96 o                         
  30   9   2         38.41        120.54        44.94 o                         
  31   9   2         46.23        104.12        52.03 o                         
  32   9   2          8.64         -9.26        47.61 o                         
 -32  10   2        554.93        506.95       107.39 o                         
 -31  10   2        127.00         99.05        63.70 o                         
 -30  10   2        391.60        256.37        75.72 o                         
 -29  10   2        489.83        419.99        66.87 o                         
 -28  10   2       1080.42       1183.62        80.41 o                         
 -27  10   2        215.57        261.32        43.00 o                         
 -26  10   2       1207.59       1303.49        65.47 o                         
 -25  10   2        143.17         81.13        27.11 o                         
 -24  10   2       2161.67       2464.23        96.27 o                         
 -23  10   2         30.48         38.23        51.11 o                         
 -22  10   2        202.83        167.72        33.91 o                         
 -21  10   2        186.71        198.28        29.04 o                         
 -20  10   2       2364.51       2367.92        81.44 o                         
 -19  10   2        142.05        132.35        23.92 o                         
 -18  10   2       1507.40       1420.79        39.69 o                         
 -17  10   2         44.27         -8.30        36.47 o                         
 -16  10   2       7828.83       7646.87       173.12 o                         
 -15  10   2       2901.84       2950.33       101.13 o                         
 -14  10   2       4737.00       4553.24        99.88 o                         
 -13  10   2         67.12         43.66        18.85 o                         
 -12  10   2       8265.84       8446.29       178.04 o                         
 -11  10   2        330.21        341.16        33.31 o                         
 -10  10   2       7547.24       7420.69       161.51 o                         
  -9  10   2         70.73         95.99        18.64 o                         
  -8  10   2       2244.76       2201.02        48.60 o                         
  -7  10   2       1593.43       1782.67        65.75 o                         
  -6  10   2         68.36        122.40        30.94 o                         
  -5  10   2       3513.03       3780.17       102.73 o                         
  -4  10   2       3586.16       3398.93        69.08 o                         
  -3  10   2          8.95         66.93        34.49 o                         
  -2  10   2       9310.36       8765.25       222.40 o                         
  -1  10   2        144.01        221.29        23.34 o                         
   0  10   2      13818.47      13134.14       353.51 o                         
   1  10   2        733.15        816.11        34.97 o                         
   2  10   2      24434.41      24512.96       910.95 o                         
   3  10   2       5398.32       5329.54       126.41 o                         
   4  10   2      15987.05      15258.19       437.32 o                         
   5  10   2       2823.95       2962.61        65.71 o                         
   6  10   2      20487.12      20441.00       692.78 o                         
   7  10   2       1013.87       1159.60        40.81 o                         
   8  10   2        566.13        543.58        26.59 o                         
   9  10   2          0.87          8.34        28.27 o                         
  10  10   2        964.47        819.23        38.04 o                         
  11  10   2        171.15        249.01        42.16 o                         
  12  10   2       2511.72       2300.24        68.29 o                         
  13  10   2        778.86        811.39        31.17 o                         
  14  10   2        593.06        616.78        29.20 o                         
  15  10   2        601.84        650.94        30.22 o                         
  16  10   2       4265.55       4128.60       100.80 o                         
  17  10   2       1632.37       1638.61        55.47 o                         
  18  10   2         15.07          8.49        24.41 o                         
  19  10   2        859.04        887.62        40.22 o                         
  20  10   2       7694.30       7335.70       198.81 o                         
  21  10   2        486.89        496.95        50.52 o                         
  22  10   2        860.26        985.46        65.99 o                         
  23  10   2         24.62         36.16        33.49 o                         
  24  10   2        208.56        135.94        41.96 o                         
  25  10   2         94.72         80.72        77.91 o                         
  26  10   2        661.24        664.95        73.63 o                         
  27  10   2        242.28        254.51        58.33 o                         
  28  10   2        329.24        338.68        56.74 o                         
  29  10   2         18.93         77.43        57.40 o                         
  30  10   2        717.97        816.73       137.11 o                         
  31  10   2          0.01         -2.89        48.22 o                         
 -31  11   2          0.27        -64.78        64.78 o                         
 -30  11   2         55.01         76.71        62.03 o                         
 -29  11   2          1.39        100.16        52.35 o                         
 -28  11   2         69.37        123.22        47.64 o                         
 -27  11   2         71.22         95.66        29.41 o                         
 -26  11   2          6.28         54.50        27.07 o                         
 -25  11   2          0.61         25.32        29.52 o                         
 -24  11   2          2.33         -2.70        29.11 o                         
 -23  11   2        265.85        251.20        33.43 o                         
 -22  11   2         34.22          1.36        32.63 o                         
 -21  11   2         44.24        109.28        28.72 o                         
 -20  11   2         17.92         54.43        30.90 o                         
 -19  11   2       1267.42       1195.70        69.64 o                         
 -18  11   2        105.67        127.32        23.31 o                         
 -17  11   2        173.32        168.32        26.77 o                         
 -16  11   2       1003.89        952.52        39.73 o                         
 -15  11   2        392.16        443.58        37.03 o                         
 -14  11   2       1383.28       1416.02        49.88 o                         
 -13  11   2       1432.82       1440.57        46.28 o                         
 -12  11   2        349.34        402.62        33.39 o                         
 -11  11   2        272.13        271.83        32.07 o                         
 -10  11   2          0.03         22.10        37.16 o                         
  -9  11   2       1166.55       1183.28        41.26 o                         
  -8  11   2        336.77        565.37        56.84 o                         
  -7  11   2        147.19        245.71        28.58 o                         
  -6  11   2         22.32          7.99        18.94 o                         
  -5  11   2        375.25        425.46        37.23 o                         
  -4  11   2        761.49        715.77        26.95 o                         
  -3  11   2          6.13         10.76        20.99 o                         
  -2  11   2       3345.60       3702.40       104.02 o                         
  -1  11   2        177.98        175.56        23.10 o                         
   0  11   2         43.04         37.00        21.24 o                         
   1  11   2       1811.67       1823.39        49.43 o                         
   2  11   2        107.61        124.39        24.35 o                         
   3  11   2        394.28        501.02        30.45 o                         
   4  11   2        144.13        130.60        32.80 o                         
   5  11   2        896.09        938.92        47.80 o                         
   6  11   2         88.41         70.18        26.35 o                         
   7  11   2        681.04        906.97        43.25 o                         
   8  11   2        681.18        725.26        63.31 o                         
   9  11   2       1066.44        978.54        39.22 o                         
  10  11   2        197.80        216.28        28.12 o                         
  11  11   2        423.26        461.42        40.22 o                         
  12  11   2        185.98        210.22        32.86 o                         
  13  11   2        186.56         89.25        60.31 o                         
  14  11   2       3145.37       3209.45        82.37 o                         
  15  11   2        391.62        443.61        33.27 o                         
  16  11   2       1213.75       1139.77        40.59 o                         
  17  11   2        400.19        383.86        33.37 o                         
  18  11   2        155.42        211.14        51.17 o                         
  19  11   2        915.39        843.08        36.60 o                         
  20  11   2       1694.61       1470.15        85.74 o                         
  21  11   2         84.89        156.98        41.57 o                         
  22  11   2        392.60        351.72        35.82 o                         
  23  11   2         22.75         46.17        45.75 o                         
  24  11   2         34.59         81.03        38.50 o                         
  25  11   2        306.82        175.91        70.46 o                         
  26  11   2         24.60        -45.12       116.92 o                         
  27  11   2         15.09         65.68        50.48 o                         
  28  11   2         14.58         -3.84        51.50 o                         
  29  11   2        258.92        337.93        68.25 o                         
  30  11   2         23.72         91.62        74.60 o                         
 -31  12   2        346.22        379.35        67.74 o                         
 -30  12   2        358.19        398.10        66.04 o                         
 -29  12   2         14.71         98.29        59.12 o                         
 -28  12   2        479.94        560.02        77.29 o                         
 -27  12   2         93.97        141.51        61.97 o                         
 -26  12   2        787.12        839.47        62.94 o                         
 -25  12   2        134.14        154.79        38.71 o                         
 -24  12   2        708.21        707.89        55.41 o                         
 -23  12   2        762.14        788.47        75.43 o                         
 -22  12   2       1063.66       1051.55        86.36 o                         
 -21  12   2         33.64         36.62        26.55 o                         
 -20  12   2        113.21        172.29        34.45 o                         
 -19  12   2        248.30        182.89        28.21 o                         
 -18  12   2       2848.87       2822.50        95.83 o                         
 -17  12   2        523.29        507.25        28.53 o                         
 -16  12   2       3406.08       3379.04        85.87 o                         
 -15  12   2       1511.68       1423.14        46.72 o                         
 -14  12   2       4072.31       4015.91       104.93 o                         
 -13  12   2        290.11        376.73        28.58 o                         
 -12  12   2       3463.59       3509.66        90.98 o                         
 -11  12   2        974.62        997.93        35.74 o                         
 -10  12   2       2501.31       2291.26        61.71 o                         
  -9  12   2       2020.69       2091.75        58.34 o                         
  -8  12   2       2199.70       2039.53        56.12 o                         
  -7  12   2        743.85        731.66        38.17 o                         
  -6  12   2        587.13        412.84        38.01 o                         
  -5  12   2       1757.56       1788.65        56.35 o                         
  -4  12   2       1591.86       1521.37        75.09 o                         
  -3  12   2       1796.30       1796.94        51.13 o                         
  -2  12   2      11494.82      11505.91       331.18 o                         
  -1  12   2       2021.77       1992.87        60.87 o                         
   0  12   2      18717.75      18531.33       626.07 o                         
   1  12   2        300.93        350.72        27.72 o                         
   2  12   2       6127.82       6003.72       148.16 o                         
   3  12   2        181.03        368.49        51.36 o                         
   4  12   2      12378.18      12381.79       337.48 o                         
   5  12   2        239.01        246.79        42.52 o                         
   6  12   2       7724.24       7431.40       210.81 o                         
   7  12   2        638.14        658.95        43.64 o                         
   8  12   2       3564.60       3540.46       105.23 o                         
   9  12   2         86.90        150.20        35.97 o                         
  10  12   2        396.21        467.49        31.13 o                         
  11  12   2        131.97        194.86        34.30 o                         
  12  12   2       1769.76       1722.35        87.47 o                         
  13  12   2        563.91        550.30        42.03 o                         
  14  12   2        708.75        686.68        37.61 o                         
  15  12   2       1197.20       1259.47        47.95 o                         
  16  12   2       1623.24       1655.11        51.43 o                         
  17  12   2        184.71        255.89        41.32 o                         
  18  12   2       2078.20       1864.24        68.62 o                         
  19  12   2         34.39         64.31        29.16 o                         
  20  12   2       1501.99       1345.55        53.54 o                         
  21  12   2         51.17        100.81        33.91 o                         
  22  12   2        561.66        515.26        45.34 o                         
  23  12   2          1.10        -13.63        32.44 o                         
  24  12   2        202.10        189.27        36.28 o                         
  25  12   2         11.39         55.59        49.52 o                         
  26  12   2        702.56        725.04        75.93 o                         
  27  12   2          4.73         28.98        58.33 o                         
  28  12   2       1357.35       1239.16       139.54 o                         
  29  12   2          8.68        -38.27        95.91 o                         
  30  12   2        759.72        618.85       129.96 o                         
 -30  13   2         85.26        196.40        59.51 o                         
 -29  13   2         24.57         40.04        56.54 o                         
 -28  13   2          2.32         75.83        55.04 o                         
 -27  13   2         83.97         74.24        49.33 o                         
 -26  13   2        159.60        154.36        44.92 o                         
 -25  13   2        311.54        305.04        43.52 o                         
 -24  13   2         25.01         14.55        35.80 o                         
 -23  13   2         42.08         86.70        35.44 o                         
 -22  13   2        562.63        480.45        41.05 o                         
 -21  13   2        626.68        604.86        58.44 o                         
 -20  13   2        201.12        203.39        33.60 o                         
 -19  13   2        155.53        136.57        33.43 o                         
 -18  13   2       1711.80       1595.50        57.03 o                         
 -17  13   2         67.84         67.95        32.07 o                         
 -16  13   2         88.95         48.72        31.93 o                         
 -15  13   2        195.23        185.78        28.63 o                         
 -14  13   2        109.44        118.62        21.13 o                         
 -13  13   2       2483.95       2696.15        81.19 o                         
 -12  13   2       1982.69       1941.33        64.89 o                         
 -11  13   2         65.53         74.89        27.32 o                         
 -10  13   2          0.08        -30.18        30.18 o                         
  -9  13   2       2026.61       1929.37        68.66 o                         
  -8  13   2       1493.07       1382.34        47.24 o                         
  -7  13   2          0.07        101.66        25.14 o                         
  -6  13   2        469.33        444.29        30.33 o                         
  -5  13   2        970.04        975.20        42.50 o                         
  -4  13   2         80.68         95.22        31.24 o                         
  -3  13   2         48.64        165.65        35.93 o                         
  -2  13   2          2.42         47.15        47.80 o                         
  -1  13   2       1428.20       1460.95        49.85 o                         
   0  13   2        231.91        208.14        34.65 o                         
   1  13   2        180.45        170.13        30.13 o                         
   2  13   2        616.25        598.46        42.51 o                         
   3  13   2       1290.98       1227.33        48.18 o                         
   4  13   2        245.57        282.79        35.47 o                         
   5  13   2        545.25        491.61        48.73 o                         
   6  13   2         14.83        143.70        45.11 o                         
   7  13   2        172.99         85.43        39.36 o                         
   8  13   2        637.40        562.92        40.51 o                         
   9  13   2       1897.95       1953.98        63.12 o                         
  10  13   2       1774.63       1793.08       101.70 o                         
  11  13   2         42.55         56.63        34.75 o                         
  12  13   2        441.69        441.02        64.71 o                         
  13  13   2        225.01        242.62        38.85 o                         
  14  13   2       1155.62       1177.43        98.42 o                         
  15  13   2        561.46        580.44        36.44 o                         
  16  13   2         24.24         64.80        30.77 o                         
  17  13   2        834.56        772.29        44.24 o                         
  18  13   2        122.51        149.44        33.34 o                         
  19  13   2         18.41         45.86        32.91 o                         
  20  13   2        246.73        223.60        40.77 o                         
  21  13   2        490.43        402.34        43.03 o                         
  22  13   2         69.85        102.76        43.17 o                         
  23  13   2        373.31        365.13        38.62 o                         
  24  13   2        166.78        128.90        34.77 o                         
  25  13   2        345.64        372.00        56.67 o                         
  26  13   2          0.52        -59.56        59.56 o                         
  27  13   2          3.65        -60.80        60.80 o                         
  28  13   2          1.59        -30.23        69.23 o                         
  29  13   2        237.05        268.36        79.25 o                         
 -29  14   2          9.16        103.23        64.47 o                         
 -28  14   2        301.57        377.34        62.78 o                         
 -27  14   2          0.05         32.10        56.66 o                         
 -26  14   2        332.17        402.80        57.72 o                         
 -25  14   2          3.71          9.10        36.05 o                         
 -24  14   2        595.61        745.30        72.49 o                         
 -23  14   2        122.93        133.17        38.01 o                         
 -22  14   2         15.71         -8.21        33.46 o                         
 -21  14   2          0.61         -5.46        46.70 o                         
 -20  14   2        277.06        266.44        40.09 o                         
 -19  14   2        173.21        235.61        33.73 o                         
 -18  14   2        583.50        598.35        32.71 o                         
 -17  14   2         28.60         22.90        31.93 o                         
 -16  14   2       4052.45       3831.41       104.54 o                         
 -15  14   2          7.93         43.85        27.48 o                         
 -14  14   2        189.45        247.69        43.58 o                         
 -13  14   2        785.48        707.05        42.15 o                         
 -12  14   2       3901.28       3955.34       104.70 o                         
 -11  14   2        297.07        279.63        36.91 o                         
 -10  14   2        398.81        466.35        44.98 o                         
  -9  14   2       4115.96       4096.22       117.26 o                         
  -8  14   2       3195.19       3184.25       133.66 o                         
  -7  14   2          0.48        -30.96        50.46 o                         
  -6  14   2        592.88        611.29        39.77 o                         
  -5  14   2       1984.97       1916.83        61.88 o                         
  -4  14   2        974.34        792.92        46.96 o                         
  -3  14   2         41.15         12.28        28.59 o                         
  -2  14   2       6470.47       6355.44       179.35 o                         
  -1  14   2          0.02         57.20        30.28 o                         
   0  14   2       3076.36       2915.13        93.32 o                         
   1  14   2          0.18        -23.25        35.04 o                         
   2  14   2       7650.76       7325.88       206.66 o                         
   3  14   2        541.28        504.30        43.37 o                         
   4  14   2       3528.42       3433.49       121.12 o                         
   5  14   2        314.31        339.55        50.82 o                         
   6  14   2        870.47        828.35        57.87 o                         
   7  14   2       1081.77       1116.09        52.49 o                         
   8  14   2       1660.90       1675.63       104.55 o                         
   9  14   2        852.08        924.28        56.24 o                         
  10  14   2       3204.52       3120.12       111.98 o                         
  11  14   2          2.18         14.43        47.14 o                         
  12  14   2       2929.19       2854.48        91.32 o                         
  13  14   2        351.38        386.72        50.64 o                         
  14  14   2       3071.01       2951.18       153.35 o                         
  15  14   2        922.93        901.20        48.63 o                         
  16  14   2       2720.01       2891.41       118.49 o                         
  17  14   2         92.51         81.27        34.63 o                         
  18  14   2       2568.92       2486.68        83.47 o                         
  19  14   2         24.72         -1.23        32.88 o                         
  20  14   2        813.55        887.40        77.48 o                         
  21  14   2         33.09         52.85        35.47 o                         
  22  14   2        658.23        763.92        53.52 o                         
  23  14   2        124.58        130.20        42.34 o                         
  24  14   2        735.38        741.45        61.72 o                         
  25  14   2          8.00        -10.29        99.14 o                         
  26  14   2        201.23        279.06        85.09 o                         
  27  14   2         50.48         22.15       115.14 o                         
  28  14   2        593.95        719.87       135.31 o                         
 -28  15   2          3.69         83.49        55.30 o                         
 -27  15   2         46.93         79.07        50.81 o                         
 -26  15   2         37.03         57.97        49.47 o                         
 -25  15   2        199.10        246.83        50.04 o                         
 -24  15   2        317.28        339.30        45.29 o                         
 -23  15   2        247.72        265.85        37.48 o                         
 -22  15   2         16.21          6.96        34.50 o                         
 -21  15   2        201.45        287.05        38.22 o                         
 -20  15   2          6.25         -6.35        33.38 o                         
 -19  15   2         61.39         62.87        51.63 o                         
 -18  15   2          2.91         19.37        32.63 o                         
 -17  15   2       1007.68        878.21        44.96 o                         
 -16  15   2        114.73        117.15        28.87 o                         
 -15  15   2       3335.45       3315.79       113.96 o                         
 -14  15   2         12.69          1.25        33.82 o                         
 -13  15   2         60.08         91.24        36.81 o                         
 -12  15   2       2034.41       1875.30        62.05 o                         
 -11  15   2       3742.34       3763.08       170.97 o                         
 -10  15   2         20.42         40.80        30.40 o                         
  -9  15   2       2002.37       1978.34       102.24 o                         
  -8  15   2        188.37        148.87        32.44 o                         
  -7  15   2        291.42        261.64        31.81 o                         
  -6  15   2        130.00        154.84        31.16 o                         
  -5  15   2       2410.72       2270.95        73.52 o                         
  -4  15   2       2089.12       2066.21        63.53 o                         
  -3  15   2         39.93        227.74        45.45 o                         
  -2  15   2        751.32        794.13        47.43 o                         
  -1  15   2         48.95         70.27        30.18 o                         
   0  15   2        442.04        506.27        46.15 o                         
   1  15   2       1806.91       1847.63        75.60 o                         
   2  15   2        817.36        738.38        55.14 o                         
   3  15   2         96.96        117.92        35.69 o                         
   4  15   2        483.06        411.22        68.62 o                         
   5  15   2        342.78        311.49        44.84 o                         
   6  15   2         29.95         62.78        39.57 o                         
   7  15   2        982.82        906.89        68.94 o                         
   8  15   2          3.11         10.58        31.77 o                         
   9  15   2         23.26         20.15        40.41 o                         
  10  15   2       1338.79       1310.62        77.58 o                         
  11  15   2        672.28        605.83        48.47 o                         
  12  15   2         81.07         79.29        51.30 o                         
  13  15   2       1288.14       1184.41        75.78 o                         
  14  15   2        152.98        149.39        55.86 o                         
  15  15   2         14.06        130.42        55.57 o                         
  16  15   2         11.78         67.27        39.95 o                         
  17  15   2         51.22         78.84        34.23 o                         
  18  15   2        657.14        624.40        44.69 o                         
  19  15   2       1205.66       1020.39        56.65 o                         
  20  15   2        380.53        365.15        58.22 o                         
  21  15   2         26.19         77.57        31.82 o                         
  22  15   2         64.63        104.38        37.36 o                         
  23  15   2          1.89         79.22        40.87 o                         
  24  15   2          2.74         -7.33        57.24 o                         
  25  15   2         26.92         70.98        48.24 o                         
  26  15   2        105.66        135.63        64.05 o                         
  27  15   2         45.24        285.94       115.00 o                         
 -27  16   2        481.19        497.09        75.94 o                         
 -26  16   2        602.92        614.44        93.59 o                         
 -25  16   2          9.78         45.61        64.14 o                         
 -24  16   2        683.98        652.52        56.34 o                         
 -23  16   2        130.22        152.08        44.86 o                         
 -22  16   2        331.47        432.98        48.88 o                         
 -21  16   2        131.14        204.68        40.75 o                         
 -20  16   2       1055.94       1096.48        59.46 o                         
 -19  16   2          1.05          5.38        30.24 o                         
 -18  16   2        363.89        433.52        45.46 o                         
 -17  16   2          0.01        -13.72        30.89 o                         
 -16  16   2       2048.88       2014.89        61.36 o                         
 -15  16   2        123.03        131.11        35.30 o                         
 -14  16   2       1394.66       1396.91        61.19 o                         
 -13  16   2        213.90        228.90        43.78 o                         
 -12  16   2       1605.65       1527.09        66.26 o                         
 -11  16   2        111.05        156.43        31.66 o                         
 -10  16   2       3252.10       3204.98       103.97 o                         
  -9  16   2         36.85         90.03        82.11 o                         
  -8  16   2         21.62         27.39        38.85 o                         
  -7  16   2        854.68        877.66        62.65 o                         
  -6  16   2       4007.33       4024.93       129.95 o                         
  -5  16   2       2075.55       2047.60        75.86 o                         
  -4  16   2       1824.55       1707.31        61.09 o                         
  -3  16   2       1449.81       1386.64        59.67 o                         
  -2  16   2       5836.22       5826.02       186.52 o                         
  -1  16   2          2.56        -31.54        34.39 o                         
   0  16   2       1414.03       1425.91        61.40 o                         
   1  16   2       1902.71       1634.05        85.16 o                         
   2  16   2         28.56         91.01        42.48 o                         
   3  16   2        270.61        316.52        40.87 o                         
   4  16   2        378.72        432.84        44.00 o                         
   5  16   2        162.24        132.42        42.76 o                         
   6  16   2        618.45        669.60        54.38 o                         
   7  16   2        357.70        358.96        47.91 o                         
   8  16   2        260.51        341.37        57.68 o                         
   9  16   2        128.16        147.57        38.13 o                         
  10  16   2       1358.27       1361.51        68.42 o                         
  11  16   2         48.13        124.32        49.79 o                         
  12  16   2       3554.68       3376.12       121.59 o                         
  13  16   2        942.67        832.27        66.35 o                         
  14  16   2       1976.67       1890.39       117.99 o                         
  15  16   2        142.27        199.12        46.52 o                         
  16  16   2       2668.15       2607.29        93.61 o                         
  17  16   2          1.60         95.91        39.40 o                         
  18  16   2       2463.29       2447.12       105.52 o                         
  19  16   2        197.47        232.29        54.47 o                         
  20  16   2        393.20        416.36        49.70 o                         
  21  16   2         29.95         -0.05        36.53 o                         
  22  16   2        591.13        557.62        63.29 o                         
  23  16   2         48.29         44.86        42.00 o                         
  24  16   2        410.13        533.49        69.63 o                         
  25  16   2          3.72         80.04        54.07 o                         
  26  16   2        212.82        230.26        60.21 o                         
 -26  17   2        811.83        959.49       155.57 o                         
 -25  17   2          3.14         74.59        77.39 o                         
 -24  17   2         46.63        195.81        70.77 o                         
 -23  17   2         83.22        115.04        49.26 o                         
 -22  17   2          5.07         17.34        42.60 o                         
 -21  17   2        277.66        295.43        48.81 o                         
 -20  17   2         75.85         56.50        36.42 o                         
 -19  17   2         54.35         62.13        34.01 o                         
 -18  17   2        129.39        122.16        42.76 o                         
 -17  17   2         25.48         -4.40        36.45 o                         
 -16  17   2         11.18         27.63        34.37 o                         
 -15  17   2          9.94         33.54        39.31 o                         
 -14  17   2        678.12        637.35        47.65 o                         
 -13  17   2       1702.89       1581.19        68.91 o                         
 -12  17   2        893.92        776.81        64.09 o                         
 -11  17   2        239.49        259.57        46.86 o                         
 -10  17   2        216.65        239.31        65.32 o                         
  -9  17   2         11.63          5.75        36.12 o                         
  -8  17   2         60.91        293.82        79.84 o                         
  -7  17   2         93.00         98.31        40.38 o                         
  -6  17   2        308.27        259.22        38.66 o                         
  -5  17   2          0.21         23.63        36.06 o                         
  -4  17   2         16.29        -30.17        42.71 o                         
  -3  17   2       1029.08       1040.53        57.47 o                         
  -2  17   2         21.45         88.54        44.35 o                         
  -1  17   2        125.57        108.94        38.51 o                         
   0  17   2        112.88        133.08        36.42 o                         
   1  17   2         78.43         29.13        66.30 o                         
   2  17   2         15.79         22.69        63.96 o                         
   3  17   2       2541.71       2455.44        93.42 o                         
   4  17   2          5.54        -18.97        39.17 o                         
   5  17   2          0.05         30.95        44.14 o                         
   6  17   2          5.64        -47.05        50.55 o                         
   7  17   2        120.94        132.55        42.66 o                         
   8  17   2         35.96        115.94        93.99 o                         
   9  17   2        558.37        593.97        49.34 o                         
  10  17   2         13.00        106.07        57.60 o                         
  11  17   2        334.99        404.17        45.11 o                         
  12  17   2        499.27        463.04        48.75 o                         
  13  17   2         91.98         80.74        46.83 o                         
  14  17   2        119.48        125.20        64.29 o                         
  15  17   2        493.72        483.67        51.81 o                         
  16  17   2         54.59         77.24        40.71 o                         
  17  17   2         18.59         50.78        40.20 o                         
  18  17   2         69.61         22.55        43.95 o                         
  19  17   2         74.65         64.51        36.50 o                         
  20  17   2         74.97         44.70        56.59 o                         
  21  17   2          5.69        -49.61        58.74 o                         
  22  17   2          0.96         51.97        44.54 o                         
  23  17   2          0.23          8.39        60.01 o                         
  24  17   2         48.70         47.32        55.39 o                         
  25  17   2          2.87          4.63        58.65 o                         
 -24  18   2         70.78         76.24       110.62 o                         
 -23  18   2          2.13         16.17        43.52 o                         
 -22  18   2        304.74        239.51        56.48 o                         
 -21  18   2        272.22        330.98        49.14 o                         
 -20  18   2        503.41        588.79        53.36 o                         
 -19  18   2         88.40         64.90        40.65 o                         
 -18  18   2       1263.90       1209.79        69.37 o                         
 -17  18   2         12.99        125.23        64.99 o                         
 -16  18   2       1021.16       1155.20        68.80 o                         
 -15  18   2        107.61        132.31        38.08 o                         
 -14  18   2       1042.56       1074.16        66.61 o                         
 -13  18   2        112.15        177.67        53.19 o                         
 -12  18   2        443.24        439.37        46.53 o                         
 -11  18   2        271.15        275.86        51.05 o                         
 -10  18   2       1907.03       1803.37        69.29 o                         
  -9  18   2        165.40        102.64        46.45 o                         
  -8  18   2       1301.26       1341.46        56.99 o                         
  -7  18   2        260.25        244.95        56.39 o                         
  -6  18   2        361.36        484.51        50.98 o                         
  -5  18   2        144.08         53.90        46.86 o                         
  -4  18   2        834.35        916.82        88.26 o                         
  -3  18   2         38.29         42.71        39.92 o                         
  -2  18   2         41.24         42.73        36.14 o                         
  -1  18   2        466.40        526.41        49.88 o                         
   0  18   2       4679.31       4528.58       135.25 o                         
   1  18   2         51.75         94.80        41.68 o                         
   2  18   2       4186.81       4215.88       182.64 o                         
   3  18   2        122.27        107.88        49.43 o                         
   4  18   2       6979.83       6380.97       222.24 o                         
   5  18   2        369.44        426.29        67.18 o                         
   6  18   2        557.67        598.59        54.62 o                         
   7  18   2        183.05        106.73        50.76 o                         
   8  18   2        238.25        341.25        65.11 o                         
   9  18   2         98.14        115.36        42.30 o                         
  10  18   2        604.57        759.61        78.94 o                         
  11  18   2        112.22        170.08        44.32 o                         
  12  18   2       1974.00       2180.13       102.11 o                         
  13  18   2        218.71        178.27        61.78 o                         
  14  18   2       1658.25       1540.88        85.31 o                         
  15  18   2         93.36        125.43        58.20 o                         
  16  18   2       1908.55       1770.58        96.85 o                         
  17  18   2        109.85        162.46        50.05 o                         
  18  18   2       1124.56       1255.30        84.42 o                         
  19  18   2          4.03          0.11        51.40 o                         
  20  18   2        970.24        895.01        58.69 o                         
  21  18   2         42.68         77.48        40.76 o                         
  22  18   2        675.62        622.72        66.11 o                         
  23  18   2         65.65         48.00        65.67 o                         
  24  18   2         87.83         85.48        62.72 o                         
 -23  19   2          6.90        -10.79        74.36 o                         
 -22  19   2          0.32         65.72        50.14 o                         
 -21  19   2         52.79        129.59        47.74 o                         
 -20  19   2        148.57        153.19        46.97 o                         
 -19  19   2          5.97        -14.94        67.02 o                         
 -18  19   2        144.23        187.03        47.78 o                         
 -17  19   2        267.60        189.86        47.43 o                         
 -16  19   2         34.31         25.17        47.47 o                         
 -15  19   2        233.74        245.04        49.96 o                         
 -14  19   2          7.31         15.44        37.04 o                         
 -13  19   2          7.39         35.23        49.72 o                         
 -12  19   2         19.44         53.90        42.47 o                         
 -11  19   2          6.86         70.34        38.26 o                         
 -10  19   2        271.80        257.75        50.81 o                         
  -9  19   2         71.24        136.39        69.50 o                         
  -8  19   2        253.55        173.38        58.22 o                         
  -7  19   2         97.38        190.75        41.84 o                         
  -6  19   2       1196.51        991.33        59.15 o                         
  -5  19   2         38.26         51.34        50.15 o                         
  -4  19   2        965.72        919.79        63.44 o                         
  -3  19   2        494.62        553.11        45.23 o                         
  -2  19   2         11.76        123.57        75.27 o                         
  -1  19   2        331.46        215.01        45.30 o                         
   0  19   2        632.12        563.50        55.89 o                         
   1  19   2       1167.70       1140.14        57.61 o                         
   2  19   2         23.92        -51.49        51.49 o                         
   3  19   2        240.03        216.22        53.29 o                         
   4  19   2        845.83        735.77        55.03 o                         
   5  19   2        228.42        275.94        65.19 o                         
   6  19   2          1.12         65.67        45.47 o                         
   7  19   2        248.72        273.43        66.67 o                         
   8  19   2        502.26        456.34        62.86 o                         
   9  19   2        121.71        106.10        49.23 o                         
  10  19   2        131.35        176.06        56.42 o                         
  11  19   2         78.47         84.49        57.11 o                         
  12  19   2        119.60        148.68        46.98 o                         
  13  19   2         93.55         89.28        66.13 o                         
  14  19   2         47.03        -38.94        91.08 o                         
  15  19   2        177.37        132.27        45.58 o                         
  16  19   2         25.67        126.00        54.59 o                         
  17  19   2        176.07        241.57        63.94 o                         
  18  19   2         55.48        110.07        44.80 o                         
  19  19   2        182.29        112.45        59.71 o                         
  20  19   2         12.24         15.73        49.08 o                         
  21  19   2         14.83         55.11        49.79 o                         
  22  19   2        581.94        535.97        85.48 o                         
 -21  20   2         57.43         36.31        45.45 o                         
 -20  20   2        311.29        352.70        59.09 o                         
 -19  20   2         46.80        100.69        52.36 o                         
 -18  20   2        765.80        778.34        55.16 o                         
 -17  20   2         66.42        131.50        52.01 o                         
 -16  20   2       1112.74       1080.03        63.25 o                         
 -15  20   2        197.56        163.50        51.52 o                         
 -14  20   2        736.93        823.63        58.24 o                         
 -13  20   2          0.01         92.21        49.55 o                         
 -12  20   2       1272.88       1196.21        78.57 o                         
 -11  20   2          8.36         -9.47        51.29 o                         
 -10  20   2       1011.77       1043.58        74.48 o                         
  -9  20   2        223.42        294.67        89.77 o                         
  -8  20   2       1178.29       1227.21        62.40 o                         
  -7  20   2        556.55        545.08        65.09 o                         
  -6  20   2        390.10        416.46        57.87 o                         
  -5  20   2          3.11         28.66        47.61 o                         
  -4  20   2        780.60        874.71        74.79 o                         
  -3  20   2        602.33        644.85        69.06 o                         
  -2  20   2       1214.82       1180.47        75.34 o                         
  -1  20   2       1818.33       1618.62        94.31 o                         
   0  20   2       1535.09       1500.02        80.70 o                         
   1  20   2        275.15        318.26        52.89 o                         
   2  20   2       1220.28       1068.40        65.26 o                         
   3  20   2        274.26        250.52        59.90 o                         
   4  20   2       3282.49       3129.35       112.18 o                         
   5  20   2         35.76         67.79        53.91 o                         
   6  20   2       1475.34       1421.01        83.62 o                         
   7  20   2          5.85         52.99        55.45 o                         
   8  20   2       1142.27       1112.82        85.54 o                         
   9  20   2         31.65         40.18        50.77 o                         
  10  20   2        829.01        815.59        82.31 o                         
  11  20   2          1.15        102.55        59.72 o                         
  12  20   2         14.85         87.36        48.79 o                         
  13  20   2        475.04        523.90        83.69 o                         
  14  20   2        326.61        256.56        67.56 o                         
  15  20   2          0.03        107.82        51.91 o                         
  16  20   2        745.54        713.97        87.07 o                         
  17  20   2          3.77         65.04        56.86 o                         
  18  20   2       1207.24       1197.30        88.00 o                         
  19  20   2        414.14        359.63        57.74 o                         
  20  20   2         12.66        -11.89        53.76 o                         
  21  20   2         94.93         33.13       149.94 o                         
 -20  21   2        298.34        147.62        81.35 o                         
 -19  21   2        120.90        144.16        50.54 o                         
 -18  21   2        133.03        163.27        42.28 o                         
 -17  21   2        223.90        252.62        51.16 o                         
 -16  21   2          9.25         37.37        45.57 o                         
 -15  21   2        207.93        249.65        51.30 o                         
 -14  21   2        191.81        243.97        60.11 o                         
 -13  21   2        185.01        183.38        55.10 o                         
 -12  21   2          0.04        -47.13        56.70 o                         
 -11  21   2          2.81         54.26        49.03 o                         
 -10  21   2        154.86        106.71        63.81 o                         
  -9  21   2         55.58         68.63        51.72 o                         
  -8  21   2         54.38         69.61        56.77 o                         
  -7  21   2        170.37        249.91        58.78 o                         
  -6  21   2         11.23         67.09        46.16 o                         
  -5  21   2          3.29         42.41        54.11 o                         
  -4  21   2         26.04        -15.62        42.92 o                         
  -3  21   2        142.15         96.82        52.92 o                         
  -2  21   2          3.13         40.09        56.90 o                         
  -1  21   2        264.09        331.82        58.18 o                         
   0  21   2        104.03        204.49        51.92 o                         
   1  21   2          6.49          2.50        53.58 o                         
   2  21   2          7.24         76.19        45.40 o                         
   3  21   2        357.61        353.90        65.80 o                         
   4  21   2        264.52        247.16        45.99 o                         
   5  21   2        223.95        202.10        69.70 o                         
   6  21   2         18.91        126.09        60.35 o                         
   7  21   2        164.28        184.13        76.84 o                         
   8  21   2        114.60         56.38       103.18 o                         
   9  21   2        363.65        340.53        62.04 o                         
  10  21   2         16.90        117.22        96.37 o                         
  11  21   2         48.70         23.35        71.57 o                         
  12  21   2        501.07        426.40        78.26 o                         
  13  21   2        253.14        415.81        73.30 o                         
  14  21   2         68.08        164.30        74.01 o                         
  15  21   2         37.20        143.70        64.18 o                         
  16  21   2         74.33        -20.91        58.67 o                         
  17  21   2          6.17        113.42        59.57 o                         
  18  21   2        170.09        261.18        73.04 o                         
  19  21   2        125.93        160.98        80.36 o                         
 -17  22   2         18.64         62.78        46.49 o                         
 -16  22   2         33.47         46.99        44.60 o                         
 -15  22   2        558.99        469.84        89.37 o                         
 -14  22   2       1986.24       1960.03       123.44 o                         
 -13  22   2          0.02         31.42        56.25 o                         
 -12  22   2       1420.28       1336.33        86.18 o                         
 -11  22   2         97.58        209.44        55.41 o                         
 -10  22   2        400.95        334.21        77.46 o                         
  -9  22   2        227.71        354.67        56.02 o                         
  -8  22   2        405.08        356.03        53.31 o                         
  -7  22   2          3.98         40.76        51.71 o                         
  -6  22   2        484.57        521.96        63.41 o                         
  -5  22   2          7.11        -36.74        54.83 o                         
  -4  22   2         77.54        107.97        58.56 o                         
  -3  22   2          0.10         58.87        65.59 o                         
  -2  22   2       2169.14       2100.68       104.22 o                         
  -1  22   2        162.36        112.31        62.92 o                         
   0  22   2        654.97        753.73       108.39 o                         
   1  22   2          0.09        -49.51        54.17 o                         
   2  22   2        615.63        651.89        70.28 o                         
   3  22   2        420.23        305.04        67.81 o                         
   4  22   2       1449.75       1528.17       106.28 o                         
   5  22   2         79.41         67.24        49.31 o                         
   6  22   2       1395.61       1248.97       102.35 o                         
   7  22   2        147.15        168.90        54.91 o                         
   8  22   2        576.64        650.78        97.68 o                         
   9  22   2          4.11         56.87        66.07 o                         
  10  22   2       1331.30       1363.99        97.30 o                         
  11  22   2          0.05        -38.71        77.30 o                         
  12  22   2        314.66        392.34        69.18 o                         
  13  22   2         63.52         32.05        64.47 o                         
  14  22   2        357.79        474.51        81.42 o                         
  15  22   2         25.22         59.13        64.93 o                         
  16  22   2        170.22        205.49        68.19 o                         
 -15  23   2        240.15        159.80        64.14 o                         
 -14  23   2          7.31         -7.77        66.85 o                         
 -13  23   2         96.70        120.79        54.28 o                         
 -12  23   2         12.87         -6.02        86.83 o                         
 -11  23   2         34.94        -25.43        59.71 o                         
 -10  23   2         59.92         64.75        66.74 o                         
  -9  23   2         40.50         44.47        73.07 o                         
  -8  23   2         47.57         79.56        66.75 o                         
  -7  23   2        195.70        324.72        63.70 o                         
  -6  23   2          1.10         26.76        70.62 o                         
  -5  23   2        192.25        223.99        77.12 o                         
  -4  23   2          3.44          9.59        52.58 o                         
  -3  23   2          1.04         56.79        67.33 o                         
  -2  23   2         13.03        -16.22        55.31 o                         
  -1  23   2       1220.42       1123.34        89.74 o                         
   0  23   2        287.26        307.18        58.20 o                         
   1  23   2         16.48         56.52        65.28 o                         
   2  23   2         46.17         -6.10        50.38 o                         
   3  23   2         19.05         32.59        51.93 o                         
   4  23   2        524.97        344.88        73.89 o                         
   5  23   2         36.26         86.22        60.04 o                         
   6  23   2         23.57        -11.95        57.47 o                         
   7  23   2         27.71        -43.87        59.09 o                         
   8  23   2          8.46         28.76        53.64 o                         
   9  23   2        107.19        144.22        73.36 o                         
  10  23   2         50.53         99.98        85.75 o                         
  11  23   2        249.64        253.02        76.25 o                         
  12  23   2          7.02         58.41        63.96 o                         
  13  23   2         34.34         -5.91        70.82 o                         
  14  23   2        225.00        295.33        76.77 o                         
 -11  24   2         20.96         14.13        59.00 o                         
 -10  24   2        862.05        966.24        93.48 o                         
  -9  24   2         78.74         72.42        51.40 o                         
  -8  24   2       1021.68       1087.88        92.42 o                         
  -7  24   2         27.08         67.17        60.15 o                         
  -6  24   2        802.18        916.31        76.56 o                         
  -5  24   2         11.68        115.45        73.19 o                         
  -4  24   2        499.27        639.33        84.36 o                         
  -3  24   2        137.22        229.48        59.97 o                         
  -2  24   2        194.16        333.24        78.00 o                         
  -1  24   2        211.46        179.18        64.09 o                         
   0  24   2       1513.03       1412.59       106.55 o                         
   1  24   2          0.14        148.35        73.42 o                         
   2  24   2        178.77        182.82        71.42 o                         
   3  24   2         66.00        114.26        57.41 o                         
   4  24   2        731.52        445.60        73.93 o                         
   5  24   2        308.79        195.04        67.36 o                         
   6  24   2        370.25        397.08        81.17 o                         
   7  24   2         31.69         -9.43        69.59 o                         
   8  24   2        209.38        207.28        62.52 o                         
   9  24   2          3.60         28.30        64.29 o                         
  10  24   2        515.69        554.47        96.48 o                         
  -6  25   2         31.75         32.05       105.89 o                         
  -5  25   2        298.13        328.95        76.81 o                         
  -4  25   2         10.67        145.72        58.55 o                         
  -3  25   2        179.54        191.97        68.26 o                         
  -2  25   2          0.61        128.82        63.36 o                         
  -1  25   2        376.58        389.26        76.71 o                         
   0  25   2        348.50        485.21       100.71 o                         
   1  25   2          5.57         13.06        57.01 o                         
   2  25   2         44.89        167.79        77.03 o                         
   3  25   2         17.72        -18.43        61.55 o                         
   4  25   2          5.92         98.67        73.88 o                         
   5  25   2         93.17        151.13        62.50 o                         
 -34   1   3         18.85        105.91        55.99 o                         
 -33   1   3        806.64        721.97       110.95 o                         
 -32   1   3        201.09        186.68        82.71 o                         
 -31   1   3       1030.28        921.50        99.88 o                         
 -30   1   3        117.90         92.39        24.75 o                         
 -29   1   3       1238.40       1057.21        45.05 o                         
 -28   1   3         36.19         31.41        21.61 o                         
 -27   1   3       1273.99       1111.55        36.33 o                         
 -26   1   3        176.07        173.17        20.60 o                         
 -25   1   3        101.37        160.50        33.39 o                         
 -24   1   3         18.57         33.83        18.90 o                         
 -23   1   3        129.87        153.72        21.52 o                         
 -22   1   3       2337.81       2227.97        42.40 o                         
 -21   1   3        535.51        539.60        22.56 o                         
 -20   1   3         23.88         49.67        15.45 o                         
 -19   1   3       1639.04       1628.18        32.68 o                         
 -18   1   3        117.18         92.82        20.52 o                         
 -17   1   3       1716.78       1695.08        33.67 o                         
 -16   1   3        191.17        192.71        10.76 o                         
 -15   1   3      11000.68      10563.79       159.90 o                         
 -14   1   3       1104.43       1096.51        21.76 o                         
 -13   1   3      11569.83      10834.20       269.14 o                         
 -12   1   3         39.66         78.49        20.28 o                         
 -11   1   3      34357.20      34948.92      1042.96 o                         
 -10   1   3       2078.50       2133.44        22.46 o                         
  -9   1   3      39856.21      42266.94      1440.25 o                         
  -8   1   3         75.99         70.12         7.80 o                         
  -7   1   3       5123.37       4653.72        52.13 o                         
  -6   1   3       1167.67       1103.52        26.56 o                         
  -5   1   3        373.61        558.93        15.56 o                         
  -4   1   3       6835.17       6601.08       139.53 o                         
  -3   1   3      11898.40      11593.14       168.95 o                         
  -2   1   3         14.02         12.99         8.03 o                         
  -1   1   3         44.29         54.69        15.69 o                         
   0   1   3         69.61         42.80         8.90 o                         
   1   1   3       5315.02       5134.85        60.01 o                         
   2   1   3       8976.01       8939.36       122.70 o                         
   3   1   3       7287.77       6838.79       125.45 o                         
   4   1   3       1214.80       1298.75        21.40 o                         
   5   1   3      11829.88      11301.87       216.51 o                         
   6   1   3         89.67         91.51        34.65 o                         
   7   1   3      12189.30      11901.14       378.80 o                         
   8   1   3       3282.24       3829.34       284.05 o                         
   9   1   3      14279.71      15515.07       588.75 o                         
  10   1   3       1618.45       1493.34        69.96 o                         
  11   1   3       1453.00       1048.52        43.12 o                         
  12   1   3       1510.76       1781.14        31.09 o                         
  13   1   3      11457.12      11542.09       451.17 o                         
  14   1   3         40.25         29.72        12.77 o                         
  15   1   3       3462.04       3176.11        49.86 o                         
  16   1   3       1638.47       1834.64        38.23 o                         
  17   1   3       5729.46       5686.63       102.31 o                         
  18   1   3          3.82          6.79        14.26 o                         
  19   1   3       2990.51       2943.40        52.18 o                         
  20   1   3          7.61        -14.28        33.73 o                         
  21   1   3       8304.52       8554.44       185.12 o                         
  22   1   3        693.43        688.79        28.56 o                         
  23   1   3       1838.21       1727.21        52.05 o                         
  24   1   3        216.27        248.35        25.93 o                         
  25   1   3        196.71        209.47        25.53 o                         
  26   1   3       1755.10       1707.67        82.70 o                         
  27   1   3        308.74        366.52        32.74 o                         
  28   1   3        346.12        369.95        30.33 o                         
  29   1   3         11.91         48.26        29.52 o                         
  30   1   3         85.71         57.33        36.90 o                         
  31   1   3         67.51         83.00        41.08 o                         
  32   1   3         46.42         37.91        51.30 o                         
  33   1   3         86.10         85.64        52.38 o                         
 -34   2   3        276.47        281.93        98.01 o                         
 -33   2   3         42.41         27.69        53.74 o                         
 -32   2   3        128.18         91.69        42.78 o                         
 -31   2   3        116.54        160.99        37.87 o                         
 -30   2   3        128.65        125.74        40.31 o                         
 -29   2   3        285.87        209.51        24.64 o                         
 -28   2   3         69.72         49.45        18.77 o                         
 -27   2   3        376.65        299.71        29.33 o                         
 -26   2   3       2344.43       1855.20       114.94 o                         
 -25   2   3        186.99        144.65        19.34 o                         
 -24   2   3        866.15        808.46        26.84 o                         
 -23   2   3         20.06         28.84        17.45 o                         
 -22   2   3       1328.06       1340.10        39.32 o                         
 -21   2   3         34.67         65.33        17.39 o                         
 -20   2   3        274.86        239.26        19.54 o                         
 -19   2   3         41.59         33.87        10.90 o                         
 -18   2   3        374.77        354.21        17.97 o                         
 -17   2   3         18.40         28.75        10.30 o                         
 -16   2   3          0.14          7.61        10.55 o                         
 -15   2   3         56.24         35.56        15.31 o                         
 -14   2   3         26.95         44.22        15.04 o                         
 -13   2   3         18.02         11.71        13.41 o                         
 -12   2   3       1383.06       1485.22        48.18 o                         
 -11   2   3       1185.16       1137.83        51.52 o                         
 -10   2   3        339.57        250.11        28.28 o                         
  -9   2   3       2131.97       1972.17        36.04 o                         
  -8   2   3       7057.03       7408.08       243.52 o                         
  -7   2   3        674.66        706.99        17.90 o                         
  -6   2   3        155.79        202.47        11.85 o                         
  -5   2   3       2169.11       2074.37        44.54 o                         
  -4   2   3      15349.55      15164.71       288.15 o                         
  -3   2   3       1584.72       1590.97        29.58 o                         
  -2   2   3       4068.74       4005.71        53.27 o                         
  -1   2   3      47564.05      47448.96      2079.78 o                         
   0   2   3       1731.73       1860.18        46.26 o                         
   1   2   3       3197.78       3328.45        65.44 o                         
   2   2   3       1213.23       1211.57        31.80 o                         
   3   2   3      14781.21      15223.42       298.70 o                         
   4   2   3        560.34        584.76        24.56 o                         
   5   2   3       4969.41       5102.35       120.33 o                         
   6   2   3        492.29        414.96        27.79 o                         
   7   2   3         61.99         38.58        17.59 o                         
   8   2   3         58.18        316.74        38.18 o                         
   9   2   3       8201.50       9016.21       275.73 o                         
  10   2   3       2195.71       2332.87        94.44 o                         
  11   2   3       3733.09       4167.73       160.37 o                         
  12   2   3         83.76          7.10        45.85 o                         
  13   2   3         99.51         92.26        74.31 o                         
  14   2   3        337.36        310.84        20.24 o                         
  15   2   3       1500.38       1513.52        49.53 o                         
  16   2   3        668.14        668.53        23.18 o                         
  17   2   3        185.70        205.09        16.31 o                         
  18   2   3        931.00        901.94        31.10 o                         
  19   2   3        189.98        267.93        57.77 o                         
  20   2   3        754.34        677.30        26.03 o                         
  21   2   3       1198.17       1227.86        51.95 o                         
  22   2   3        873.05        813.12        31.79 o                         
  23   2   3        448.04        455.40        25.95 o                         
  24   2   3       1446.79       1507.78        69.65 o                         
  25   2   3          0.56         73.57        27.11 o                         
  26   2   3         18.56         13.96        27.63 o                         
  27   2   3         33.65         23.35        25.15 o                         
  28   2   3          6.46         23.60        26.34 o                         
  29   2   3        115.94         90.35        29.59 o                         
  30   2   3          7.20         24.47        33.82 o                         
  31   2   3          9.45         37.67        36.11 o                         
  32   2   3         23.58         56.64        55.90 o                         
  33   2   3         13.75         74.48        51.56 o                         
 -34   3   3        111.07        292.58        94.13 o                         
 -33   3   3         78.56          5.95        80.48 o                         
 -32   3   3         43.07         63.50        39.84 o                         
 -31   3   3         52.95         44.14        42.50 o                         
 -30   3   3        419.17        386.82        37.53 o                         
 -29   3   3        885.79        776.54        59.61 o                         
 -28   3   3        145.97        102.76        20.81 o                         
 -27   3   3        977.45        921.68        45.62 o                         
 -26   3   3        861.02        812.19        42.22 o                         
 -25   3   3       1287.86       1210.73        47.10 o                         
 -24   3   3        126.80        128.71        23.07 o                         
 -23   3   3        391.32        523.59        50.98 o                         
 -22   3   3       1125.81       1042.88        43.98 o                         
 -21   3   3       1928.40       1849.72        37.25 o                         
 -20   3   3        134.11        129.61        15.29 o                         
 -19   3   3       2534.94       2608.35        56.13 o                         
 -18   3   3        202.29        202.60        17.02 o                         
 -17   3   3       7111.63       6968.52       279.92 o                         
 -16   3   3          5.80         43.54        19.87 o                         
 -15   3   3       5274.75       5403.92       131.40 o                         
 -14   3   3       1254.47       1308.04        31.40 o                         
 -13   3   3       4029.63       3734.77        73.62 o                         
 -12   3   3       1334.28       1415.24        29.76 o                         
 -11   3   3        451.52        398.72        29.45 o                         
 -10   3   3       1679.83       1956.39        39.17 o                         
  -9   3   3      12508.07      10886.58       250.61 o                         
  -8   3   3       5542.25       5221.51        80.38 o                         
  -7   3   3      36965.99      37123.76      1246.84 o                         
  -6   3   3       4582.29       4620.00        78.86 o                         
  -5   3   3       8406.93       8028.63       231.92 o                         
  -4   3   3       1667.32       1536.11        24.04 o                         
  -3   3   3      18530.76      17887.11       539.74 o                         
  -2   3   3       2973.70       3155.78        45.87 o                         
  -1   3   3        166.82        233.20        12.73 o                         
   0   3   3       1962.07       1958.17        30.69 o                         
   1   3   3      19589.49      18767.18       497.92 o                         
   2   3   3        947.29        905.29        21.24 o                         
   3   3   3         41.84        -38.06        38.06 o                         
   4   3   3         14.66         18.07        11.06 o                         
   5   3   3      11498.51      11441.59       285.45 o                         
   6   3   3         18.90        -13.61        31.56 o                         
   7   3   3      13219.83      12928.64       746.23 o                         
   8   3   3         79.76        125.47        31.73 o                         
   9   3   3       3040.43       2723.41        67.33 o                         
  10   3   3        420.26        810.00        58.36 o                         
  11   3   3       2722.91       2453.60       152.54 o                         
  12   3   3       1433.11       1707.86       130.51 o                         
  13   3   3       5834.22       5121.24       167.90 o                         
  14   3   3         30.63         12.27        70.37 o                         
  15   3   3       3571.32       3241.80       136.12 o                         
  16   3   3        608.09        475.66        46.76 o                         
  17   3   3       3439.71       3997.22       551.78 o                         
  18   3   3       2006.53       1883.76        90.03 o                         
  19   3   3       5632.56       5901.85       275.68 o                         
  20   3   3          7.59        -26.41        44.38 o                         
  21   3   3       2000.30       1823.56        99.07 o                         
  22   3   3       1307.89       1334.43        40.88 o                         
  23   3   3       3136.30       3082.96        88.19 o                         
  24   3   3        842.22        865.06        47.15 o                         
  25   3   3       1681.38       1693.12        66.72 o                         
  26   3   3        450.46        507.49        35.71 o                         
  27   3   3       2028.61       1947.57        91.26 o                         
  28   3   3        307.53        315.85        45.15 o                         
  29   3   3        227.98        267.75        44.77 o                         
  30   3   3         77.44        106.12        40.42 o                         
  31   3   3        168.76        239.95        58.38 o                         
  32   3   3         65.00         89.71        39.42 o                         
  33   3   3        130.06        130.41        62.91 o                         
 -34   4   3         89.18        -46.06        82.59 o                         
 -33   4   3         20.82         41.71        42.16 o                         
 -32   4   3         55.76         29.41        42.49 o                         
 -31   4   3        107.04        148.75        95.12 o                         
 -30   4   3         62.03         50.55        40.74 o                         
 -29   4   3         12.59         67.15        80.72 o                         
 -28   4   3         56.76         59.64        18.49 o                         
 -27   4   3          1.98         -4.24        16.84 o                         
 -26   4   3        124.44         54.13        14.82 o                         
 -25   4   3        224.53        149.37        24.74 o                         
 -24   4   3       3018.63       2548.08        64.69 o                         
 -23   4   3        312.09        350.70        30.18 o                         
 -22   4   3         71.77         45.93        13.10 o                         
 -21   4   3        475.61        561.97        33.17 o                         
 -20   4   3        702.71        717.30        40.86 o                         
 -19   4   3         14.88         53.96        23.46 o                         
 -18   4   3        612.93        716.62        48.87 o                         
 -17   4   3       2347.18       2407.76        54.83 o                         
 -16   4   3         89.53         74.35        19.66 o                         
 -15   4   3         28.96         75.27        18.40 o                         
 -14   4   3        673.28        717.61        25.01 o                         
 -13   4   3         95.01         96.28        28.65 o                         
 -12   4   3        123.61        147.15        14.58 o                         
 -11   4   3        884.30        850.61        35.16 o                         
 -10   4   3        236.82        217.21        21.25 o                         
  -9   4   3      13192.84      13519.45       547.72 o                         
  -8   4   3       2047.84       2115.83        62.12 o                         
  -7   4   3        402.27        352.96        19.49 o                         
  -6   4   3        136.98        197.21        12.54 o                         
  -5   4   3         23.65         48.76        11.08 o                         
  -4   4   3        384.29        382.74        23.60 o                         
  -3   4   3        461.62        496.68        16.63 o                         
  -2   4   3       1159.24       1282.31        23.50 o                         
  -1   4   3        599.33        590.08        16.04 o                         
   0   4   3        894.01        865.87        22.52 o                         
   1   4   3       3623.48       3823.06        63.58 o                         
   2   4   3        118.60        197.31        18.06 o                         
   3   4   3       6799.81       6815.83       281.44 o                         
   4   4   3        131.35        187.36        11.84 o                         
   5   4   3       1967.46       2142.47        55.31 o                         
   6   4   3       2529.90       3067.45       186.13 o                         
   7   4   3       1295.63       1478.46        45.15 o                         
   8   4   3       6454.96       7329.89       213.26 o                         
   9   4   3       4338.12       4548.62       255.14 o                         
  10   4   3       1767.55       1696.98       108.56 o                         
  11   4   3        573.59        698.62        38.89 o                         
  12   4   3        189.95        146.12        31.98 o                         
  13   4   3        508.91        490.80        35.11 o                         
  14   4   3        151.13        302.44        63.20 o                         
  15   4   3        147.74         87.95        37.28 o                         
  16   4   3        109.60         20.66        38.21 o                         
  17   4   3        660.33        691.41        72.33 o                         
  18   4   3          8.22        -63.04        88.76 o                         
  19   4   3        643.87        626.49        91.16 o                         
  20   4   3         99.66        118.08        61.13 o                         
  21   4   3        165.38        166.82        48.68 o                         
  22   4   3        327.46        309.36        41.76 o                         
  23   4   3          4.89        -14.98        50.00 o                         
  24   4   3          1.14         19.92        30.02 o                         
  25   4   3        322.23        333.26        37.28 o                         
  26   4   3         81.45         70.69        37.59 o                         
  27   4   3         23.36         -0.15        34.99 o                         
  28   4   3          4.46         32.50        48.06 o                         
  29   4   3         64.58        109.80        47.07 o                         
  30   4   3         32.31         26.08        36.88 o                         
  31   4   3        350.73        337.66        48.36 o                         
  32   4   3         80.17        108.30        47.45 o                         
  33   4   3         63.69        113.41        61.26 o                         
 -34   5   3          0.23        -14.91        89.46 o                         
 -33   5   3         13.84         58.87       102.88 o                         
 -32   5   3         78.66         29.62        60.83 o                         
 -31   5   3        933.29        947.09        87.92 o                         
 -30   5   3         67.05         43.58        48.91 o                         
 -29   5   3        583.85        567.65        45.96 o                         
 -28   5   3         27.65         27.18        16.31 o                         
 -27   5   3       1058.16       1017.25        54.26 o                         
 -26   5   3          1.57         14.18        12.96 o                         
 -25   5   3        255.04        353.92        53.15 o                         
 -24   5   3        940.53        828.76        40.48 o                         
 -23   5   3       4161.08       4612.26       131.62 o                         
 -22   5   3        563.14        590.72        28.96 o                         
 -21   5   3       2163.10       2165.19        66.84 o                         
 -20   5   3          0.50         15.70        11.08 o                         
 -19   5   3       1525.91       1514.82        51.09 o                         
 -18   5   3         27.84         28.41        23.89 o                         
 -17   5   3        812.85        730.37        31.88 o                         
 -16   5   3          0.40         17.36        20.04 o                         
 -15   5   3       5023.23       5332.95       191.56 o                         
 -14   5   3        237.75        301.16        20.78 o                         
 -13   5   3        655.44        417.54        22.79 o                         
 -12   5   3        978.61       1167.27        42.14 o                         
 -11   5   3      12441.00      12681.99       316.51 o                         
 -10   5   3       4072.13       4634.49        61.52 o                         
  -9   5   3       2071.18       1753.53        29.43 o                         
  -8   5   3        797.42        876.44        18.42 o                         
  -7   5   3        345.10        208.30        13.63 o                         
  -6   5   3         13.22         23.80        13.51 o                         
  -5   5   3       1685.91       1322.79        41.31 o                         
  -4   5   3        879.81        866.07        28.27 o                         
  -3   5   3        219.24        132.12        14.70 o                         
  -2   5   3       1343.39       1417.11        40.28 o                         
  -1   5   3       2644.61       2251.22        34.05 o                         
   0   5   3       1379.52       1378.49        26.63 o                         
   1   5   3       4701.12       4808.24        83.63 o                         
   2   5   3        405.06        424.62        38.18 o                         
   3   5   3      29208.85      29914.88      1176.25 o                         
   5   5   3      16453.74      17882.73       516.18 o                         
   6   5   3       2244.03       2312.31        86.49 o                         
   7   5   3      46645.85      47650.20      2655.41 o                         
   8   5   3         58.97        107.15         6.56 o                         
   9   5   3       9230.58       9672.42       286.48 o                         
  10   5   3        371.93        317.30        25.17 o                         
  11   5   3        725.55        638.25        38.17 o                         
  12   5   3         71.89         30.02        44.96 o                         
  13   5   3       2485.25       2253.61       112.60 o                         
  14   5   3        469.37        539.50        72.09 o                         
  15   5   3       1179.27       1037.01        68.80 o                         
  16   5   3        898.87        882.46        50.49 o                         
  17   5   3       4420.94       4397.53       172.22 o                         
  18   5   3       3107.75       3262.63       168.46 o                         
  19   5   3       1933.48       1740.81        94.11 o                         
  20   5   3         17.67         16.03        47.42 o                         
  21   5   3       5645.35       6149.10       323.40 o                         
  22   5   3        189.44        231.76        52.90 o                         
  23   5   3       3099.35       3204.53       192.39 o                         
  24   5   3        459.70        533.63        41.54 o                         
  25   5   3        554.99        612.52        66.22 o                         
  26   5   3         82.56        108.20        47.18 o                         
  27   5   3        200.59        240.28        40.97 o                         
  28   5   3        383.64        315.94        39.81 o                         
  29   5   3        615.80        584.99        47.37 o                         
  30   5   3         54.12        -27.34        40.50 o                         
  31   5   3        190.30        217.10        51.58 o                         
  32   5   3        329.54        335.51        50.21 o                         
 -33   6   3         72.91         40.13        80.11 o                         
 -32   6   3         37.07        121.88        78.15 o                         
 -31   6   3          1.14         57.39        53.60 o                         
 -30   6   3        192.35         81.83        61.66 o                         
 -29   6   3          3.96         -8.13        43.23 o                         
 -28   6   3         61.33        117.74        48.84 o                         
 -27   6   3         85.02        156.63        46.93 o                         
 -26   6   3        289.23        315.91        54.00 o                         
 -25   6   3          0.05         -1.81        14.61 o                         
 -24   6   3          0.25         10.16        14.59 o                         
 -23   6   3        209.45        243.83        41.40 o                         
 -22   6   3        386.49        423.70        38.86 o                         
 -21   6   3        250.38        262.43        32.11 o                         
 -20   6   3        123.87        134.30        27.24 o                         
 -19   6   3       1724.28       1766.75        63.05 o                         
 -18   6   3         55.41         78.77        28.70 o                         
 -17   6   3         99.02         98.52        22.64 o                         
 -16   6   3         12.79          7.00        15.21 o                         
 -15   6   3         41.04         54.28        25.60 o                         
 -14   6   3          2.19         96.94        34.14 o                         
 -13   6   3        133.01        143.36        14.13 o                         
 -12   6   3       2743.88       2847.93        58.82 o                         
 -11   6   3        356.57        410.44        32.44 o                         
 -10   6   3        578.14        681.32        13.75 o                         
  -9   6   3       1181.04       1464.98        46.08 o                         
  -8   6   3         28.97         48.67        12.78 o                         
  -7   6   3        239.72        363.12        17.29 o                         
  -6   6   3        157.46         71.95        26.60 o                         
  -5   6   3       6011.40       6150.05       298.39 o                         
  -4   6   3        644.30       1113.36        56.55 o                         
  -3   6   3         95.79        546.86        59.89 o                         
  -2   6   3        874.42        838.55        80.27 o                         
  -1   6   3        639.29        603.51        26.34 o                         
   0   6   3        214.89        145.80        18.46 o                         
   1   6   3        951.82       1047.72        66.44 o                         
   2   6   3         10.31         94.06        32.11 o                         
   3   6   3       3645.05       4731.08       164.18 o                         
   4   6   3       1393.93       1422.87        34.90 o                         
   5   6   3       2182.60       2782.52       146.99 o                         
   6   6   3       3270.34       3816.18       116.46 o                         
   7   6   3        497.81        591.45        34.87 o                         
   8   6   3       1018.02        925.15        36.17 o                         
   9   6   3        221.21        262.34        27.64 o                         
  10   6   3         18.59         55.79        25.66 o                         
  11   6   3        146.73        177.25        22.75 o                         
  12   6   3        533.27        721.12        50.48 o                         
  13   6   3        327.36        387.96        54.60 o                         
  14   6   3          1.18          9.78        32.54 o                         
  15   6   3          3.32        -33.62        33.62 o                         
  16   6   3       1381.51       1281.98        67.03 o                         
  17   6   3         23.57         -4.15        57.94 o                         
  18   6   3        436.88        370.39        54.46 o                         
  19   6   3       2351.38       2396.86       114.12 o                         
  20   6   3       5165.62       5510.27       241.20 o                         
  21   6   3        760.89        737.03       169.15 o                         
  22   6   3        384.59        443.41        96.88 o                         
  23   6   3        270.61        319.38        38.64 o                         
  24   6   3          6.87         36.37        37.80 o                         
  25   6   3         17.35         43.80        44.63 o                         
  26   6   3         39.31        110.63        55.65 o                         
  27   6   3          5.38        -32.26        33.18 o                         
  28   6   3        173.13        141.78        46.10 o                         
  29   6   3         50.87         83.84        36.36 o                         
  30   6   3          4.74         56.14        45.55 o                         
  31   6   3          2.44         41.01        48.85 o                         
  32   6   3         25.87        -14.40        54.34 o                         
 -33   7   3        116.42        133.98        58.20 o                         
 -32   7   3          3.55         31.53        67.02 o                         
 -31   7   3         82.18        157.12        69.61 o                         
 -30   7   3        112.86         78.87        68.69 o                         
 -29   7   3        850.60        874.18        69.06 o                         
 -28   7   3        309.08        212.92        48.12 o                         
 -27   7   3       2353.99       2298.12        93.55 o                         
 -26   7   3          0.63         -2.82        19.80 o                         
 -25   7   3       1548.65       1719.87        76.03 o                         
 -24   7   3        110.13         74.28        15.48 o                         
 -23   7   3        852.17        853.48        38.16 o                         
 -22   7   3        841.03        826.12        55.21 o                         
 -21   7   3       3696.49       4027.26       121.69 o                         
 -20   7   3          3.24          8.62         9.39 o                         
 -19   7   3        232.10        238.71        27.31 o                         
 -18   7   3        582.22        646.67        41.27 o                         
 -17   7   3       3042.28       2894.09       113.36 o                         
 -16   7   3         14.91         88.13        26.48 o                         
 -15   7   3       6732.08       6954.89       209.02 o                         
 -14   7   3       1011.04       1057.38        46.45 o                         
 -13   7   3       3801.17       3659.64        72.38 o                         
 -12   7   3        401.20        453.90        19.19 o                         
 -11   7   3       6511.85       6355.52        93.23 o                         
 -10   7   3       1702.46       1695.81        52.75 o                         
  -9   7   3       6798.68       6837.04       121.08 o                         
  -8   7   3       2275.00       2146.44        63.91 o                         
  -7   7   3       2268.86       2080.02        58.87 o                         
  -6   7   3          8.69          9.26        15.65 o                         
  -5   7   3       1331.82       1378.64        47.35 o                         
  -4   7   3       1452.73       2527.05        84.12 o                         
  -3   7   3        628.60        490.72        19.84 o                         
  -2   7   3        697.32        592.44        25.46 o                         
  -1   7   3      22452.19      22060.40       712.86 o                         
   0   7   3       4431.88       4864.33       137.17 o                         
   1   7   3      19324.95      19748.47       624.48 o                         
   2   7   3       4765.56       5340.88       166.15 o                         
   3   7   3      24737.20      23901.64       837.22 o                         
   4   7   3         86.99        217.86        83.04 o                         
   5   7   3      14598.80      13930.82       401.56 o                         
   6   7   3        159.12        447.87        67.76 o                         
   7   7   3      13926.29      13563.72       613.44 o                         
   8   7   3        845.31        905.34        37.10 o                         
   9   7   3       2043.38       1821.75        45.12 o                         
  10   7   3        590.36        661.68        28.11 o                         
  11   7   3        746.20        687.96        25.80 o                         
  12   7   3         61.54        181.73        64.37 o                         
  13   7   3       2922.55       3050.34        96.40 o                         
  14   7   3          5.85          0.67        18.28 o                         
  15   7   3        370.32        307.16        23.18 o                         
  16   7   3        344.63        374.24        69.72 o                         
  17   7   3        768.73        655.41        46.81 o                         
  18   7   3        491.95        474.95        54.92 o                         
  19   7   3       1039.10       1019.53       105.53 o                         
  20   7   3        175.28        255.69       108.06 o                         
  21   7   3       1588.37       1528.13       121.30 o                         
  22   7   3       1143.82       1174.02        92.65 o                         
  23   7   3       2140.07       2203.50       152.67 o                         
  24   7   3        126.37         35.08        56.39 o                         
  25   7   3         15.73        122.45        38.29 o                         
  26   7   3        634.21        618.86        57.03 o                         
  27   7   3        150.54        197.76        63.13 o                         
  28   7   3        133.77        155.18        63.38 o                         
  29   7   3        176.80        257.99        54.05 o                         
  30   7   3        119.90        168.96        45.25 o                         
  31   7   3        952.27       1013.04       103.58 o                         
  32   7   3          0.20         95.03        57.92 o                         
 -33   8   3          3.55        -54.26        94.64 o                         
 -32   8   3          6.11         74.54        71.23 o                         
 -31   8   3        143.32        238.54        70.47 o                         
 -30   8   3          4.83          1.43        70.45 o                         
 -29   8   3         47.93         59.98        64.51 o                         
 -28   8   3        207.30        198.22        48.81 o                         
 -27   8   3         83.91        155.55        42.88 o                         
 -26   8   3        462.03        420.22        51.99 o                         
 -25   8   3          0.12         -1.09        23.70 o                         
 -24   8   3         66.99        121.17        37.60 o                         
 -23   8   3         11.09         15.39        14.54 o                         
 -22   8   3        231.55        236.21        45.51 o                         
 -21   8   3        255.56        205.42        21.35 o                         
 -20   8   3        207.09        193.79        12.25 o                         
 -19   8   3       1101.44       1166.80        66.82 o                         
 -18   8   3        279.72        313.58        18.13 o                         
 -17   8   3         10.19         15.59        17.34 o                         
 -16   8   3        368.06        372.52        20.55 o                         
 -15   8   3       1100.82       1212.81        29.30 o                         
 -14   8   3        712.66        768.71        37.84 o                         
 -13   8   3        292.00        384.04        23.68 o                         
 -12   8   3        354.29        423.87        47.83 o                         
 -11   8   3       1506.75       1636.60        43.85 o                         
 -10   8   3       1568.67       1652.56        36.72 o                         
  -9   8   3        373.34        425.14        19.54 o                         
  -8   8   3        451.12        432.57        18.34 o                         
  -7   8   3       4150.17       4333.55       123.51 o                         
  -6   8   3        406.50        502.17        24.19 o                         
  -5   8   3       7410.78       8259.14       245.83 o                         
  -4   8   3       2268.72       3351.91        95.79 o                         
  -3   8   3       4854.36       5470.39       217.23 o                         
  -2   8   3        154.15        117.94        24.31 o                         
  -1   8   3       3776.70       3790.94        81.13 o                         
   0   8   3        233.29        141.02        24.40 o                         
   1   8   3        268.29        278.09        92.74 o                         
   2   8   3       3020.40       3451.26        70.59 o                         
   3   8   3       7675.49       8282.29       185.01 o                         
   4   8   3       1306.90       1425.77        85.42 o                         
   5   8   3       6556.95       6753.97       171.73 o                         
   6   8   3          6.53         33.64        21.82 o                         
   7   8   3        846.77        975.35        44.93 o                         
   8   8   3          4.32         24.28        23.09 o                         
   9   8   3          3.62          7.11        20.34 o                         
  10   8   3        135.76        142.07        30.59 o                         
  11   8   3       1016.39        992.24        45.53 o                         
  12   8   3        968.27        999.66        39.12 o                         
  13   8   3        427.31        444.83        25.64 o                         
  14   8   3        609.32        559.41        42.16 o                         
  15   8   3        275.80        281.62        39.13 o                         
  16   8   3        803.31        872.10        57.51 o                         
  17   8   3        275.23        227.02        21.01 o                         
  18   8   3         51.00        146.25        36.48 o                         
  19   8   3        742.95        806.52        71.04 o                         
  20   8   3        558.14        515.78        66.63 o                         
  21   8   3         62.07        118.06        57.40 o                         
  22   8   3         90.84        123.34        75.30 o                         
  23   8   3          1.07         -2.00        73.40 o                         
  24   8   3         13.80          5.77        76.46 o                         
  25   8   3         11.19        -35.48        96.05 o                         
  26   8   3        591.41        690.20        77.46 o                         
  27   8   3        107.24         66.77        68.55 o                         
  28   8   3        525.09        535.60       116.49 o                         
  29   8   3          4.35        -17.65        64.47 o                         
  30   8   3          0.05         24.73        59.00 o                         
  31   8   3          5.04         56.50        56.23 o                         
 -32   9   3        352.35        190.17        79.76 o                         
 -31   9   3        801.94        811.96        90.44 o                         
 -30   9   3         33.03         97.89        70.71 o                         
 -29   9   3        761.25        736.92        67.31 o                         
 -28   9   3          1.26         21.94        36.53 o                         
 -27   9   3       1059.77       1187.21        70.11 o                         
 -26   9   3          0.11        -18.52        34.65 o                         
 -25   9   3       3063.30       3321.34       124.25 o                         
 -24   9   3         28.94         27.48        16.40 o                         
 -23   9   3       3242.46       3424.29       127.10 o                         
 -22   9   3         75.36         61.50        18.21 o                         
 -21   9   3       4049.45       3859.90       109.93 o                         
 -20   9   3        230.95        279.39        33.10 o                         
 -19   9   3       1303.44       1442.43        61.23 o                         
 -18   9   3        478.33        409.55        28.10 o                         
 -17   9   3        158.30        189.05        21.20 o                         
 -16   9   3         12.99         41.16        16.85 o                         
 -15   9   3       8152.14       7897.22       160.85 o                         
 -14   9   3        158.91        236.48        22.01 o                         
 -13   9   3       8674.08       8581.53       173.93 o                         
 -12   9   3       1823.28       1908.52        62.19 o                         
 -11   9   3       3876.52       3895.93        69.39 o                         
 -10   9   3       1397.22       1406.18        47.79 o                         
  -9   9   3       5587.89       5433.58        90.67 o                         
  -8   9   3        802.38        903.60        30.25 o                         
  -7   9   3       3168.17       3090.57        61.12 o                         
  -6   9   3        263.00        290.46        17.83 o                         
  -5   9   3       3151.00       2917.72        69.28 o                         
  -4   9   3        619.05        709.51        46.50 o                         
  -3   9   3       1706.90       1611.27        42.56 o                         
  -2   9   3       3515.34       4129.93        91.80 o                         
  -1   9   3       1469.54       1216.47        60.29 o                         
   0   9   3       1157.00       1264.04        35.85 o                         
   1   9   3       5073.37       4769.53       200.02 o                         
   2   9   3         48.07         64.94        24.94 o                         
   3   9   3       2634.48       2385.06        54.25 o                         
   4   9   3        142.76        177.76        24.04 o                         
   5   9   3       5203.75       4741.91       107.48 o                         
   6   9   3       5922.55       6915.54       174.67 o                         
   7   9   3       8076.74       7621.45       220.99 o                         
   8   9   3        181.72        198.09        27.50 o                         
   9   9   3       5717.53       5752.57       136.96 o                         
  10   9   3        910.67       1045.44        65.65 o                         
  11   9   3        676.49        565.25        59.32 o                         
  12   9   3        697.22        704.54        37.11 o                         
  13   9   3       1953.90       2087.05        88.25 o                         
  14   9   3         24.79         41.92        30.20 o                         
  15   9   3       4423.76       4332.73        96.29 o                         
  16   9   3        787.54        795.08        29.78 o                         
  17   9   3       1039.14       1102.68        64.32 o                         
  18   9   3        241.08        251.82        40.20 o                         
  19   9   3       2055.08       2066.05        79.16 o                         
  20   9   3        236.25        269.96        71.58 o                         
  21   9   3       2158.18       1920.93       147.47 o                         
  22   9   3        332.99        272.50        83.72 o                         
  23   9   3        463.75        523.94        75.28 o                         
  24   9   3         50.10         -6.87        60.99 o                         
  25   9   3         13.01        -53.75        83.00 o                         
  26   9   3        241.87        204.00        92.75 o                         
  27   9   3        462.14        529.51        57.67 o                         
  28   9   3        382.14        491.70        59.02 o                         
  29   9   3        277.10        294.99        68.24 o                         
  30   9   3         63.49        120.81        63.53 o                         
  31   9   3        850.92        799.76        90.54 o                         
 -32  10   3          0.18        -24.57        66.24 o                         
 -31  10   3         39.37        -51.86        54.75 o                         
 -30  10   3        107.10         98.69        51.49 o                         
 -29  10   3          1.08         67.71        45.91 o                         
 -28  10   3         19.94          1.65        46.79 o                         
 -27  10   3          1.24         94.55        55.13 o                         
 -26  10   3          5.09         70.94        49.09 o                         
 -25  10   3         39.86         27.71        15.36 o                         
 -24  10   3        199.06        173.55        26.18 o                         
 -23  10   3         26.08         29.61        17.64 o                         
 -22  10   3        360.21        360.26        41.45 o                         
 -21  10   3          5.68         12.84        21.21 o                         
 -20  10   3        526.41        577.62        45.32 o                         
 -19  10   3          6.91        -29.07        45.59 o                         
 -18  10   3          3.71         -7.24        24.11 o                         
 -17  10   3        643.41        572.11        41.84 o                         
 -16  10   3         17.08         31.42        18.67 o                         
 -15  10   3         46.22         78.30        18.33 o                         
 -14  10   3        469.57        474.94        27.52 o                         
 -13  10   3         42.93         48.31        17.99 o                         
 -12  10   3        306.74        339.22        20.37 o                         
 -11  10   3         32.39         77.61        24.48 o                         
 -10  10   3          1.31          4.17        15.72 o                         
  -9  10   3       1390.41       2163.46       109.68 o                         
  -8  10   3       1025.01       1117.35        39.18 o                         
  -7  10   3          9.99         54.67        23.27 o                         
  -6  10   3          0.18        -11.97        18.50 o                         
  -5  10   3          6.96         49.42        19.62 o                         
  -4  10   3        563.98        590.67        25.71 o                         
  -3  10   3       1469.89       1501.80        38.90 o                         
  -2  10   3       1278.19       1573.96        50.65 o                         
  -1  10   3        899.68        928.99        29.24 o                         
   0  10   3        132.69        156.78        22.30 o                         
   1  10   3        309.23        297.11        29.81 o                         
   2  10   3        352.37        392.12        35.53 o                         
   3  10   3          3.67         70.81        30.14 o                         
   4  10   3         13.85         13.43        23.40 o                         
   5  10   3        184.71        156.96        29.05 o                         
   6  10   3        274.91        305.83        29.66 o                         
   7  10   3        220.14        248.03        27.14 o                         
   8  10   3         58.15         61.26        40.40 o                         
   9  10   3         63.86         77.29        29.34 o                         
  10  10   3        612.66        674.33        38.80 o                         
  11  10   3        294.58        421.80        58.81 o                         
  12  10   3          8.49        -35.70        35.70 o                         
  13  10   3       1621.36       1668.48        42.53 o                         
  14  10   3        308.59        361.05        27.06 o                         
  15  10   3       2215.11       2248.92        53.76 o                         
  16  10   3          1.23         99.48        41.36 o                         
  17  10   3         30.13         27.08        25.68 o                         
  18  10   3        360.54        310.49        23.66 o                         
  19  10   3        222.54        240.07        27.04 o                         
  20  10   3       1844.33       1822.05        86.17 o                         
  21  10   3          7.58          5.30        42.27 o                         
  22  10   3         33.17         92.63        79.77 o                         
  23  10   3        189.72        249.48       107.48 o                         
  24  10   3          2.15         21.32       125.71 o                         
  25  10   3         32.97        -28.67       151.43 o                         
  26  10   3        320.87        364.30        78.91 o                         
  27  10   3         10.51         66.90        68.15 o                         
  28  10   3          2.42        229.02        99.94 o                         
  29  10   3         31.26         13.73        94.77 o                         
  30  10   3         10.23        -32.30        63.55 o                         
 -31  11   3        232.31        281.24        73.01 o                         
 -30  11   3         12.63         98.97        58.98 o                         
 -29  11   3        502.65        470.98        67.20 o                         
 -28  11   3         30.35         30.08        48.41 o                         
 -27  11   3       1461.70       1671.74       103.52 o                         
 -26  11   3         99.63        190.66        54.45 o                         
 -25  11   3       1230.96       1468.75       136.22 o                         
 -24  11   3          1.97         24.13        32.26 o                         
 -23  11   3       2653.43       2855.84       125.93 o                         
 -22  11   3         61.20         84.80        31.04 o                         
 -21  11   3       1648.66       1731.06        74.78 o                         
 -20  11   3        242.20        229.08        34.46 o                         
 -19  11   3        773.09        716.03        43.53 o                         
 -18  11   3         69.84         90.48        31.31 o                         
 -17  11   3       1221.56       1265.13        42.12 o                         
 -16  11   3       1018.91        965.07        34.27 o                         
 -15  11   3       6307.67       6221.34       133.71 o                         
 -14  11   3        224.35        241.40        25.50 o                         
 -13  11   3       3595.40       3534.57        70.20 o                         
 -12  11   3        115.95        129.66        23.56 o                         
 -11  11   3       1982.07       1988.13        51.70 o                         
 -10  11   3        253.67        283.43        26.05 o                         
  -9  11   3      11808.14      12710.43       338.04 o                         
  -8  11   3        104.59        121.73        27.74 o                         
  -7  11   3       4375.74       4146.83        88.48 o                         
  -6  11   3         45.87         46.08        37.02 o                         
  -5  11   3       7373.57       6688.85       182.44 o                         
  -4  11   3         63.16         29.20        18.10 o                         
  -3  11   3        551.90        443.97        35.69 o                         
  -2  11   3         17.77        -25.85        25.85 o                         
  -1  11   3       8942.69       8928.59       246.96 o                         
   0  11   3         73.30         65.30        25.48 o                         
   1  11   3       6435.85       6062.04       130.09 o                         
   2  11   3        556.74        630.57        31.06 o                         
   3  11   3       4129.22       3844.25       100.41 o                         
   4  11   3         70.65        151.32        57.46 o                         
   5  11   3       2054.37       1761.67        62.87 o                         
   6  11   3        477.25        566.23        48.18 o                         
   7  11   3       4151.22       4242.86       112.49 o                         
   8  11   3        105.47         85.00        27.01 o                         
   9  11   3       1494.54       1604.76        63.76 o                         
  10  11   3        202.80        284.32        34.72 o                         
  11  11   3       4506.79       4209.02       139.75 o                         
  12  11   3        897.82        747.35        52.44 o                         
  13  11   3         36.38        -27.41        51.26 o                         
  14  11   3       2091.18       2182.95        72.10 o                         
  15  11   3       2126.33       2139.31        96.95 o                         
  16  11   3        451.72        418.26        51.07 o                         
  17  11   3        520.54        536.99        31.96 o                         
  18  11   3        543.46        431.92        38.16 o                         
  19  11   3        510.14        551.17        56.11 o                         
  20  11   3          8.81         21.50        29.23 o                         
  21  11   3        475.69        516.38        56.63 o                         
  22  11   3         83.43         38.69        26.07 o                         
  23  11   3       1377.01       1281.70       139.33 o                         
  24  11   3          6.71         53.65        64.31 o                         
  25  11   3        523.85        540.71       147.37 o                         
  26  11   3         14.09        -33.73        59.12 o                         
  27  11   3        667.83        682.59        81.56 o                         
  28  11   3        198.75         59.54        99.91 o                         
  29  11   3        726.62        715.94       136.07 o                         
  30  11   3         94.16         20.04        81.75 o                         
 -30  12   3         11.64         34.78        52.89 o                         
 -29  12   3         18.51         49.35        54.76 o                         
 -28  12   3          9.26        -21.68        49.24 o                         
 -27  12   3         71.26        150.27        45.40 o                         
 -26  12   3        282.24        242.04        48.86 o                         
 -25  12   3         77.35        136.66        48.62 o                         
 -24  12   3        120.23         84.28        31.60 o                         
 -23  12   3         22.24        -10.56        26.48 o                         
 -22  12   3         35.55         49.19        28.92 o                         
 -21  12   3        179.38        194.36        30.43 o                         
 -20  12   3         19.28         95.95        26.26 o                         
 -19  12   3        257.02        264.85        26.09 o                         
 -18  12   3        124.26        151.13        27.03 o                         
 -17  12   3        115.16        115.34        23.79 o                         
 -16  12   3        290.93        342.73        25.45 o                         
 -15  12   3        769.47        728.40        35.73 o                         
 -14  12   3        586.41        612.29        36.97 o                         
 -13  12   3        950.91       1004.21        36.07 o                         
 -12  12   3        384.88        485.72        27.22 o                         
 -11  12   3        243.82        199.53        31.11 o                         
 -10  12   3         58.24        127.93        34.75 o                         
  -9  12   3        168.56        185.93        32.51 o                         
  -8  12   3          9.66         84.17        20.25 o                         
  -7  12   3         94.41         86.85        30.89 o                         
  -6  12   3        518.31        539.49        34.98 o                         
  -5  12   3         95.77         95.94        23.49 o                         
  -4  12   3         61.11         72.05        26.58 o                         
  -3  12   3         42.90         41.53        28.93 o                         
  -2  12   3         11.69         58.23        25.15 o                         
  -1  12   3       1545.78       1639.42        54.73 o                         
   0  12   3         86.18        227.17        39.53 o                         
   1  12   3        228.20        284.27        39.24 o                         
   2  12   3          2.95          1.05        29.37 o                         
   3  12   3       1350.56       1437.11        64.97 o                         
   4  12   3        113.66         79.34        54.28 o                         
   5  12   3        902.04        882.86        39.03 o                         
   6  12   3        191.23        208.58        43.19 o                         
   7  12   3        703.25        826.60        59.16 o                         
   8  12   3       1120.37       1108.93        64.11 o                         
   9  12   3         27.25         61.56        27.51 o                         
  10  12   3       1583.52       1514.30        57.26 o                         
  11  12   3        847.37        845.12        54.22 o                         
  12  12   3        746.37        757.12        44.70 o                         
  13  12   3        305.08        279.74        45.93 o                         
  14  12   3        125.01        134.94        26.52 o                         
  15  12   3        924.57        851.86        45.64 o                         
  16  12   3          2.01          9.61        29.10 o                         
  17  12   3        173.75        186.06        29.03 o                         
  18  12   3        105.66        126.40        28.29 o                         
  19  12   3         66.69         56.89        29.33 o                         
  20  12   3        280.24        212.01        28.11 o                         
  21  12   3          0.39         13.64        24.05 o                         
  22  12   3         18.00         12.30        24.79 o                         
  23  12   3        342.32        299.74        82.47 o                         
  24  12   3          2.17         66.56        71.00 o                         
  25  12   3        103.72          0.95        78.90 o                         
  26  12   3         50.03        178.37        98.95 o                         
  27  12   3          0.13         82.67        75.02 o                         
  28  12   3         85.76         87.41        77.29 o                         
  29  12   3          5.63         12.86        67.07 o                         
 -29  13   3        597.50        705.90        88.71 o                         
 -28  13   3        212.41        165.37        64.64 o                         
 -27  13   3        860.34        874.97        91.17 o                         
 -26  13   3        335.44        425.77        67.99 o                         
 -25  13   3        700.47        834.39        76.32 o                         
 -24  13   3         11.56          6.36        55.33 o                         
 -23  13   3        849.35        912.16        62.45 o                         
 -22  13   3        196.09        125.55        29.18 o                         
 -21  13   3        585.91        665.14        52.59 o                         
 -20  13   3        788.69        689.57        41.44 o                         
 -19  13   3         60.74         20.27        27.75 o                         
 -18  13   3          4.67         55.56        25.84 o                         
 -17  13   3         66.63        132.98        37.20 o                         
 -16  13   3        608.98        619.70        34.15 o                         
 -15  13   3        457.34        507.91        31.98 o                         
 -14  13   3        915.14        885.82        42.30 o                         
 -13  13   3       4292.17       4039.79       101.06 o                         
 -12  13   3       3488.66       3509.87        84.24 o                         
 -11  13   3       3479.78       3411.05        90.77 o                         
 -10  13   3       3684.56       3748.45       171.10 o                         
  -9  13   3       3935.38       4126.43       143.33 o                         
  -8  13   3        161.63        210.19        27.42 o                         
  -7  13   3       3236.72       3306.74        91.43 o                         
  -6  13   3        810.97        812.93        36.71 o                         
  -5  13   3       4800.62       4546.93       114.26 o                         
  -4  13   3       2094.54       2118.39       112.91 o                         
  -3  13   3       1214.95       1149.31        45.66 o                         
  -2  13   3        189.38        346.17        37.40 o                         
  -1  13   3       4300.45       4106.59       112.65 o                         
   0  13   3         40.59         32.92        36.76 o                         
   1  13   3       3958.70       3917.06        93.52 o                         
   2  13   3       1959.55       2053.79        66.55 o                         
   3  13   3       3578.31       3463.88        99.17 o                         
   4  13   3        319.74        270.69        34.48 o                         
   5  13   3       8455.45       8263.89       241.73 o                         
   6  13   3         79.41        138.75        30.69 o                         
   7  13   3       2302.20       2205.55        74.69 o                         
   8  13   3         59.49         85.80        32.39 o                         
   9  13   3        361.75        367.58        72.13 o                         
  10  13   3        628.91        604.29        58.07 o                         
  11  13   3         29.81         89.43        36.41 o                         
  12  13   3         40.33         18.96        47.78 o                         
  13  13   3       2579.77       2716.51        91.53 o                         
  14  13   3        199.64        221.56        59.71 o                         
  15  13   3       1364.93       1444.00        57.73 o                         
  16  13   3        157.47         69.59        36.25 o                         
  17  13   3       2647.39       2573.72        91.44 o                         
  18  13   3          4.31         10.00        29.86 o                         
  19  13   3       2414.60       2235.51        67.79 o                         
  20  13   3         96.28        143.33        29.77 o                         
  21  13   3       2232.62       2099.75        97.90 o                         
  22  13   3          0.04         41.86        26.54 o                         
  23  13   3       2518.56       2431.13       141.62 o                         
  24  13   3         73.24        144.75        78.66 o                         
  25  13   3        253.54        293.72       103.17 o                         
  26  13   3         83.02         34.06       101.16 o                         
  27  13   3        668.89        667.57       171.56 o                         
  28  13   3         42.35        196.60       112.89 o                         
 -29  14   3          3.28         76.15        47.66 o                         
 -28  14   3          0.98         15.94        46.93 o                         
 -27  14   3          3.60        -44.32        44.32 o                         
 -26  14   3          3.67        129.74        48.70 o                         
 -25  14   3         32.42        -41.13        98.47 o                         
 -24  14   3        341.83        494.93        61.67 o                         
 -23  14   3         15.59         25.51        45.21 o                         
 -22  14   3         20.47         41.54        30.46 o                         
 -21  14   3       1198.52       1074.33        69.15 o                         
 -20  14   3        669.95        714.87        38.47 o                         
 -19  14   3         20.19         28.38        28.34 o                         
 -18  14   3       1503.49       1470.62        77.52 o                         
 -17  14   3       1772.70       1707.66        52.29 o                         
 -16  14   3        984.14       1039.41        44.51 o                         
 -15  14   3          2.12         22.95        25.12 o                         
 -14  14   3         15.57         10.70        23.30 o                         
 -13  14   3         34.45         26.64        29.45 o                         
 -12  14   3        619.00        611.74        35.59 o                         
 -11  14   3        131.30        172.56        37.90 o                         
 -10  14   3        637.43        718.79        35.91 o                         
  -9  14   3       1636.72       1651.79        63.64 o                         
  -8  14   3        958.35        982.54        52.07 o                         
  -7  14   3          0.02         16.83        29.71 o                         
  -6  14   3       1899.61       1927.38        81.24 o                         
  -5  14   3         17.69         60.21        51.77 o                         
  -4  14   3          5.96         40.47        36.75 o                         
  -3  14   3         13.15         19.86        34.38 o                         
  -2  14   3       2139.91       2218.13        86.30 o                         
  -1  14   3       1217.75       1221.10        58.94 o                         
   0  14   3        348.49        461.47        62.96 o                         
   1  14   3        232.88        309.27        37.18 o                         
   2  14   3         64.61         68.75        33.85 o                         
   3  14   3        211.78        222.85        32.91 o                         
   4  14   3         28.26         20.32        32.83 o                         
   5  14   3         38.02         81.89        74.29 o                         
   6  14   3        657.69        624.50        85.32 o                         
   7  14   3        410.36        325.10        40.38 o                         
   8  14   3         34.35         37.13        39.23 o                         
   9  14   3        783.58        658.84        44.21 o                         
  10  14   3        683.94        669.96        70.42 o                         
  11  14   3        221.29        309.87        42.01 o                         
  12  14   3        245.46        263.98        46.70 o                         
  13  14   3        625.87        627.85        48.72 o                         
  14  14   3         64.90        112.40        48.52 o                         
  15  14   3       2219.98       2074.91        74.30 o                         
  16  14   3        417.14        389.77        44.48 o                         
  17  14   3         13.34         65.69        32.55 o                         
  18  14   3          6.94         28.22        30.20 o                         
  19  14   3        108.83         93.91        32.49 o                         
  20  14   3        280.03        255.04        34.10 o                         
  21  14   3          3.31         79.99        39.11 o                         
  22  14   3        408.75        463.42        67.50 o                         
  23  14   3        450.61        452.38        93.10 o                         
  24  14   3         14.57         36.41        55.53 o                         
  25  14   3          3.79        -72.11        74.14 o                         
  26  14   3          8.94        -32.88        73.93 o                         
  27  14   3        177.17         76.19        80.19 o                         
 -28  15   3          1.47         75.74        66.94 o                         
 -27  15   3        878.66       1058.14        94.92 o                         
 -26  15   3          0.73         31.93        59.96 o                         
 -25  15   3        270.51        329.44        72.96 o                         
 -24  15   3         35.14         58.82        58.59 o                         
 -23  15   3        733.00        816.51        71.62 o                         
 -22  15   3        584.40        615.78        63.60 o                         
 -21  15   3        100.70        144.30        34.21 o                         
 -20  15   3        610.97        519.84        37.78 o                         
 -19  15   3          9.67         40.51        31.27 o                         
 -18  15   3        252.96        242.89        32.75 o                         
 -17  15   3        941.08        954.95        46.47 o                         
 -16  15   3        309.79        390.71        38.28 o                         
 -15  15   3        193.70        251.49        33.93 o                         
 -14  15   3        269.45        261.41        36.95 o                         
 -13  15   3       1407.84       1558.25        50.69 o                         
 -12  15   3       1029.48       1041.18        49.13 o                         
 -11  15   3       3204.12       2962.03        87.14 o                         
 -10  15   3        585.89        638.26        42.67 o                         
  -9  15   3       2843.71       2900.21        86.12 o                         
  -8  15   3        777.69        773.83        62.78 o                         
  -7  15   3       5065.60       5033.46       164.91 o                         
  -6  15   3       2407.20       2295.83        75.86 o                         
  -5  15   3       2078.25       1837.48        72.08 o                         
  -4  15   3        378.65        418.03        48.63 o                         
  -3  15   3        482.51        488.47        49.58 o                         
  -2  15   3        149.88        179.72        41.09 o                         
  -1  15   3       1380.83       1350.08        54.65 o                         
   0  15   3       3178.51       3071.99       103.83 o                         
   1  15   3       8562.81       8717.39       273.26 o                         
   2  15   3       1976.04       1977.43        63.29 o                         
   3  15   3       2786.66       2596.19       119.04 o                         
   4  15   3        179.63        221.46        39.15 o                         
   5  15   3       6059.12       6136.20       183.09 o                         
   6  15   3        479.01        511.33        47.23 o                         
   7  15   3       5265.38       4959.10       159.56 o                         
   8  15   3          7.73          3.86        60.05 o                         
   9  15   3       1124.35       1107.47        67.60 o                         
  10  15   3        136.06        206.49        42.56 o                         
  11  15   3       2642.38       2507.16       111.78 o                         
  12  15   3        294.87        267.43        70.77 o                         
  13  15   3       1535.29       1468.63        75.92 o                         
  14  15   3         61.94         97.79        53.24 o                         
  15  15   3        204.05        281.59        54.56 o                         
  16  15   3        150.51        200.97        35.88 o                         
  17  15   3       1845.19       1804.73        70.68 o                         
  18  15   3        235.59        262.91        41.35 o                         
  19  15   3        791.09       1026.16        83.42 o                         
  20  15   3         49.17         64.78        41.47 o                         
  21  15   3        786.18        777.16        65.45 o                         
  22  15   3         38.54         79.93        48.84 o                         
  23  15   3        576.27        750.21        93.68 o                         
  24  15   3         13.53         11.62        52.07 o                         
  25  15   3        349.36        417.04        78.13 o                         
  26  15   3         26.62        -61.84       109.85 o                         
 -27  16   3         67.31       -128.31       153.33 o                         
 -26  16   3          2.49         32.80        62.46 o                         
 -25  16   3         97.97        157.67        65.10 o                         
 -24  16   3       1002.91        941.62        74.72 o                         
 -23  16   3        148.56        215.14        57.16 o                         
 -22  16   3        101.03         84.82        34.37 o                         
 -21  16   3        156.80        181.38        35.10 o                         
 -20  16   3          2.08         65.36        34.81 o                         
 -19  16   3        742.04        600.56        47.19 o                         
 -18  16   3        100.82        106.68        30.63 o                         
 -17  16   3        350.57        352.87        38.79 o                         
 -16  16   3         44.12         13.47        27.87 o                         
 -15  16   3         29.48         17.75        33.03 o                         
 -14  16   3        274.89        324.73        39.42 o                         
 -13  16   3         73.49         29.39        35.80 o                         
 -12  16   3         17.98         85.03        30.80 o                         
 -11  16   3        168.02        167.82        30.22 o                         
 -10  16   3          9.65        100.91        36.74 o                         
  -9  16   3         43.06         31.96        61.12 o                         
  -8  16   3         56.09        140.72        33.08 o                         
  -7  16   3        780.70        836.32        58.32 o                         
  -6  16   3          6.38         67.05        39.38 o                         
  -5  16   3          3.18         25.73        58.04 o                         
  -4  16   3          9.84          4.39        47.19 o                         
  -3  16   3         14.27         26.79        32.60 o                         
  -2  16   3        409.39        526.73        48.38 o                         
  -1  16   3       1475.61       1412.80        95.19 o                         
   0  16   3         91.13        112.29        34.96 o                         
   1  16   3       2408.97       2283.96        72.71 o                         
   2  16   3        331.42        290.90        41.88 o                         
   3  16   3        172.51        186.17        51.28 o                         
   4  16   3        131.31        177.81        36.91 o                         
   5  16   3         81.81        109.80        36.70 o                         
   6  16   3       4136.34       3809.24       129.53 o                         
   7  16   3          4.84         48.80        36.93 o                         
   8  16   3        186.68        222.47        39.70 o                         
   9  16   3         56.71         46.47        37.37 o                         
  10  16   3         25.62         72.32        41.88 o                         
  11  16   3        186.40        106.41        85.47 o                         
  12  16   3        388.60        428.76        61.60 o                         
  13  16   3        129.11        159.46        52.38 o                         
  14  16   3          1.56        -47.36        47.36 o                         
  15  16   3        163.32        174.04        46.33 o                         
  16  16   3         13.41         40.91        41.64 o                         
  17  16   3        119.64        165.19        43.29 o                         
  18  16   3        123.14         73.47        39.36 o                         
  19  16   3          0.15         63.90        68.11 o                         
  20  16   3          0.13        107.65        37.41 o                         
  21  16   3         57.29         26.59        59.26 o                         
  22  16   3         24.20         88.80        61.89 o                         
  23  16   3        190.64        183.86        70.91 o                         
  24  16   3         70.91         92.87        70.01 o                         
  25  16   3         43.88         37.35        68.50 o                         
 -25  17   3        682.74        747.28        86.40 o                         
 -24  17   3         22.52        104.96        59.28 o                         
 -23  17   3        375.27        533.12        70.91 o                         
 -22  17   3        107.10        164.31        77.47 o                         
 -21  17   3        470.94        449.50        43.52 o                         
 -20  17   3         29.56         63.66        37.87 o                         
 -19  17   3          8.60         48.24        44.98 o                         
 -18  17   3        344.86        287.19        39.23 o                         
 -17  17   3         45.43         49.73        36.58 o                         
 -16  17   3         13.45         41.68        39.22 o                         
 -15  17   3       1478.13       1457.70        64.51 o                         
 -14  17   3       1254.35       1248.00        64.26 o                         
 -13  17   3       1796.23       1850.60        81.75 o                         
 -12  17   3         13.70         71.24        32.28 o                         
 -11  17   3        671.04        681.13        60.40 o                         
 -10  17   3          0.01         15.18        41.58 o                         
  -9  17   3       5448.67       5668.49       165.43 o                         
  -8  17   3        790.89        783.15        64.97 o                         
  -7  17   3       1215.86       1169.57        52.74 o                         
  -6  17   3         57.44        137.46        45.54 o                         
  -5  17   3       4867.06       4643.22       147.78 o                         
  -4  17   3       2015.94       1851.74        71.61 o                         
  -3  17   3       1653.28       1493.92        83.60 o                         
  -2  17   3         79.17         11.88        85.24 o                         
  -1  17   3       1840.32       1703.25        70.90 o                         
   0  17   3         45.14         22.73        36.40 o                         
   1  17   3        336.79        382.32        43.07 o                         
   2  17   3        895.82        874.52        57.51 o                         
   3  17   3       1537.61       1397.42        77.56 o                         
   4  17   3        435.03        369.51        54.12 o                         
   5  17   3        938.56       1032.52        77.74 o                         
   6  17   3         77.36          4.80        61.21 o                         
   7  17   3       2988.12       2832.24       111.56 o                         
   8  17   3          0.04         98.29        71.32 o                         
   9  17   3        295.98        262.06        44.49 o                         
  10  17   3         71.70        101.23        58.41 o                         
  11  17   3       2701.48       2550.98       101.61 o                         
  12  17   3        687.76        619.33        67.58 o                         
  13  17   3        568.35        627.58        68.21 o                         
  14  17   3        210.43        215.19        51.16 o                         
  15  17   3        825.31        839.04       117.45 o                         
  16  17   3          2.90         24.08        36.03 o                         
  17  17   3       1877.24       1712.24        75.46 o                         
  18  17   3        240.43        236.38        47.08 o                         
  19  17   3        557.15        514.60        59.14 o                         
  20  17   3         29.11        -59.68        59.68 o                         
  21  17   3        477.85        616.75        79.18 o                         
  22  17   3          2.86        -58.23        66.31 o                         
  23  17   3        353.87        289.98        86.00 o                         
  24  17   3        151.20        149.40        81.91 o                         
 -24  18   3         15.99         -8.54        58.56 o                         
 -23  18   3         19.98         -1.33        58.26 o                         
 -22  18   3          4.71        -32.54        50.71 o                         
 -21  18   3          5.56         42.87        48.82 o                         
 -20  18   3         18.53         27.77        40.92 o                         
 -19  18   3        121.83        149.94        38.63 o                         
 -18  18   3         91.65        140.90        54.82 o                         
 -17  18   3        116.19        112.95        40.95 o                         
 -16  18   3          9.75         54.54        45.51 o                         
 -15  18   3        137.77        181.73        48.54 o                         
 -14  18   3        323.27        343.30        48.81 o                         
 -13  18   3        212.12        255.69        43.25 o                         
 -12  18   3        442.81        517.35        60.48 o                         
 -11  18   3         72.13        124.12        43.05 o                         
 -10  18   3        148.52        179.16        39.33 o                         
  -9  18   3         48.31          7.58        40.65 o                         
  -8  18   3         58.96         14.26        38.61 o                         
  -7  18   3          2.45         26.05        50.73 o                         
  -6  18   3         24.21         74.90        46.49 o                         
  -5  18   3        122.13         66.00        41.38 o                         
  -4  18   3         12.13         43.06        40.31 o                         
  -3  18   3        178.88        314.35        38.06 o                         
  -2  18   3         36.11         90.77        59.11 o                         
  -1  18   3        170.52        173.13        42.81 o                         
   0  18   3        168.19        248.11        59.78 o                         
   1  18   3        448.94        466.59        43.02 o                         
   2  18   3       1910.52       1729.03        91.87 o                         
   3  18   3        610.11        552.08        53.20 o                         
   4  18   3         13.94         55.69        49.44 o                         
   5  18   3         18.95         21.16        56.96 o                         
   6  18   3       2189.10       1947.04        90.83 o                         
   7  18   3         13.54        -45.85        45.85 o                         
   8  18   3         46.18         50.98        50.11 o                         
   9  18   3          1.36         24.75        45.92 o                         
  10  18   3        529.38        484.41        63.14 o                         
  11  18   3        263.64        208.84        51.10 o                         
  12  18   3         14.46         36.99        48.28 o                         
  13  18   3        109.86        138.82        57.47 o                         
  14  18   3          2.14         41.73        56.33 o                         
  15  18   3         17.90        -58.22        66.85 o                         
  16  18   3          9.30         59.49        37.84 o                         
  17  18   3         48.61        132.09        45.60 o                         
  18  18   3         89.07         74.48        42.44 o                         
  19  18   3         81.88         67.59        47.01 o                         
  20  18   3         14.84          2.38        61.91 o                         
  21  18   3         11.11         19.85        56.80 o                         
  22  18   3         44.57         36.49        60.93 o                         
  23  18   3         39.63         48.64        63.15 o                         
 -22  19   3          0.33         10.96        64.06 o                         
 -21  19   3        618.07        751.42        99.00 o                         
 -20  19   3         52.40        101.37        45.46 o                         
 -19  19   3        650.73        581.82        52.85 o                         
 -18  19   3          8.68         12.42        46.00 o                         
 -17  19   3         17.34         51.43        45.96 o                         
 -16  19   3          5.83         33.09        32.68 o                         
 -15  19   3         61.52         14.63        42.22 o                         
 -14  19   3         23.37         62.23        55.22 o                         
 -13  19   3        221.68        316.46        43.99 o                         
 -12  19   3         25.63         92.60        41.33 o                         
 -11  19   3       1891.22       2132.78       102.66 o                         
 -10  19   3         19.40         69.92        49.22 o                         
  -9  19   3       1659.28       1651.01        84.63 o                         
  -8  19   3        351.83        378.62        70.36 o                         
  -7  19   3       1186.03       1346.15        81.27 o                         
  -6  19   3        740.85        662.55        49.32 o                         
  -5  19   3        844.81        762.57        59.38 o                         
  -4  19   3        102.00        113.87        42.76 o                         
  -3  19   3       1106.84       1162.26        78.44 o                         
  -2  19   3         21.00        143.07        48.08 o                         
  -1  19   3       2433.06       2272.21        89.45 o                         
   0  19   3       2053.42       1961.36       101.26 o                         
   1  19   3       4514.51       4258.94       148.26 o                         
   2  19   3        615.63        592.25        65.08 o                         
   3  19   3       1746.76       1789.99       100.20 o                         
   4  19   3        331.08        361.32        62.10 o                         
   5  19   3       2843.80       2693.42       151.17 o                         
   6  19   3         11.97         72.23        47.58 o                         
   7  19   3       1480.52       1465.64        93.17 o                         
   8  19   3       1043.59        944.81        70.80 o                         
   9  19   3       2595.44       2493.37       145.37 o                         
  10  19   3          1.63          5.13        45.19 o                         
  11  19   3       1462.28       1209.24        83.50 o                         
  12  19   3         80.83        105.64        48.05 o                         
  13  19   3       1670.51       1744.98        92.79 o                         
  14  19   3          0.87         19.90        58.66 o                         
  15  19   3        382.64        463.46        87.69 o                         
  16  19   3         25.96         27.78        64.20 o                         
  17  19   3        566.08        546.12        64.89 o                         
  18  19   3         50.46         21.67        43.75 o                         
  19  19   3        415.50        423.37        75.64 o                         
  20  19   3          0.01         14.61        68.21 o                         
  21  19   3        508.51        729.66        93.01 o                         
 -21  20   3          8.16        142.41        68.82 o                         
 -20  20   3         17.95         89.95        66.47 o                         
 -19  20   3          9.23         10.96        49.06 o                         
 -18  20   3          0.25         79.17        47.42 o                         
 -17  20   3         40.59         72.04        47.01 o                         
 -16  20   3         87.17         96.14        41.28 o                         
 -15  20   3        186.09        233.13        49.81 o                         
 -14  20   3        297.11        246.92        42.08 o                         
 -13  20   3         99.90        143.38        43.32 o                         
 -12  20   3         83.08         72.56        53.26 o                         
 -11  20   3        207.63        193.12        55.98 o                         
 -10  20   3         17.43         -9.98        42.97 o                         
  -9  20   3        187.67        220.12        51.66 o                         
  -8  20   3        564.99        605.71        61.88 o                         
  -7  20   3        122.29        153.00        41.29 o                         
  -6  20   3        260.25        244.79        64.44 o                         
  -5  20   3         51.11         45.41        52.63 o                         
  -4  20   3        329.39        383.34        53.97 o                         
  -3  20   3          1.88          9.13        59.01 o                         
  -2  20   3       1122.83       1118.60        71.90 o                         
  -1  20   3        608.21        501.30        60.56 o                         
   0  20   3        281.91        223.96        55.38 o                         
   1  20   3        526.06        496.14        58.31 o                         
   2  20   3       1255.36       1250.70       122.93 o                         
   3  20   3        185.56        253.92        77.75 o                         
   4  20   3         33.89         15.93        40.74 o                         
   5  20   3         59.67        121.03        67.44 o                         
   6  20   3         22.91        104.84        46.70 o                         
   7  20   3        455.08        443.62        79.93 o                         
   8  20   3          5.58        -46.47        46.47 o                         
   9  20   3        226.72        259.46        64.49 o                         
  10  20   3         57.59        125.77        57.23 o                         
  11  20   3          8.20         63.30        59.94 o                         
  12  20   3        556.50        502.44        75.10 o                         
  13  20   3         24.39        -47.65        47.65 o                         
  14  20   3        167.70        272.76        70.57 o                         
  15  20   3        124.36        137.66        60.51 o                         
  16  20   3         43.59         74.72        69.60 o                         
  17  20   3        312.84        401.52        56.16 o                         
  18  20   3        106.65        179.01        59.61 o                         
  19  20   3          3.66         -1.81        61.91 o                         
 -19  21   3        595.13        667.44        61.50 o                         
 -18  21   3        253.50        252.35        64.25 o                         
 -17  21   3        160.13        194.32        57.49 o                         
 -16  21   3          7.35         72.13        44.09 o                         
 -15  21   3       1565.22       1490.81        92.88 o                         
 -14  21   3        426.25        349.76        72.33 o                         
 -13  21   3        547.65        635.95        73.76 o                         
 -12  21   3         37.66        120.87        62.91 o                         
 -11  21   3        373.38        384.45        54.29 o                         
 -10  21   3         50.11         52.09        63.00 o                         
  -9  21   3       1269.65       1216.12        84.04 o                         
  -8  21   3        100.29        117.13        46.84 o                         
  -7  21   3       1732.06       1761.65       106.48 o                         
  -6  21   3        120.29        205.57        63.47 o                         
  -5  21   3       1239.97       1372.62        83.04 o                         
  -4  21   3          0.03        -23.22        80.36 o                         
  -3  21   3         57.27         64.56        58.07 o                         
  -2  21   3        328.74        344.60        81.36 o                         
  -1  21   3       1424.45       1495.01        99.96 o                         
   0  21   3         78.51        135.62        46.89 o                         
   1  21   3         11.78        -46.41        57.27 o                         
   2  21   3         34.30         87.10        73.37 o                         
   3  21   3       2296.96       2105.70       120.96 o                         
   4  21   3          7.59         46.70        44.52 o                         
   5  21   3        938.07        946.16        88.70 o                         
   6  21   3          4.18         25.68        48.07 o                         
   7  21   3        246.12        321.75        80.84 o                         
   8  21   3        267.28        109.65        51.54 o                         
   9  21   3        451.47        547.69       104.86 o                         
  10  21   3        212.07        179.06        56.84 o                         
  11  21   3        182.79        148.08        70.65 o                         
  12  21   3        237.03        281.37        71.98 o                         
  13  21   3       1391.93       1186.97        80.84 o                         
  14  21   3         18.80         85.21        67.12 o                         
  15  21   3        229.99        131.46        62.96 o                         
  16  21   3          2.33         31.80        59.32 o                         
  17  21   3        469.27        365.82        49.10 o                         
 -16  22   3        230.11        162.69        55.36 o                         
 -15  22   3         39.80         17.44        48.12 o                         
 -14  22   3         49.55        102.45        58.10 o                         
 -13  22   3        348.68        310.07        68.49 o                         
 -12  22   3        145.37        167.87        63.95 o                         
 -11  22   3        348.31        362.45        60.10 o                         
 -10  22   3         15.01        103.36        61.00 o                         
  -9  22   3         23.53        -23.15        48.04 o                         
  -8  22   3        305.64        301.10        86.98 o                         
  -7  22   3          3.79         54.20        61.51 o                         
  -6  22   3        419.89        456.44        66.75 o                         
  -5  22   3         13.60        -46.68        59.83 o                         
  -4  22   3        322.82        285.14        64.76 o                         
  -3  22   3          1.94         -0.97        51.85 o                         
  -2  22   3          0.40         37.11        76.76 o                         
  -1  22   3        342.79        360.44        61.25 o                         
   0  22   3         92.67        152.75        64.87 o                         
   1  22   3        209.06        235.98        58.56 o                         
   2  22   3         41.21        107.72        54.77 o                         
   3  22   3         69.67        -72.74        72.74 o                         
   4  22   3        143.61        213.56        51.16 o                         
   5  22   3         11.76         70.53        65.19 o                         
   6  22   3         11.31          9.28        60.95 o                         
   7  22   3        143.06         50.97        75.50 o                         
   8  22   3          9.24         -7.11        51.94 o                         
   9  22   3        177.17        207.51        82.79 o                         
  10  22   3          0.08        -37.73        55.80 o                         
  11  22   3        237.05        280.29        65.85 o                         
  12  22   3        367.41        383.72        79.24 o                         
  13  22   3         70.49        163.18        70.66 o                         
  14  22   3          2.56         65.61        84.99 o                         
  15  22   3        212.05        131.91        75.94 o                         
 -14  23   3         27.20        -60.72       128.23 o                         
 -13  23   3        645.97        574.55        71.22 o                         
 -12  23   3         11.67         98.89        79.38 o                         
 -11  23   3        595.87        627.10        70.28 o                         
 -10  23   3          0.04        -53.99        64.49 o                         
  -9  23   3       1215.55       1257.00        97.76 o                         
  -8  23   3        311.05        422.37        75.43 o                         
  -7  23   3        609.82        499.59        65.27 o                         
  -6  23   3          0.04        184.66        68.97 o                         
  -5  23   3       1190.60       1301.26        93.60 o                         
  -4  23   3        243.60        212.43        55.44 o                         
  -3  23   3        194.27        295.46        74.10 o                         
  -2  23   3          7.02        -26.89        50.27 o                         
  -1  23   3        221.81        204.16        60.96 o                         
   0  23   3          5.33         55.93        65.39 o                         
   1  23   3       1033.86        914.00        80.51 o                         
   2  23   3        626.93        582.94        75.21 o                         
   3  23   3        122.65        119.41        71.55 o                         
   4  23   3          3.77         78.77        60.45 o                         
   5  23   3       1144.04       1249.38        97.64 o                         
   6  23   3        462.61        573.14        97.61 o                         
   7  23   3        827.82        859.39       111.39 o                         
   8  23   3        273.40        301.23        69.76 o                         
   9  23   3        816.76        932.51       115.42 o                         
  10  23   3         56.40        135.66        67.14 o                         
  11  23   3        611.47        661.31        76.09 o                         
  12  23   3         16.58         43.17        73.02 o                         
 -10  24   3        115.63        304.43       155.32 o                         
  -9  24   3         25.00        -43.75        53.69 o                         
  -8  24   3          3.58         39.22        77.33 o                         
  -7  24   3         37.94        138.92        65.52 o                         
  -6  24   3          1.66        166.45        66.18 o                         
  -5  24   3        111.87        156.36        62.04 o                         
  -4  24   3          4.99         39.31        69.18 o                         
  -3  24   3          1.74          8.02        57.55 o                         
  -2  24   3         30.40         34.98        54.01 o                         
  -1  24   3         25.16        145.49        70.23 o                         
   0  24   3         32.96        116.00        57.13 o                         
   1  24   3         11.42         87.72       108.71 o                         
   2  24   3         47.03        194.62        65.32 o                         
   3  24   3        243.51        192.29        65.47 o                         
   4  24   3         26.84        114.96        65.27 o                         
   5  24   3         26.89        174.54       101.95 o                         
   6  24   3        105.90        143.34        68.27 o                         
   7  24   3          1.92        129.51        65.90 o                         
   8  24   3          4.20         87.65        66.70 o                         
 -34   0   4       1398.63       1495.96       153.33 o                         
 -33   0   4        476.76        266.65       142.07 o                         
 -32   0   4         18.69         68.01        79.86 o                         
 -31   0   4         24.98         97.58       122.18 o                         
 -30   0   4        705.35        630.64        96.75 o                         
 -29   0   4       1466.15       1447.17       128.15 o                         
 -28   0   4        126.76         99.80        25.28 o                         
 -27   0   4        117.11         65.39        24.71 o                         
 -26   0   4       2154.59       1927.32       118.37 o                         
 -25   0   4         43.33         29.32        19.57 o                         
 -24   0   4       1744.76       1640.19        48.17 o                         
 -23   0   4       2287.59       2319.54        49.91 o                         
 -22   0   4        792.42        898.57        47.54 o                         
 -21   0   4        519.22        537.46        24.07 o                         
 -20   0   4       4071.28       3828.29       154.27 o                         
 -19   0   4         88.56         99.08        20.13 o                         
 -18   0   4       5363.02       5023.48       275.41 o                         
 -17   0   4        651.93        563.71        26.79 o                         
 -16   0   4       8907.09       8497.21       512.21 o                         
 -15   0   4        113.46        179.76        18.57 o                         
 -14   0   4      10505.63      10312.36       289.31 o                         
 -13   0   4        789.09        805.12        32.90 o                         
 -12   0   4         97.81         53.57        15.56 o                         
 -11   0   4       5891.50       6427.53       211.94 o                         
 -10   0   4        175.05        180.15        16.84 o                         
  -9   0   4       3465.94       3776.29       145.91 o                         
  -8   0   4       2360.07       2350.83        48.27 o                         
  -7   0   4       5486.37       5964.59       105.29 o                         
  -6   0   4       6079.72       5823.62       251.65 o                         
  -5   0   4       4572.58       4721.46        77.67 o                         
  -4   0   4      19136.43      19466.10       534.20 o                         
  -3   0   4       1543.74       1615.40        25.63 o                         
  -2   0   4       7603.66       7357.94       167.36 o                         
  -1   0   4        878.76        909.32        37.91 o                         
   0   0   4        847.41        718.18        21.84 o                         
   1   0   4         16.03         10.46        21.79 o                         
   2   0   4       8672.71       7617.27       185.50 o                         
   3   0   4       2742.25       3263.72        79.65 o                         
   4   0   4      20339.57      20256.70       840.85 o                         
   5   0   4       7109.79       6987.77       164.51 o                         
   6   0   4      11816.90      11981.75       368.02 o                         
   7   0   4      19686.87      22329.58       926.56 o                         
   8   0   4      34113.91      38352.16      3741.43 o                         
   9   0   4       3043.50       3578.49       198.89 o                         
  10   0   4       4221.44       4515.96       245.12 o                         
  11   0   4        621.31        675.46        87.31 o                         
  12   0   4       7890.74       7774.77       447.65 o                         
  13   0   4       6074.85       7040.34       423.13 o                         
  14   0   4       1625.86       1499.67        41.14 o                         
  15   0   4        565.36        600.79        31.85 o                         
  16   0   4       3716.97       3933.17        79.66 o                         
  17   0   4         75.82         97.71        19.79 o                         
  18   0   4        243.30        261.61        25.81 o                         
  19   0   4          0.20        -31.25        31.25 o                         
  20   0   4         89.50        124.92        44.28 o                         
  21   0   4        654.47        641.34        33.18 o                         
  22   0   4       2891.06       2735.86        75.26 o                         
  23   0   4        120.22        101.71        78.78 o                         
  24   0   4        173.03        109.02        43.13 o                         
  25   0   4         39.75         20.37        42.02 o                         
  26   0   4       1430.87       1368.55        76.19 o                         
  27   0   4        125.74        103.87        53.50 o                         
  28   0   4        506.90        529.77       131.05 o                         
  29   0   4         22.45         47.94        91.71 o                         
  30   0   4         55.29        104.77        62.80 o                         
  31   0   4         44.99         84.99       128.89 o                         
  32   0   4        203.57        306.10        87.43 o                         
 -34   1   4         64.21        119.59        96.25 o                         
 -33   1   4         81.08        178.26        59.48 o                         
 -32   1   4        391.25        290.54        95.92 o                         
 -31   1   4         25.21         63.26        62.77 o                         
 -30   1   4        231.09        141.73        67.03 o                         
 -29   1   4          4.15         10.93        32.32 o                         
 -28   1   4        211.77        139.20        22.90 o                         
 -27   1   4         57.69         69.09        14.18 o                         
 -26   1   4          4.51         13.88        13.16 o                         
 -25   1   4        200.52        180.19        15.71 o                         
 -24   1   4        126.87        126.88        22.34 o                         
 -23   1   4         55.32         52.09        17.82 o                         
 -22   1   4        101.87         93.09        11.30 o                         
 -21   1   4        170.58        154.14        13.82 o                         
 -20   1   4        692.30        743.55        33.44 o                         
 -19   1   4          0.01         17.83        16.73 o                         
 -18   1   4        197.32        216.15        19.46 o
[truncated: 594,379 more chars]
